# Supplementary material for: MASTER-NAADP: a membrane permeable precursor of the Ca2+ mobilizing second messenger NAADP
Source: Nat Commun. 2024 Sep 13;15:8008. doi: 10.1038/s41467-024-52024-y (PMC11399135; doi:10.1038/s41467-024-52024-y)
Supplement: Supplementary file 4 — Source Data [file 41467_2024_52024_MOESM4_ESM.zip]

Archive with 4 entries (4 files):
- source data file.xlsx
- __MACOSX/._source data file.xlsx
- Supplementary source data file_v2.xlsx
- __MACOSX/._Supplementary source data file_v2.xlsx
