# Supplementary material for: MASTER-NAADP: a membrane permeable precursor of the Ca2+ mobilizing second messenger NAADP
Source: Nat Commun. 2024 Sep 13;15:8008. doi: 10.1038/s41467-024-52024-y (PMC11399135; doi:10.1038/s41467-024-52024-y)
Supplement: Supplementary file 4 — Source Data [file 41467_2024_52024_MOESM4_ESM.zip › source data file.xlsx]

## Sheet: Fig. 2 b
purity of MASTER-NAADP by RP-HPLC									ESI-mass spectrum
Time [min]	MASTER-NAADP	benzoic acid C-nucleoside, 2’-phospho-3’F-adenosine-diphosphate							Intensity	m/z [Da]
0.00228333	0.243187	-0.105381							110.002	1984.08
0.00895	0.231266	-0.124931							110.022	231464
0.0156167	0.22316	-0.117779							110.081	128363
0.0222833	0.212669	-0.100613							110.141	21537.8
0.02895	0.192642	-0.104904							110.215	9728.33
0.0356167	0.171661	-0.124454							110.312	10277
0.0422833	0.167847	-0.12207							110.406	9018.74
0.04895	0.170231	-0.100613							110.484	14079.8
0.0556167	0.155449	-0.0810623							110.562	5154.43
0.0622833	0.144958	-0.0634193							110.637	4945.21
0.06895	0.143051	-0.0329018							110.719	3693.92
0.0756167	0.139713	-0.00143051							110.777	2097.97
0.0822833	0.127315	0.00190735							110.844	1398.85
0.08895	0.126839	-0.0109673							110.951	106264
0.0956167	0.153065	-0.014782							111.012	31065.7
0.102283	0.181675	-0.0143051							111.075	96902.9
0.10895	0.190735	-0.026226							111.148	5957.17
0.115617	0.191212	-0.0357628							111.223	1290.82
0.122283	0.193596	-0.0319481							111.304	672.42
0.12895	0.187874	-0.0243187							111.409	997.208
0.135617	0.165463	-0.038147							111.482	421.258
0.142283	0.152588	-0.0576973							111.657	428.887
0.14895	0.167847	-0.064373							111.761	217.36
0.155617	0.19455	-0.0662804							111.828	871.15
0.162283	0.206947	-0.0686646							111.951	130434
0.16895	0.206471	-0.0686646							112.017	19409.4
0.175617	0.209332	-0.0491142							112.087	48574.7
0.182283	0.203609	-0.0281334							112.175	2039.79
0.18895	0.181675	-0.0185966							112.248	424.357
0.195617	0.156879	-0.0195503							112.334	410.24
0.202283	0.15068	-0.017643							112.52	424.158
0.20895	0.15068	-0.0195503							112.592	202.405
0.215617	0.14019	-0.0362396							112.645	727.804
0.222283	0.132561	-0.0543594							112.822	418.581
0.22895	0.14019	-0.0524521							112.869	921.995
0.235617	0.145912	-0.0319481							112.957	60512.3
0.242283	0.135899	-0.0138283							113.021	24300.5
0.24895	0.117779	-0.00238419							113.105	117154
0.255617	0.113964	0.00619888							113.179	6353.59
0.262283	0.109196	0.0038147							113.249	946.549
0.26895	0.106335	-0.0114441							113.338	445.745
0.275617	0.122547	-0.0243187							113.958	95960
0.282283	0.160217	-0.0195503							114.011	14098.8
0.28895	0.202656	-0.0114441							114.099	101055
0.295617	0.219822	-0.00953674							114.159	7689.08
0.302283	0.226974	0.00286102							114.226	856.142
0.30895	0.223637	0.0300407							114.361	286.261
0.315617	0.202179	0.0510216							114.482	212.427
0.322283	0.159741	0.0491142							114.718	216.026
0.32895	0.125408	0.0386238							114.956	17659.5
0.335617	0.120163	0.0376701							115.001	576.789
0.342283	0.121593	0.0319481							115.062	49931.7
0.34895	0.118733	0.0100136							115.124	3773.88
0.355617	0.12064	-0.00858307							115.188	509.908
0.362283	0.138283	-0.00476837							115.957	51306
0.36895	0.144482	0.0100136							116.003	1780.53
0.375617	0.121593	0.0109673							116.064	17961.1
0.382283	0.0967979	0.00953674							116.136	40479.8
0.38895	0.0910759	0.0252724							116.207	212.452
0.395617	0.0958443	0.0414848							116.357	205.786
0.402283	0.0905991	0.0343323							116.413	236.756
0.40895	0.0872612	0.0181198							116.913	4082.71
0.415617	0.108242	0.0257492							116.968	192653
0.422283	0.14019	0.0491142							117.061	77253.6
0.42895	0.159741	0.0591278							117.142	7533.29
0.435617	0.166893	0.0543594							117.192	206.154
0.442283	0.181198	0.04673							117.365	232.08
0.44895	0.20504	0.0329018							117.521	207.102
0.455617	0.219345	0.00143051							117.634	235.684
0.462283	0.22459	-0.0357628							117.74	219.629
0.46895	0.227451	-0.0619888							117.92	1605.93
0.475617	0.234127	-0.0734329							117.95	17689.1
0.482283	0.238895	-0.0748634							118.044	45663.4
0.48895	0.247478	-0.061512							118.119	175812
0.495617	0.270844	-0.0329018							118.195	8532.83
0.502283	0.291347	-0.00858307							118.251	1994.43
0.50895	0.296593	-0.00238419							118.346	1844.72
0.515617	0.288486	-0.00524521							118.414	687.084
0.522283	0.287533	0.00667572							118.552	449.949
0.52895	0.282288	0.0286102							118.693	228.612
0.535617	0.257492	0.0348091							118.928	148951
0.542283	0.235081	0.0319481							118.98	14444.8
0.54895	0.235558	0.0324249							119.042	457511
0.555617	0.240326	0.0319481							119.111	61994.3
0.562283	0.221729	0.0123978							119.159	13246.3
0.56895	0.202179	-0.0195503							119.226	5483.64
0.575617	0.209808	-0.0295639							119.314	2920.73
0.582283	0.228405	-0.0343323							119.374	225.675
0.58895	0.226498	-0.0572205							119.435	5123.32
0.595617	0.217438	-0.0939369							119.518	1078.03
0.602283	0.222206	-0.114441							119.595	2053.26
0.60895	0.222206	-0.118256							119.664	225.488
0.615617	0.192642	-0.134468							119.736	428.296
0.622283	0.145435	-0.143051							119.821	222.658
0.62895	0.110626	-0.115871							119.874	311.102
0.635617	0.0934601	-0.0677109							119.936	11088.4
0.642283	0.0839233	-0.0429153							120.052	75940
0.64895	0.0905991	-0.0400543							120.103	7633.72
0.655617	0.116348	-0.0290871							120.158	1559.88
0.662283	0.145435	-0.0181198							120.397	267.002
0.66895	0.162125	-0.0286102							120.479	440.774
0.675617	0.178337	-0.0452995							120.791	212.959
0.682283	0.197887	-0.0457764							120.9	973.774
0.68895	0.205517	-0.0371933							120.957	108540
0.695617	0.193119	-0.0433922							121.06	270057
0.702283	0.185013	-0.0505447							121.122	30253.9
0.70895	0.197887	-0.0424385							121.168	7252.44
0.715617	0.202656	-0.0305176							121.228	3452.09
0.722283	0.172138	-0.0314712							121.377	1371.38
0.72895	0.123501	-0.035286							121.421	227.724
0.735617	0.0991821	-0.017643							121.492	693.595
0.742283	0.0958443	0							121.551	420.073
0.74895	0.0925064	0							121.881	225.073
0.755617	0.102043	-0.00810623							121.96	17438.2
0.762283	0.147819	-0.00619888							122.022	4916.84
0.76895	0.212669	-0.00286102							122.097	292118
0.775617	0.26083	-0.0224114							122.173	17719.7
0.782283	0.28801	-0.0457764							122.208	4374.2
0.78895	0.312328	-0.0472069							122.264	1844.91
0.795617	0.321388	-0.0386238							122.362	467.604
0.802283	0.303745	-0.0395775							122.438	692.882
0.80895	0.272274	-0.043869							122.513	421.177
0.815617	0.250339	-0.0314712							122.603	203.496
0.822283	0.234127	-0.0157356							122.789	217.249
0.82895	0.210285	-0.0228882							122.908	1771.8
0.835617	0.193119	-0.0357628							122.972	187348
0.842283	0.205994	-0.0281334							123.019	4326.38
0.84895	0.232697	-0.0123978							123.086	331472
0.855617	0.243187	-0.0109673							123.155	29818.2
0.862283	0.239849	-0.0114441							123.208	7786.82
0.86895	0.244141	0.00810623							123.267	5769.25
0.875617	0.255108	0.0238419							123.35	2246.6
0.882283	0.249863	0.00905991							123.426	1285.44
0.88895	0.237465	-0.014782							123.512	1904.64
0.895617	0.229835	-0.0200272							123.668	663.978
0.902283	0.220776	-0.0228882							123.962	89739.4
0.90895	0.19455	-0.0500679							124.022	5308.23
0.915617	0.168323	-0.0844002							124.09	167321
0.922283	0.161648	-0.0972748							124.164	14060.4
0.92895	0.164509	-0.104427							124.217	3921.87
0.935617	0.155926	-0.125408							124.291	449.514
0.942283	0.144482	-0.141144							124.356	214.347
0.94895	0.152111	-0.123024							124.506	923.661
0.955617	0.161171	-0.0867844							124.634	223.524
0.962283	0.153065	-0.0648499							124.807	483.281
0.96895	0.135422	-0.0448227							124.902	713.374
0.975617	0.141144	-0.00762939							124.966	67422.7
0.982283	0.166893	0.0290871							125.023	9114.82
0.98895	0.181198	0.0376701							125.085	71666
0.995617	0.185967	0.0338554							125.149	1799.58
1.00228	0.186443	0.0414848							125.547	271.391
1.00895	0.188828	0.043869							125.972	24890.2
1.01562	0.179291	0.0214577							126.067	16436.8
1.02228	0.170231	-0.00715256							126.12	5503.96
1.02895	0.169277	-0.014782							126.532	223.032
1.03562	0.166416	-0.0104904							126.65	211.003
1.04228	0.15831	-0.0152588							126.758	428.2
1.04895	0.159264	-0.0257492							126.972	114979
1.05562	0.178337	-0.0200272							127.062	46716.5
1.06228	0.192165	-0.0100136							127.118	11037.3
1.06895	0.193119	-0.0109673							127.179	229.078
1.07562	0.193119	-0.0157356							127.3	221.405
1.08228	0.202656	-0.00905991							127.371	208.864
1.08895	0.206471	0.00476837							127.546	265.76
1.09562	0.190258	0							127.897	218.101
1.10228	0.179291	-0.00143051							127.975	18563.5
1.10895	0.188828	0.020504							128.067	38890.5
1.11562	0.210285	0.0500679							128.14	59181.4
1.12228	0.224113	0.0653267							128.223	1193.71
1.12895	0.227928	0.0724792							128.298	210.298
1.13562	0.241756	0.0987053							128.904	869.648
1.14228	0.252724	0.122547							128.962	78446.7
1.14895	0.246048	0.116825							129.017	212.692
1.15562	0.222683	0.0953674							129.074	64949.5
1.16228	0.201702	0.0905991							129.142	11992.7
1.16895	0.189781	0.0948906							129.232	669.024
1.17562	0.17786	0.0815392							129.691	225.225
1.18228	0.166416	0.0634193							129.95	6649.2
1.18895	0.1688	0.0581741							129.985	1831.39
1.19562	0.176907	0.0538826							130.043	61220.8
1.20228	0.178814	0.0286102							130.095	2099.48
1.20895	0.179768	-0.00286102							130.15	19123.6
1.21562	0.191212	-0.0104904							130.354	227.149
1.22228	0.199795	-0.0123978							130.959	19485.8
1.22895	0.178814	-0.0252724							131.055	52928
1.23562	0.152111	-0.0348091							131.126	5676.69
1.24228	0.146389	-0.0162125							131.245	206.633
1.24895	0.159741	0.00905991							131.323	203.779
1.25562	0.162125	0.00762939							131.693	208.559
1.26228	0.171661	-0.000476837							131.814	339.511
1.26895	0.21553	0.00762939							131.97	52505.2
1.27562	0.273228	0.0166893							132.066	23084.8
1.28228	0.30756	-0.00238419							132.12	2626.7
1.28895	0.319004	-0.026226							132.549	229.016
1.29562	0.333309	-0.0243187							132.902	3518.15
1.30228	0.341892	-0.0100136							132.959	10711.5
1.30895	0.322819	-0.0123978							133.022	25975.6
1.31562	0.293255	-0.0200272							133.088	31550.9
1.32228	0.276566	-0.00762939							133.152	205.022
1.32895	0.263214	0.0109673							133.239	235.654
1.33562	0.236988	0.0104904							133.899	201.474
1.34228	0.213623	-0.00190735							133.956	26381.4
1.34895	0.214577	0.00190735							134.031	5399.38
1.35562	0.216961	0.0143051							134.081	13342
1.36228	0.19455	0.0143051							134.299	260.764
1.36895	0.170708	0.00667572							134.876	454.789
1.37562	0.173569	0.0100136							134.957	50789.9
1.38228	0.18692	0.020504							135.048	197518
1.38895	0.189304	0.0190735							135.122	37158.6
1.39562	0.199318	0.0171661							135.179	686.508
1.40228	0.239849	0.0300407							135.226	2004.47
1.40895	0.27895	0.0443459							135.287	200.101
1.41562	0.283718	0.0462532							135.46	230.036
1.42228	0.263214	0.0433922							135.576	262.405
1.42895	0.24128	0.0538826							135.866	443.703
1.43562	0.220299	0.0667572							135.955	36083.4
1.44228	0.197411	0.0591278							136.064	2.81873e+06
1.44895	0.184536	0.0514984							136.133	147987
1.45562	0.188351	0.0514984							136.176	136148
1.46228	0.199795	0.0524521							136.249	15067.9
1.46895	0.207901	0.0343323							136.321	11474
1.47562	0.22316	0.00762939							136.382	8578
1.48228	0.237942	-0.00190735							136.456	19276.1
1.48895	0.243187	-0.00524521							136.55	11347.6
1.49562	0.234127	-0.00905991							136.608	2317.8
1.50228	0.230312	-0.00429153							136.667	11020.9
1.50895	0.24271	0.0190735							136.726	857.276
1.51562	0.247955	0.0405312							136.777	4368.85
1.52228	0.233173	0.0476837							136.851	2596.13
1.52895	0.209332	0.0553131							136.939	112280
1.53562	0.197411	0.0767708							136.999	13727.8
1.54228	0.191212	0.0805855							137.071	276590
1.54895	0.172615	0.0557899							137.14	52540.1
1.55562	0.147819	0.0405312							137.198	11137.4
1.56228	0.142097	0.0619888							137.238	3500.3
1.56895	0.152588	0.0939369							137.301	4276.41
1.57562	0.164509	0.100136							137.39	2026.45
1.58228	0.169754	0.102043							137.447	223.784
1.58895	0.188828	0.12207							137.527	423.352
1.59562	0.215054	0.133514							137.612	459.718
1.60228	0.23222	0.112534							137.725	617.038
1.60895	0.248909	0.0829697							137.881	302.531
1.61562	0.274658	0.0700951							137.955	383879
1.62228	0.294685	0.067234							138.003	9058.37
1.62895	0.277042	0.0600815							138.056	89150.1
1.63562	0.247002	0.0634193							138.13	16664.4
1.64228	0.235558	0.0839233							138.174	1324.94
1.64895	0.234604	0.0972748							138.221	2882.52
1.65562	0.219822	0.0910759							138.307	1612.39
1.66228	0.207901	0.0743866							138.364	285.714
1.66895	0.224113	0.0634193							138.468	423.457
1.67562	0.251293	0.0567436							138.64	868.033
1.68228	0.257492	0.0452995							138.753	271.28
1.68895	0.246525	0.0457764							138.869	203.676
1.69562	0.244617	0.0700951							138.969	123672
1.70228	0.253677	0.111103							139.016	4595.96
1.70895	0.258446	0.148296							139.057	33153
1.71562	0.261307	0.169754							139.111	73364.9
1.72228	0.272751	0.185013							139.208	2268.54
1.72895	0.28944	0.185013							139.279	218.156
1.73562	0.296593	0.165939							139.542	481.707
1.74228	0.302792	0.140667							139.748	236.176
1.74895	0.322819	0.115871							139.957	20262.3
1.75562	0.338078	0.0834465							140.002	1533
1.76228	0.333309	0.0400543							140.068	8053.03
1.76895	0.312328	0.0104904							140.132	45452.7
1.77562	0.298023	0.0104904							140.193	227.119
1.78228	0.275612	0.0181198							140.358	209.163
1.78895	0.225544	0.0200272							140.424	224.392
1.79562	0.183106	0.0348091							140.627	229.926
1.80228	0.169277	0.0677109							140.9	229.388
1.80895	0.172138	0.0953674							140.965	54720.5
1.81562	0.161171	0.0920296							141.03	6074.13
1.82228	0.148773	0.0829697							141.099	20019
1.82895	0.164509	0.084877							141.156	455.172
1.83562	0.192642	0.0839233							141.24	424.221
1.84228	0.209332	0.0638962							141.402	443.621
1.84895	0.218391	0.0371933							141.57	224.519
1.85562	0.230312	0.0338554							141.959	15346.8
1.86228	0.242233	0.0424385							142.053	6515.57
1.86895	0.234604	0.0457764							142.158	59322.7
1.87562	0.2141	0.0429153							142.219	2265.64
1.88228	0.20504	0.0524521							142.272	458.288
1.88895	0.204563	0.0686646							142.382	214.445
1.89562	0.207424	0.0686646							142.483	216.114
1.90228	0.206471	0.0548363							142.934	4347.77
1.90895	0.211716	0.0433922							142.98	20844.2
1.91562	0.216484	0.0395775							143.07	5275.97
1.92228	0.209808	0.0267029							143.154	15834.2
1.92895	0.208855	0.00429153							143.94	928.892
1.93562	0.221252	-0.00858307							144	690.885
1.94228	0.239849	-0.0109673							144.082	10206.4
1.94895	0.241756	-0.00953674							144.156	2206.44
1.95562	0.240803	-0.0128746							144.563	642.387
1.96228	0.2532	-0.00190735							144.93	3888.99
1.96895	0.265598	0.0195503							145.042	85136.8
1.97562	0.266075	0.0362396							145.1	17298.9
1.98228	0.261784	0.0433922							145.168	1406.1
1.98895	0.276566	0.0491142							145.911	764.254
1.99562	0.293732	0.0548363							145.946	958.167
2.00228	0.292778	0.0443459							146.044	43804.5
2.00895	0.272751	0.0362396							146.101	5885.72
2.01562	0.252724	0.043869							146.146	241.75
2.02228	0.23365	0.0553131							146.315	222.69
2.02895	0.202656	0.0519753							146.453	218.681
2.03562	0.175476	0.0529289							146.898	1820.87
2.04228	0.165939	0.0810623							146.955	7597.46
2.04895	0.170708	0.112534							147.049	505784
2.05562	0.164032	0.117779							147.115	55136.1
2.06228	0.158787	0.111103							147.16	23547.6
2.06895	0.17643	0.119209							147.237	5290.04
2.07562	0.204563	0.130653							147.327	3147.3
2.08228	0.217438	0.123024							147.391	939.66
2.08895	0.217438	0.106812							147.511	910.498
2.09562	0.233173	0.110149							147.556	214.86
2.10228	0.252247	0.126839							147.693	200.598
2.10895	0.254154	0.13113							147.847	238.235
2.11562	0.24128	0.127315							147.962	3255.38
2.12228	0.244141	0.126839							148.059	75461.8
2.12895	0.258446	0.122547							148.117	9754.8
2.13562	0.255585	0.0987053							148.194	205.86
2.14228	0.244617	0.0796318							148.517	667.077
2.14895	0.24128	0.0834465							148.947	11130.1
2.15562	0.247478	0.0939369							149.036	58802.1
2.16228	0.243664	0.0910759							149.109	29123.3
2.16895	0.240803	0.0815392							149.165	954.457
2.17562	0.259399	0.0858307							149.959	456.997
2.18228	0.281334	0.087738							150.013	1565.01
2.18895	0.283718	0.0677109							150.097	34531.2
2.19562	0.282288	0.0400543							150.14	218.243
2.20228	0.28944	0.026226							150.966	18278.6
2.20895	0.292301	0.0314712							151.026	13878.5
2.21562	0.267029	0.0362396							151.052	251.206
2.22228	0.237942	0.04673							151.109	31245.2
2.22895	0.235081	0.0772476							151.161	209.45
2.23562	0.244617	0.110149							151.866	423.185
2.24228	0.249386	0.121117							151.939	1398.34
2.24895	0.247478	0.113964							152.013	546.333
2.25562	0.262737	0.116825							152.073	15387.7
2.26228	0.286579	0.115871							152.142	1834.55
2.26895	0.299931	0.087738							152.932	2192.49
2.27562	0.303268	0.0514984							153.002	30678.5
2.28228	0.307083	0.0457764							153.095	27050.2
2.28895	0.317097	0.0638962							153.149	1322.43
2.29562	0.319958	0.0691414							153.226	256.194
2.30228	0.317574	0.0729561							153.915	1181.82
2.30895	0.319004	0.104427							153.997	1913.09
2.31562	0.309467	0.149727							154.089	11962.3
2.32228	0.285149	0.174046							154.154	3061.3
2.32895	0.26083	0.177383							154.226	207.836
2.33562	0.256538	0.182152							154.899	431.582
2.34228	0.250339	0.177383							154.977	4004.37
2.34895	0.228405	0.147343							155.062	35375.5
2.35562	0.213146	0.110626							155.116	7732.44
2.36228	0.222683	0.0925064							155.181	266.483
2.36895	0.238419	0.0844002							155.483	239.969
2.37562	0.240803	0.0691414							155.638	220.244
2.38228	0.249863	0.058651							155.983	484.374
2.38895	0.272274	0.0720024							156.032	748.396
2.39562	0.281334	0.0920296							156.103	10298.7
2.40228	0.267506	0.0958443							156.161	1023.43
2.40895	0.245094	0.0901222							156.232	203.441
2.41562	0.234604	0.0882149							156.892	3406.07
2.42228	0.219345	0.079155							156.966	32157.2
2.42895	0.195026	0.0486374							157.044	12826.6
2.43562	0.185013	0.0166893							157.085	310.475
2.44228	0.198841	0.00619888							157.123	12441.7
2.44895	0.21553	0.00953674							157.891	929.094
2.45562	0.210285	0.00286102							157.967	2917.17
2.46228	0.211239	0.000476837							158.038	19458.4
2.46895	0.230789	0.0109673							158.127	30929.3
2.47562	0.243187	0.026226							158.184	1787.77
2.48228	0.228405	0.0252724							158.24	231.971
2.48895	0.211716	0.0219345							158.495	474.641
2.49562	0.217915	0.041008							158.714	203.779
2.50228	0.219345	0.0748634							158.911	1937.06
2.50895	0.19455	0.105858							158.967	16377.8
2.51562	0.175476	0.127315							159.047	34302.2
2.52228	0.18692	0.151634							159.117	13095.7
2.52895	0.209332	0.169754							159.182	414.556
2.53562	0.217915	0.164509							159.691	251.069
2.54228	0.224113	0.143528							159.897	200.007
2.54895	0.245571	0.132084							159.983	887.781
2.55562	0.260353	0.127315							160.057	5306.02
2.56228	0.253677	0.106335							160.134	3527
2.56895	0.245094	0.0815392							160.187	218.776
2.57562	0.248432	0.0772476							160.44	246.973
2.58228	0.248909	0.0891685							160.913	18336.4
2.58895	0.237465	0.0886917							160.998	16974.3
2.59562	0.236988	0.0753403							161.091	16586
2.60228	0.257969	0.0729561							161.17	679.276
2.60895	0.275612	0.0767708							161.372	237.25
2.61562	0.275612	0.0758171							161.667	229.637
2.62228	0.283718	0.0686646							161.785	233.9
2.62895	0.312805	0.0700951							161.914	2630.1
2.63562	0.337601	0.0748634							161.968	688.393
2.64228	0.330448	0.0777245							162.024	2595.86
2.64895	0.306606	0.0858307							162.086	10559.8
2.65562	0.28944	0.0925064							162.148	765.576
2.66228	0.265122	0.0886917							162.906	43983.1
2.66895	0.221252	0.0743866							162.976	25419.4
2.67562	0.183106	0.0777245							163.054	26558.3
2.68228	0.174522	0.106812							163.118	17324.9
2.68895	0.189304	0.13113							163.923	1034.71
2.69562	0.205994	0.133991							163.959	468.48
2.70228	0.22316	0.126362							164.052	80101.9
2.70895	0.247478	0.133514							164.12	15316.9
2.71562	0.258923	0.139237							164.175	739.378
2.72228	0.245571	0.1297							164.919	15966.5
2.72895	0.226974	0.119209							164.988	3627.56
2.73562	0.227451	0.132561							165.061	71827.5
2.74228	0.231266	0.160217							165.132	26553.6
2.74895	0.221252	0.169277							165.2	241.338
2.75562	0.203133	0.160694							165.293	296.026
2.76228	0.200748	0.15068							165.546	311.007
2.76895	0.201225	0.14019							165.812	208.213
2.77562	0.190258	0.117302							165.879	899.11
2.78228	0.18549	0.0905991							165.972	1489.18
2.78895	0.202656	0.0829697							166.054	6160.3
2.79562	0.227928	0.0829697							166.102	15125.1
2.80228	0.233173	0.0748634							166.269	220.091
2.80895	0.235081	0.0662804							166.884	905.601
2.81562	0.255585	0.0767708							166.97	45102.8
2.82228	0.285625	0.0905991							167.052	19605.2
2.82895	0.300884	0.0772476							167.119	13544.4
2.83562	0.312328	0.0619888							167.16	1238.18
2.84228	0.344753	0.064373							167.964	1406.95
2.84895	0.376701	0.0834465							168.081	1771.66
2.85562	0.378609	0.0853538							168.139	1859.73
2.86228	0.363827	0.0815392							168.42	228.398
2.86895	0.357151	0.101089							168.886	221.453
2.87562	0.348091	0.127792							168.956	14946.8
2.88228	0.31662	0.141621							169.017	3285.53
2.88895	0.278473	0.139237							169.089	17690
2.89562	0.261784	0.152111							169.169	2551.89
2.90228	0.248432	0.16737							169.448	301.833
2.90895	0.228405	0.1688							169.954	250.886
2.91562	0.2141	0.160217							170.044	953.126
2.92228	0.226498	0.159264							170.139	4947.42
2.92895	0.249863	0.161171							170.197	680.326
2.93562	0.258923	0.14925							170.916	1470.92
2.94228	0.267506	0.139237							170.999	4462.31
2.94895	0.287056	0.140667							171.051	1956.35
2.95562	0.311375	0.143051							171.108	4948.49
2.96228	0.310898	0.125408							171.394	229.5
2.96895	0.291824	0.105381							171.537	223.471
2.97562	0.279427	0.10252							171.939	219.247
2.98228	0.275135	0.113964							172.045	541.149
2.98895	0.268936	0.121593							172.091	3374.02
2.99562	0.261307	0.134945							172.169	8191.46
3.00228	0.267029	0.171184							172.855	256.987
3.00895	0.27895	0.204086							172.925	2112
3.01562	0.27895	0.214577							173.005	242.914
3.02228	0.270367	0.210762							173.064	61712.7
3.02895	0.268936	0.216961							173.137	18543.5
3.03562	0.276566	0.222683							173.207	655.049
3.04228	0.27895	0.207424							173.387	261.69
3.04895	0.287533	0.188828							173.77	292.776
3.05562	0.313282	0.184059							173.924	2351.97
3.06228	0.349045	0.184059							174.001	2436.06
3.06895	0.366211	0.170231							174.054	1028.08
3.07562	0.366688	0.15831							174.106	19195.9
3.08228	0.380039	0.166416							174.179	1098
3.08895	0.394821	0.173569							174.465	222.125
3.09562	0.386238	0.148773							174.783	217.292
3.10228	0.350952	0.0963211							174.888	3944.82
3.10895	0.32568	0.04673							174.927	482.245
3.11562	0.315666	-0.000953674							174.973	9150.34
3.12228	0.296116	-0.0576973							175.044	49356.1
3.12895	0.278473	-0.102997							175.12	13501.5
3.13562	0.281811	-0.11158							175.18	229.439
3.14228	0.29707	-0.0910759							175.51	227.481
3.14895	0.300407	-0.064373							175.924	11357.4
3.15562	0.2985	-0.0290871							176.049	32618.5
3.16228	0.305653	0.0290871							176.118	7127
3.16895	0.30756	0.101089							176.211	204.909
3.17562	0.295639	0.171661							176.263	223.9
3.18228	0.28801	0.245571							176.919	2093.7
3.18895	0.294208	0.318527							176.996	177284
3.19562	0.303745	0.376225							177.06	177185
3.20228	0.300884	0.407219							177.124	31521.5
3.20895	0.300407	0.426769							177.182	6267.36
3.21562	0.302792	0.440121							177.229	231.923
3.22228	0.302792	0.40102							177.283	1397.52
3.22895	0.292778	0.280857							177.388	216.098
3.23562	0.272751	0.0991821							177.639	208.361
3.24228	0.26226	-0.0944138							177.73	219.92
3.24895	0.250816	-0.277519							177.853	231.521
3.25562	0.239372	-0.437736							177.92	1794.97
3.26228	0.229835	-0.514507							177.999	14526.5
3.26895	0.23222	-0.463963							178.058	22599
3.27562	0.236988	-0.313759							178.12	28076.3
3.28228	0.223637	-0.130653							178.186	690.402
3.28895	0.212669	0.0581741							178.303	267.744
3.29562	0.224113	0.257015							178.449	287.066
3.30228	0.244617	0.442028							178.841	211.235
3.30895	0.252724	0.58651							178.922	14427.7
3.31562	0.255108	0.69809							178.989	2755.77
3.32228	0.266552	0.805855							179.064	15773.7
3.32895	0.26989	0.900745							179.119	20812.6
3.33562	0.249863	0.961781							179.898	1239.02
3.34228	0.231743	0.993729							179.982	5985.72
3.34895	0.236988	1.0128							180.105	7730.92
3.35562	0.246525	1.01519							180.393	253.01
3.36228	0.235081	0.980377							180.91	26609.2
3.36895	0.216007	0.925064							181.005	16379.1
3.37562	0.209332	0.868321							181.074	4637.38
3.38228	0.204086	0.808239							181.118	19412.5
3.38895	0.182629	0.732899							181.188	280.167
3.39562	0.169754	0.653744							181.863	217.37
3.40228	0.184059	0.595093							181.925	527.779
3.40895	0.2141	0.552177							181.995	5361.05
3.41562	0.230789	0.509262							182.097	1516.62
3.42228	0.242233	0.469208							182.141	2219.9
3.42895	0.265598	0.442028							182.693	236.51
3.43562	0.283241	0.41914							182.908	2385.54
3.44228	0.28801	0.389576							182.978	2435.92
3.44895	0.283718	0.354767							183.045	10019.8
3.45562	0.292301	0.330925							183.095	503.169
3.46228	0.29707	0.314713							183.137	10373.4
3.46895	0.289917	0.298023							183.984	687.269
3.47562	0.288963	0.286102							184.053	1120.91
3.48228	0.308991	0.286579							184.131	3410.46
3.48895	0.331879	0.284672							184.201	16453.1
3.49562	0.340939	0.261784							184.482	216.136
3.50228	0.3438	0.229359							184.908	1300.38
3.50895	0.356197	0.207901							185.005	4984.67
3.51562	0.360966	0.196457							185.055	1262.23
3.52228	0.341892	0.180721							185.121	19993.2
3.52895	0.313759	0.174999							185.187	1702.66
3.53562	0.286579	0.192165							185.582	291.173
3.54228	0.26083	0.221252							185.952	246.52
3.54895	0.225544	0.236511							186.024	564.525
3.55562	0.199318	0.243187							186.085	8039.79
3.56228	0.195026	0.248432							186.137	430.167
3.56895	0.202179	0.249863							186.221	36238.9
3.57562	0.201225	0.239372							186.287	224.298
3.58228	0.201225	0.228882							186.906	1915.66
3.58895	0.210762	0.233173							186.99	2816.81
3.59562	0.214577	0.236034							187.079	6809.86
3.60228	0.195503	0.228405							187.148	3389.18
3.60895	0.169754	0.216484							187.209	3826.65
3.61562	0.1688	0.21553							187.561	273.561
3.62228	0.182629	0.217438							187.913	212.895
3.62895	0.191689	0.214577							188.057	224.136
3.63562	0.200272	0.221252							188.087	3376.79
3.64228	0.228405	0.254631							188.167	14080.4
3.64895	0.269413	0.289917							188.226	211.635
3.65562	0.299454	0.301361							188.64	1458.76
3.66228	0.32568	0.292778							188.908	2278.34
3.66895	0.356674	0.286579							188.986	207.408
3.67562	0.387669	0.281334							189.064	8677.58
3.68228	0.399113	0.260353							189.149	4456.38
3.68895	0.395775	0.234127							189.209	462.324
3.69562	0.392914	0.225544							189.282	313.111
3.70228	0.375748	0.230789							189.922	694.945
3.70895	0.337601	0.231266							189.979	3166.91
3.71562	0.28944	0.227928							190.074	6728.48
3.72228	0.267029	0.238895							190.133	1808.56
3.72895	0.267983	0.262737							190.883	242.551
3.73562	0.266552	0.277042							190.94	9987.89
3.74228	0.273705	0.28944							191.004	1538.71
3.74895	0.307083	0.30756							191.076	37772.4
3.75562	0.353336	0.329018							191.144	4779.13
3.76228	0.371933	0.335693							191.947	3431.87
3.76895	0.36478	0.331402							192.001	206.64
3.77562	0.365734	0.329018							192.078	6448.66
3.78228	0.370503	0.311852							192.152	1777.38
3.78895	0.35572	0.273228							192.224	208
3.79562	0.329495	0.218391							192.88	458.362
3.80228	0.323772	0.153065							192.935	1203.71
3.80895	0.32711	0.0562668							193.015	759.77
3.81562	0.31805	-0.0858307							193.081	16048.3
3.82228	0.305653	-0.257015							193.156	5009.47
3.82895	0.312328	-0.436306							193.926	4223.02
3.83562	0.330925	-0.616551							194.053	900.881
3.84228	0.337601	-0.789165							194.12	37894
3.84895	0.347137	-0.91362							194.175	484.152
3.85562	0.372887	-0.946522							194.674	293.001
3.86228	0.403404	-0.881672							194.901	237.469
3.86895	0.411511	-0.742912							194.964	21818.1
3.87562	0.404358	-0.554562							195.025	1740.48
3.88228	0.395775	-0.32568							195.111	30194.9
3.88895	0.375748	-0.0882149							195.159	3096.45
3.89562	0.340462	0.120163							195.2	219.843
3.90228	0.310898	0.289917							195.795	220.345
3.90895	0.310898	0.428677							195.921	1543.67
3.91562	0.320911	0.542164							195.974	435.02
3.92228	0.328064	0.620365							196.099	2267.65
3.92895	0.341415	0.679016							196.168	10957.9
3.93562	0.366211	0.731945							196.92	661.607
3.94228	0.371933	0.767708							196.992	3379.82
3.94895	0.341892	0.775814							197.068	8717.95
3.95562	0.306129	0.772953							197.137	12141.3
3.96228	0.295639	0.780582							197.206	834.63
3.96895	0.296593	0.786781							197.869	475.106
3.97562	0.284195	0.77343							198.015	11597.6
3.98228	0.26989	0.760555							198.065	210.689
3.98895	0.282764	0.767708							198.107	1794.81
3.99562	0.311375	0.772953							198.182	7919.93
4.00228	0.322342	0.759602							198.234	202.779
4.00895	0.31662	0.744343							198.903	26866.5
4.01562	0.316143	0.758171							198.962	10814.3
4.02228	0.321388	0.778198							198.999	451.223
4.02895	0.307083	0.775814							199.043	8700.12
4.03562	0.281811	0.757694							199.151	6383.02
4.04228	0.271797	0.740528							199.202	449.916
4.04895	0.281334	0.712872							199.969	427.56
4.05562	0.286579	0.658035							200.056	3111.99
4.06228	0.296116	0.601292							200.125	4728.6
4.06895	0.322819	0.574112							200.181	5996.91
4.07562	0.35572	0.570774							200.868	454.715
4.08228	0.374794	0.561714							200.929	9575.45
4.08895	0.377178	0.55027							200.994	456.631
4.09562	0.385761	0.548363							201.06	237270
4.10228	0.385761	0.547409							201.128	27254.7
4.10895	0.363827	0.515461							201.188	12799.9
4.11562	0.33617	0.464439							201.317	209.036
4.12228	0.324726	0.421524							201.392	437.157
4.12895	0.321388	0.393391							201.891	924.673
4.13562	0.313759	0.35572							201.989	548.152
4.14228	0.306606	0.314236							202.064	44717.5
4.14895	0.308514	0.296116							202.116	761.835
4.15562	0.300884	0.294685							202.183	20903.1
4.16228	0.273705	0.294208							202.237	1574.85
4.16895	0.25177	0.288963							202.883	212.985
4.17562	0.247478	0.305176							202.921	5154.41
4.18228	0.257015	0.328064							202.987	209.853
4.18895	0.270844	0.335693							203.05	2979.16
4.19562	0.302315	0.333786							203.101	10574.9
4.20228	0.344276	0.345707							203.168	1878.31
4.20895	0.371933	0.363827							203.188	3511.86
4.21562	0.363827	0.349522							203.9	270.535
4.22228	0.337124	0.314713							203.983	264.049
4.22895	0.311375	0.293732							204.094	4195.07
4.23562	0.284195	0.28801							204.165	651.324
4.24228	0.259399	0.267983							204.438	543.376
4.24895	0.251293	0.236511							204.906	2493.11
4.25562	0.27895	0.234604							205	1183.35
4.26228	0.319481	0.247955							205.059	1182.48
4.26895	0.341415	0.246525							205.103	7702.28
4.27562	0.344276	0.234604							205.229	226.053
4.28228	0.341892	0.246525							206.092	2233.48
4.28895	0.333786	0.281811							206.175	535.32
4.29562	0.312328	0.300407							206.917	6623.85
4.30228	0.285149	0.305653							207.045	24812.3
4.30895	0.271797	0.324249							207.129	22363.2
4.31562	0.270844	0.34523							207.195	1859.92
4.32228	0.270367	0.348568							207.561	225
4.32895	0.277042	0.340939							207.909	218.976
4.33562	0.290871	0.349045							208.022	2049.09
4.34228	0.308514	0.368118							208.084	1592.01
4.34895	0.327587	0.370979							208.156	8581.67
4.35562	0.351429	0.37384							208.22	210.922
4.36228	0.379562	0.404835							208.918	1493.58
4.36895	0.39053	0.455379							209.006	26553.5
4.37562	0.385761	0.499725							209.096	15010.8
4.38228	0.384331	0.535488							209.159	11353.4
4.38895	0.39053	0.586033							209.21	474.797
4.39562	0.389099	0.642776							209.409	294.891
4.40228	0.36478	0.674248							209.857	438.392
4.40895	0.335693	0.687599							210.02	2516.29
4.41562	0.322342	0.704765							210.109	1927.38
4.42228	0.315666	0.732899							210.17	3306.23
4.42895	0.306606	0.757217							210.924	2494.22
4.43562	0.30756	0.781536							211.004	2147.31
4.44228	0.331879	0.815868							211.101	12788.7
4.44895	0.355244	0.843525							211.177	4223.83
4.45562	0.352859	0.854492							211.758	207.384
4.46228	0.339985	0.862122							211.881	225.245
4.46895	0.33617	0.887394							212.028	1074.21
4.47562	0.332832	0.909328							212.078	634.314
4.48228	0.319004	0.910759							212.123	950.415
4.48895	0.322342	0.907421							212.189	4222.47
4.49562	0.360012	0.922203							212.89	873.151
4.50228	0.400543	0.944614							212.979	461.102
4.50895	0.41008	0.939846							213.039	2142.2
4.51562	0.404358	0.917435							213.112	6496.91
4.52228	0.408649	0.90313							213.193	5430.8
4.52895	0.408649	0.900269							213.73	278.529
4.53562	0.388622	0.880241							213.837	262.226
4.54228	0.369549	0.841618							213.976	425.645
4.54895	0.377178	0.813007							214.078	24760.5
4.55562	0.388622	0.797272							214.145	1689.68
4.56228	0.375748	0.775814							214.21	4068.66
4.56895	0.35572	0.748158							214.93	13604.6
4.57562	0.353336	0.743866							215.013	5364.41
4.58228	0.361443	0.752449							215.067	1646.86
4.58895	0.358581	0.751495							215.121	26582
4.59562	0.353813	0.737667							215.197	2244.24
4.60228	0.368595	0.729084							215.257	236.2
4.60895	0.386238	0.71907							215.437	206.083
4.61562	0.380993	0.684738							215.489	294.05
4.62228	0.36335	0.647068							215.912	231.779
4.62895	0.36478	0.632286							216.032	33924.9
4.63562	0.386238	0.632286							216.077	871.622
4.64228	0.396728	0.620842							216.12	5505.04
4.64895	0.396252	0.60463							216.204	2262.58
4.65562	0.405312	0.602722							216.569	214.25
4.66228	0.419617	0.601769							216.904	64292.5
4.66895	0.419617	0.577927							216.985	12239
4.67562	0.412941	0.545025							217.043	7460.38
4.68228	0.424385	0.524521							217.109	101587
4.68895	0.443459	0.505924							217.187	13315.2
4.69562	0.450611	0.4673							217.261	888.01
4.70228	0.442982	0.434876							217.35	226.538
4.70895	0.436306	0.438213							217.551	249.753
4.71562	0.424862	0.461578							217.882	302.632
4.72228	0.398159	0.472546							217.985	3647.23
4.72895	0.376225	0.470638							218.051	6668.53
4.73562	0.378132	0.480175							218.1	16744.6
4.74228	0.396252	0.488281							218.158	215.306
4.74895	0.400543	0.472546							218.203	3793.26
4.75562	0.395775	0.448704							218.453	227.385
4.76228	0.400543	0.439167							218.871	957.163
4.76895	0.408173	0.447273							218.944	3836.43
4.77562	0.396252	0.44775							218.994	777.695
4.78228	0.376225	0.440121							219.069	474244
4.78895	0.375748	0.444889							219.136	60764.8
4.79562	0.392914	0.453949							219.191	33110.6
4.80228	0.405312	0.45681							219.247	5953.68
4.80895	0.413418	0.452995							219.327	5713.07
4.81562	0.429153	0.46587							219.39	443.145
4.82228	0.444889	0.482559							219.451	2561.59
4.82895	0.43869	0.472546							219.512	1585.3
4.83562	0.422001	0.442505							219.553	645.181
4.84228	0.413418	0.421047							219.644	853.002
4.84895	0.405788	0.418186							219.705	206.507
4.85562	0.381947	0.405312							219.852	461.541
4.86228	0.35572	0.387669							219.933	1186.15
4.86895	0.360966	0.392437							220.007	491.29
4.87562	0.375748	0.413418							220.074	76272.2
4.88228	0.37241	0.423908							220.136	9312.38
4.88895	0.360012	0.42057							220.194	3677.73
4.89562	0.368595	0.427246							220.249	242.375
4.90228	0.377655	0.437736							220.502	229.389
4.90895	0.356197	0.429153							220.872	1086.29
4.91562	0.324726	0.411511							220.927	7155.44
4.92228	0.320435	0.404358							220.987	1428.73
4.92895	0.329018	0.404835							221.085	23285.5
4.93562	0.323772	0.399589							221.12	4635.66
4.94228	0.318527	0.398159							221.163	17481
4.94895	0.339985	0.413418							221.91	450.556
4.95562	0.374317	0.428677							222.115	5782.52
4.96228	0.39196	0.433922							222.191	442.679
4.96895	0.398159	0.443935							222.452	267.882
4.97562	0.401974	0.470638							222.828	223.661
4.98228	0.399113	0.494957							222.917	1904.06
4.98895	0.379086	0.500679							222.991	442.893
4.99562	0.359058	0.499725							223.033	439.248
5.00228	0.358581	0.504017							223.094	17565
5.00895	0.368118	0.492573							223.162	1705.18
5.01562	0.37384	0.452518							223.215	2112.98
5.02228	0.378609	0.414848							223.888	219.022
5.02895	0.389099	0.399589							224.069	1551.98
5.03562	0.395775	0.398636							224.143	4538.13
5.04228	0.38147	0.387192							224.216	461.215
5.04895	0.360966	0.376701							224.862	670.854
5.05562	0.35429	0.383377							224.924	1142.63
5.06228	0.351906	0.386238							225.017	1456.85
5.06895	0.340939	0.365257							225.069	4329.03
5.07562	0.330448	0.334263							225.146	12426.9
5.08228	0.338078	0.322819							225.225	2248.06
5.08895	0.354767	0.319481							226.046	661.06
5.09562	0.36478	0.306129							226.132	1010.16
5.10228	0.377178	0.290394							226.193	4944.96
5.10895	0.396728	0.293255							226.421	477.645
5.11562	0.401497	0.309944							226.51	258.539
5.12228	0.380993	0.319004							226.745	212.681
5.12895	0.361443	0.331879							226.868	214.455
5.13562	0.363827	0.353813							226.921	6287.2
5.14228	0.370979	0.373364							227.017	41360.7
5.14895	0.367165	0.37384							227.067	2624.79
5.15562	0.37241	0.361443							227.12	13059.8
5.16228	0.398159	0.352859							227.204	3435.48
5.16895	0.41914	0.342369							227.497	242.031
5.17562	0.409603	0.322342							227.645	282.331
5.18228	0.39053	0.302315							227.863	416.017
5.18895	0.391483	0.294685							227.925	545.891
5.19562	0.394821	0.288963							228.012	2311.96
5.20228	0.378609	0.276566							228.099	907.209
5.20895	0.358105	0.263691							228.148	693.945
5.21562	0.368595	0.262737							228.191	2248.85
5.22228	0.393391	0.266552							228.256	269.201
5.22895	0.398636	0.258923							228.913	1744.95
5.23562	0.398636	0.26226							228.968	892.068
5.24228	0.407696	0.290394							229.042	690.061
5.24895	0.41914	0.32711							229.115	17248.6
5.25562	0.409126	0.346184							229.17	2218.31
5.26228	0.406742	0.361443							229.219	1940.46
5.26895	0.427246	0.395775							229.97	762.689
5.27562	0.450611	0.423431							230.14	14056.6
5.28228	0.455379	0.415802							230.236	1220.91
5.28895	0.45681	0.383377							230.9	9702.19
5.29562	0.478268	0.359535							231.067	1690.2
5.30228	0.489235	0.339031							231.125	26006
5.30895	0.481129	0.30756							231.199	13220.6
5.31562	0.467777	0.282764							231.272	201.272
5.32228	0.472546	0.288486							231.614	264.215
5.32895	0.481129	0.312805							232.021	228.503
5.33562	0.468731	0.332832							232.089	14831
5.34228	0.453472	0.359535							232.142	514.467
5.34895	0.442505	0.399113							232.19	2314.11
5.35562	0.434399	0.433922							232.333	223.878
5.36228	0.415325	0.433445							232.875	15028.6
5.36895	0.396728	0.419617							232.952	2206.4
5.37562	0.397205	0.414372							233.03	410.91
5.38228	0.397205	0.402927							233.114	8088.05
5.38895	0.380039	0.367642							233.166	2256.25
5.39562	0.353813	0.328064							233.222	203.104
5.40228	0.350475	0.317574							233.917	205.064
5.40895	0.359058	0.323772							234.081	18551.2
5.41562	0.356197	0.322819							234.143	530.47
5.42228	0.349045	0.319481							234.183	1441.1
5.42895	0.364304	0.330448							234.496	17317.3
5.43562	0.396728	0.342369							234.559	213.36
5.44228	0.411034	0.335216							234.898	3214.91
5.44895	0.405312	0.315189							234.994	4343.41
5.45562	0.404835	0.300884							235.095	9144.42
5.46228	0.411987	0.294208							235.152	16522.2
5.46895	0.410557	0.28801							235.226	433.99
5.47562	0.404358	0.286579							235.885	219.456
5.48228	0.406265	0.302792							235.938	235.19
5.48895	0.418186	0.328541							236.038	1274.42
5.49562	0.419617	0.348091							236.103	4189.73
5.50228	0.424385	0.360966							236.178	1268.48
5.50895	0.440121	0.371456							236.495	507.827
5.51562	0.452042	0.371933							236.852	754.084
5.52228	0.449657	0.352383							236.904	214.647
5.52895	0.435829	0.330448							237.008	1959.09
5.53562	0.431538	0.321388							237.108	52639.4
5.54228	0.415325	0.319004							237.162	573.62
5.54895	0.380039	0.304699							237.202	10055.9
5.55562	0.353813	0.291824							238.128	5291.8
5.56228	0.358105	0.295639							238.175	1759.48
5.56895	0.380039	0.302792							238.895	272.765
5.57562	0.390053	0.294208							239.009	880.142
5.58228	0.400066	0.27895							239.113	33723.1
5.58895	0.41914	0.283241							239.167	3385.57
5.59562	0.430584	0.300407							239.232	8814.38
5.60228	0.417233	0.303268							239.373	209.76
5.60895	0.398159	0.29707							239.442	240.394
5.61562	0.393867	0.305653							239.972	705.356
5.62228	0.393391	0.317574							240.016	215.375
5.62895	0.384808	0.312805							240.062	774.88
5.63562	0.380039	0.295162							240.127	2861.46
5.64228	0.395298	0.296593							240.232	10591.3
5.64895	0.408649	0.307083							240.304	247.446
5.65562	0.403881	0.303745							240.881	3490.27
5.66228	0.394821	0.308514							241.038	918.916
5.66895	0.401497	0.336647							241.114	6019.08
5.67562	0.407696	0.362873							241.189	2720.95
5.68228	0.394821	0.35429							241.237	2030.3
5.68895	0.377178	0.329971							241.317	212.939
5.69562	0.379562	0.326634							241.939	246.96
5.70228	0.387669	0.326157							242.128	8289.72
5.70895	0.380039	0.30756							242.196	1192.18
5.71562	0.373364	0.29707							242.289	608423
5.72228	0.3829	0.321865							242.367	55185.9
5.72895	0.398159	0.360489							242.433	34238.1
5.73562	0.401974	0.374794							242.495	10729.4
5.74228	0.412941	0.370503							242.543	2167.4
5.74895	0.43726	0.379562							242.603	5970.94
5.75562	0.452518	0.387669							242.716	1968.46
5.76228	0.44632	0.371933							242.773	1027.46
5.76895	0.43869	0.34523							242.865	11547.1
5.77562	0.441074	0.33474							242.94	4109.59
5.78228	0.432968	0.334263							243.006	6166.6
5.78895	0.411511	0.317097							243.121	22149.2
5.79562	0.40102	0.29707							243.191	7450.95
5.80228	0.414372	0.299931							243.292	116445
5.80895	0.425339	0.317574							243.365	9394.24
5.81562	0.41008	0.325203							243.438	2178.58
5.82228	0.399589	0.330448							243.501	1911.25
5.82895	0.413418	0.361443							243.594	703.457
5.83562	0.432491	0.41008							243.764	676.281
5.84228	0.432491	0.443935							243.844	243.061
5.84895	0.432015	0.46587							243.942	664.956
5.85562	0.454426	0.497341							244.076	976.135
5.86228	0.468731	0.535965							244.132	5748.34
5.86895	0.452518	0.552654							244.206	2072.54
5.87562	0.43726	0.551701							244.29	14070.1
5.88228	0.448704	0.554562							244.352	446.944
5.88895	0.467777	0.555992							244.859	230.667
5.89562	0.469208	0.540257							244.94	1381.37
5.90228	0.47493	0.518322							245.014	1766.02
5.90895	0.499248	0.511646							245.072	506.296
5.91562	0.513554	0.518799							245.133	12309.3
5.92228	0.496387	0.522613							245.2	2772.15
5.92895	0.472069	0.536919							245.586	211.64
5.93562	0.454903	0.571251							245.885	471.037
5.94228	0.416279	0.599861							246.056	530.014
5.94895	0.344753	0.592709							246.118	472.971
5.95562	0.271797	0.551224							246.19	1374.81
5.96228	0.230789	0.496387							246.251	1188.05
5.96895	0.204563	0.433922							246.918	684.17
5.97562	0.192642	0.374794							247.02	716.868
5.98228	0.22316	0.339031							247.134	5942.84
5.98895	0.309944	0.344753							247.202	680.599
5.99562	0.411987	0.38147							247.264	508.553
6.00228	0.488758	0.435352							247.93	682.453
6.00895	0.552177	0.500202							248.107	669.646
6.01562	0.619412	0.565529							248.186	476.675
6.02228	0.677586	0.614643							248.85	238.87
6.02895	0.704765	0.646591							248.915	2976.56
6.03562	0.721931	0.673294							248.979	946.604
6.04228	0.75388	0.704765							249.108	6081.72
6.04895	0.792026	0.729084							249.183	11992.4
6.05562	0.820637	0.740051							249.249	743.71
6.06228	0.852585	0.752449							249.448	502.281
6.06895	0.896931	0.775337							249.871	544.628
6.07562	0.937939	0.798225							250.103	1384.7
6.08228	0.959873	0.805378							250.17	5580.53
6.08895	0.979424	0.803471							250.223	201.055
6.09562	1.00327	0.8111							250.903	1293.99
6.10228	1.00327	0.819206							250.991	1033.76
6.10895	0.972271	0.818729							251.042	1003.23
6.11562	0.933647	0.819206							251.128	18095.2
6.12228	0.913143	0.841618							251.206	6572.41
6.12895	0.8955	0.872612							251.409	479.214
6.13562	0.867844	0.883579							251.856	497.11
6.14228	0.84877	0.876903							251.932	663.976
6.14895	0.858307	0.863552							252.03	292.304
6.15562	0.874996	0.842571							252.095	17228.6
6.16228	0.874043	0.805378							252.154	3917.85
6.16895	0.867844	0.77343							252.236	213.067
6.17562	0.881672	0.766754							252.471	244.64
6.18228	0.90313	0.774384							252.845	988.222
6.18895	0.910282	0.782967							252.923	472.476
6.19562	0.912189	0.793934							253.031	678.531
6.20228	0.926018	0.810623							253.116	15496
6.20895	0.938415	0.816822							253.161	541.438
6.21562	0.928402	0.809193							253.208	6326.56
6.22228	0.909328	0.805855							253.278	235.875
6.22895	0.905037	0.816345							253.443	207.688
6.23562	0.906944	0.829697							253.969	1271.51
6.24228	0.895977	0.832081							254.083	456.442
6.24895	0.874996	0.833988							254.121	2122.18
6.25562	0.864983	0.834942							254.249	2800.99
6.26228	0.860691	0.817776							254.853	3646.89
6.26895	0.845909	0.778675							254.914	1024.68
6.27562	0.823975	0.740528							254.971	218.698
6.28228	0.814915	0.727653							255.032	468.254
6.28895	0.818253	0.730514							255.098	2015.26
6.29562	0.80967	0.727177							255.152	9386.85
6.30228	0.789165	0.725746							255.242	2634.49
6.30895	0.771522	0.736713							255.945	308.49
6.31562	0.759125	0.747204							256.157	2519.96
6.32228	0.739098	0.741005							256.264	5813.93
6.32895	0.723362	0.723839							256.876	732.844
6.33562	0.733852	0.723839							256.936	641.774
6.34228	0.759602	0.727653							257.067	925.419
6.34895	0.781059	0.713825							257.147	14014.7
6.35562	0.796318	0.693321							257.25	44844.6
6.36228	0.818253	0.682831							257.306	1667
6.36895	0.83065	0.68903							257.412	331.063
6.37562	0.819206	0.678539							257.579	228.222
6.38228	0.798702	0.663281							257.994	267.708
6.38895	0.792026	0.664711							258.073	205.174
6.39562	0.793457	0.669003							258.128	4344.55
6.40228	0.77343	0.662804							258.253	8902.58
6.40895	0.74482	0.636101							258.456	459.346
6.41562	0.725746	0.616551							258.872	1221.01
6.42228	0.717163	0.591755							258.929	216.68
6.42895	0.699043	0.548363							259.067	1369.05
6.43562	0.679493	0.506878							259.149	18824.3
6.44228	0.67997	0.482559							259.206	926.749
6.44895	0.69046	0.471115							259.24	551.694
6.45562	0.690937	0.45681							260.1	1662.68
6.46228	0.684261	0.457287							260.152	1158.63
6.46895	0.688553	0.485897							260.195	1699.82
6.47562	0.696182	0.520229							260.381	209.6
6.48228	0.696659	0.534535							260.874	5121.6
6.48895	0.697136	0.544548							260.948	243.785
6.49562	0.71001	0.568867							261.064	440.476
6.50228	0.720501	0.599861							261.136	34931.9
6.50895	0.712872	0.608921							261.19	6869.82
6.51562	0.694752	0.605106							261.245	1195.3
6.52228	0.683785	0.607491							261.57	200.845
6.52895	0.673294	0.608921							261.877	212.647
6.53562	0.654697	0.592709							262.147	5142.51
6.54228	0.637531	0.565052							262.204	784.09
6.54895	0.640392	0.552177							262.244	235.89
6.55562	0.647068	0.551701							262.871	1466.75
6.56228	0.639915	0.545979							263.013	3283.78
6.56895	0.628471	0.543594							263.1	1880.28
6.57562	0.633717	0.560284							263.159	10986.6
6.58228	0.644684	0.580788							263.232	1217.35
6.58895	0.63467	0.592709							263.656	224.928
6.59562	0.619888	0.596523							263.896	674.28
6.60228	0.625134	0.606537							264	466.249
6.60895	0.64373	0.606537							264.152	1169.16
6.61562	0.641823	0.586986							264.236	237.8
6.62228	0.624657	0.574112							264.645	281.769
6.62895	0.62418	0.585556							264.864	456.272
6.63562	0.639439	0.608444							264.927	276.803
6.64228	0.643253	0.611305							265.076	472.601
6.64895	0.63324	0.599861							265.139	13887.3
6.65562	0.635624	0.592232							265.238	4196.57
6.66228	0.640392	0.582218							265.438	216.52
6.66895	0.631809	0.554085							266.057	214.583
6.67562	0.617027	0.518322							266.139	2763.87
6.68228	0.626087	0.501633							266.188	419.922
6.68895	0.652313	0.509262							266.29	220.789
6.69562	0.666618	0.518799							266.485	4174.22
6.70228	0.676155	0.528812							266.887	1510.17
6.70895	0.697136	0.538826							266.952	2206.34
6.71562	0.713348	0.541687							267.001	777.3
6.72228	0.695229	0.531197							267.058	203.583
6.72895	0.656605	0.514507							267.139	7633.28
6.73562	0.638008	0.513077							267.195	2959.35
6.74228	0.640392	0.51403							267.264	7484.1
6.74895	0.6423	0.514507							267.314	206.036
6.75562	0.647068	0.524521							267.479	1280.05
6.76228	0.67091	0.552654							267.786	254.307
6.76895	0.69952	0.57745							267.896	260.393
6.77562	0.697136	0.576973							267.949	250.025
6.78228	0.671864	0.564575							268.001	495.545
6.78895	0.652313	0.558376							268.103	2180.05
6.79562	0.63324	0.54884							268.165	486.127
6.80228	0.599861	0.524044							268.24	3053.35
6.80895	0.567436	0.50354							268.495	262.431
6.81562	0.566482	0.508308							268.886	458.766
6.82228	0.582218	0.527859							269.114	4345.8
6.82895	0.581264	0.53072							269.168	1507.84
6.83562	0.576019	0.52166							269.209	4606.47
6.84228	0.590801	0.519752							269.494	254.266
6.84895	0.607491	0.523567							269.824	238.625
6.85562	0.597	0.515461							269.944	4109.38
6.86228	0.576973	0.502586							270.078	415.171
6.86895	0.574112	0.506878							270.118	4541.31
6.87562	0.575542	0.524044							270.219	484.628
6.88228	0.555038	0.530243							270.267	229.346
6.88895	0.528812	0.525475							270.38	304.326
6.89562	0.524044	0.527859							270.559	220.027
6.90228	0.534535	0.531197							270.71	306.977
6.90895	0.535488	0.525951							270.827	1211.94
6.91562	0.53215	0.526905							270.914	13467.9
6.92228	0.544071	0.55027							270.968	843.771
6.92895	0.563621	0.570297							271.032	1846.6
6.93562	0.572681	0.557423							271.107	2308.57
6.94228	0.571251	0.533104							271.176	25271.1
6.94895	0.571728	0.530243							271.26	1030.92
6.95562	0.575066	0.528336							271.799	251.556
6.96228	0.569344	0.505924							271.912	236.141
6.96895	0.56839	0.487328							271.974	324.142
6.97562	0.579357	0.505924							272.051	440.548
6.98228	0.583172	0.535488							272.155	10061.6
6.98895	0.575066	0.534058							272.201	228.13
6.99562	0.570774	0.518799							272.259	24030.6
7.00228	0.59557	0.522137							272.314	481.715
7.00895	0.629425	0.531197							272.473	203.246
7.01562	0.643253	0.516891							272.818	521.336
7.02228	0.650883	0.495911							272.878	724.386
7.02895	0.664234	0.495434							272.946	1044.66
7.03562	0.665665	0.500679							273.099	1397.08
7.04228	0.630379	0.482559							273.17	44343.3
7.04895	0.583172	0.464916							273.25	9188.11
7.05562	0.575066	0.472546							273.325	224.364
7.06228	0.591278	0.48542							273.473	231.706
7.06895	0.597	0.475407							273.689	205
7.07562	0.594616	0.459194							274.041	281.25
7.08228	0.612259	0.462055							274.169	5485.25
7.08895	0.637531	0.4673							274.271	502.157
7.09562	0.625134	0.452042							274.478	31061.9
7.10228	0.594616	0.439644							274.53	787.93
7.10895	0.58651	0.453949							274.791	258.848
7.11562	0.592709	0.478268							274.855	441.051
7.12228	0.577927	0.482082							274.915	528.658
7.12895	0.545502	0.474453							274.977	4310.13
7.13562	0.531197	0.480652							275.047	1717.98
7.14228	0.531197	0.492096							275.124	10832.7
7.14895	0.519752	0.49448							275.174	1348.05
7.15562	0.504971	0.500202							275.225	223.684
7.16228	0.510693	0.519276							275.268	724.309
7.16895	0.534535	0.531673							275.479	860.188
7.17562	0.55933	0.52309							275.567	243.5
7.18228	0.58794	0.504017							275.661	216.027
7.18895	0.633717	0.491142							275.873	206.445
7.19562	0.674248	0.477791							275.982	895.023
7.20228	0.687599	0.466347							276.065	274.842
7.20895	0.678539	0.467777							276.142	1084.05
7.21562	0.666618	0.48542							276.262	460.29
7.22228	0.650883	0.495911							276.486	1191.96
7.22895	0.625134	0.484943							276.851	449.565
7.23562	0.609398	0.473499							276.951	1457.41
7.24228	0.621796	0.477791							277.009	253.263
7.24895	0.644207	0.486374							277.049	2424.47
7.25562	0.648498	0.486851							277.156	18965.6
7.26228	0.629425	0.492573							277.223	5217.12
7.26895	0.606537	0.515461							277.291	221.778
7.27562	0.584602	0.536919							277.488	229.357
7.28228	0.550747	0.535011							277.904	513.668
7.28895	0.514984	0.531673							278.107	651.508
7.29562	0.500202	0.538826							278.168	521.154
7.30228	0.519752	0.553131							278.225	2159.99
7.30895	0.551701	0.549793							278.424	474.806
7.31562	0.575066	0.529289							278.859	12905.5
7.32228	0.600338	0.515938							278.933	1949.22
7.32895	0.623226	0.502109							279.007	248.484
7.33562	0.627995	0.478745							279.099	13624.7
7.34228	0.606537	0.450611							279.171	13821.7
7.34895	0.579834	0.442028							279.234	8982.33
7.35562	0.561714	0.454903							279.651	233.101
7.36228	0.536919	0.458717							280.094	2060.54
7.36895	0.515461	0.456333							280.159	736.168
7.37562	0.509739	0.470161							280.244	1206.86
7.38228	0.518322	0.490665							280.471	478.46
7.38895	0.521183	0.501156							280.537	258.476
7.39562	0.527859	0.501633							280.78	221.778
7.40228	0.552654	0.519276							280.887	6581.49
7.40895	0.584602	0.538826							280.97	769.379
7.41562	0.601292	0.531673							281.029	20444.1
7.42228	0.606537	0.511646							281.079	1230.43
7.42895	0.616551	0.502109							281.116	4354.72
7.43562	0.621319	0.504017							281.194	7705.97
7.44228	0.610828	0.497341							281.248	1160.98
7.44895	0.591755	0.483036							281.287	4002.88
7.45562	0.583172	0.482559							281.376	236.402
7.46228	0.576973	0.48399							281.459	1372.42
7.46895	0.563621	0.470161							281.563	233.352
7.47562	0.558376	0.448227							281.83	327.163
7.48228	0.570297	0.436306							281.896	505.021
7.48895	0.584125	0.431061							281.964	1060.27
7.49562	0.57888	0.415802							282.053	3344.24
7.50228	0.570774	0.401497							282.121	1087.3
7.50895	0.575066	0.409603							282.188	784.736
7.51562	0.570774	0.428677							282.28	11754.2
7.52228	0.543594	0.434876							282.339	216.395
7.52895	0.514984	0.442028							282.465	39404.1
7.53562	0.518799	0.472546							282.527	928.992
7.54228	0.531197	0.507355							282.576	220.879
7.54895	0.527859	0.510693							282.856	216.599
7.55562	0.519752	0.498295							282.911	14586.1
7.56228	0.532627	0.496864							282.974	3387.43
7.56895	0.555515	0.497341							283.041	1480.45
7.57562	0.553131	0.475407							283.124	8329.8
7.58228	0.543118	0.450611							283.184	3226.56
7.58895	0.543594	0.450134							283.263	8615.27
7.59562	0.546932	0.452995							283.471	2641.64
7.60228	0.525951	0.439644							283.953	430.769
7.60895	0.491619	0.419617							284.011	512.654
7.61562	0.473023	0.417709							284.106	651.627
7.62228	0.461101	0.416756							284.171	1226.45
7.62895	0.444889	0.399113							284.268	846.835
7.63562	0.43869	0.383854							284.322	17725.9
7.64228	0.456333	0.384331							284.393	417.847
7.64895	0.477314	0.396728							284.455	538.793
7.65562	0.48399	0.396728							284.914	961.542
7.66228	0.489712	0.394344							284.967	213.065
7.66895	0.510216	0.407696							285.142	3593.6
7.67562	0.524998	0.420094							285.201	1153.87
7.68228	0.524044	0.413895							285.282	37456.3
7.68895	0.525475	0.39196							285.343	1143.8
7.69562	0.542641	0.387669							285.431	253.692
7.70228	0.555992	0.394344							285.896	222.008
7.70895	0.542164	0.390053							286.084	523.297
7.71562	0.520706	0.377655							286.187	1223.66
7.72228	0.519752	0.380993							286.279	5019.44
7.72895	0.528812	0.39196							286.442	297.513
7.73562	0.53215	0.384808							286.889	1641.46
7.74228	0.533581	0.367642							286.973	657.82
7.74895	0.549793	0.357151							287.054	499.679
7.75562	0.565052	0.350475							287.147	5237.17
7.76228	0.56076	0.331402							287.218	2090.79
7.76895	0.551224	0.314713							287.288	1393.63
7.77562	0.54884	0.319004							287.951	1414.02
7.78228	0.549793	0.32568							288.134	731.53
7.78895	0.541687	0.322342							288.184	1141.15
7.79562	0.543594	0.330925							288.265	603.493
7.80228	0.556469	0.367642							288.63	323.202
7.80895	0.562191	0.414848							288.835	217.681
7.81562	0.555515	0.432015							288.923	6248.95
7.82228	0.547886	0.444889							288.987	227.422
7.82895	0.54884	0.471115							289.093	210.095
7.83562	0.544071	0.49305							289.16	12625
7.84228	0.529289	0.487328							289.237	1497.4
7.84895	0.524521	0.457287							289.371	265.29
7.85562	0.535011	0.434399							289.422	208.267
7.86228	0.55027	0.410557							290.091	249.362
7.86895	0.557423	0.379562							290.152	1099.9
7.87562	0.56839	0.352383							290.811	231.001
7.88228	0.590324	0.340939							290.915	1603.93
7.88895	0.604153	0.340939							290.957	436.051
7.89562	0.599861	0.338554							291.106	1793.58
7.90228	0.585079	0.338554							291.157	3750.65
7.90895	0.574112	0.348091							291.221	6228.91
7.91562	0.561714	0.357151							291.282	359.151
7.92228	0.544071	0.358105							291.335	245.76
7.92895	0.535965	0.359535							291.481	717.622
7.93562	0.544548	0.380039							291.849	210.398
7.94228	0.555515	0.409603							291.975	285.875
7.94895	0.549316	0.421524							292.096	1600.77
7.95562	0.53978	0.422478							292.162	769.175
7.96228	0.538826	0.4282							292.228	1052.65
7.96895	0.535965	0.440597							292.441	231.333
7.97562	0.514984	0.43869							292.585	446.18
7.98228	0.500679	0.433445							292.835	983.211
7.98895	0.517845	0.448704							292.923	1611.73
7.99562	0.54884	0.472069							292.958	216.9
8.00228	0.565529	0.470638							293.023	1708.54
8.00895	0.571728	0.451565							293.08	237.54
8.01562	0.592232	0.442028							293.141	13787.4
8.02228	0.612736	0.442028							293.203	4925.42
8.02895	0.612736	0.431538							293.266	2929.18
8.03562	0.598908	0.424862							293.409	235.61
8.04228	0.590801	0.448704							293.459	526.124
8.04895	0.578403	0.483513							293.976	222.403
8.05562	0.537872	0.502109							294.037	7656.25
8.06228	0.489235	0.507355							294.119	986.225
8.06895	0.460625	0.52166							294.193	2339.51
8.07562	0.453949	0.536919							294.304	510.83
8.08228	0.450134	0.538349							294.829	7271.17
8.08895	0.44775	0.531673							294.904	1669.55
8.09562	0.471592	0.542164							294.96	210.075
8.10228	0.501633	0.562668							295.056	1588.53
8.10895	0.515461	0.577927							295.119	1859.33
8.11562	0.512123	0.58651							295.179	20965.4
8.12228	0.514984	0.603676							295.25	664.921
8.12895	0.528336	0.639439							295.295	1175.13
8.13562	0.530243	0.663281							295.463	413.934
8.14228	0.532627	0.670433							295.878	453.751
8.14895	0.54884	0.673771							296.049	211.188
8.15562	0.560284	0.679016							296.108	1764.06
8.16228	0.540257	0.67234							296.16	458.843
8.16895	0.50354	0.655651							296.202	2050.33
8.17562	0.488281	0.654697							296.299	221.781
8.18228	0.486374	0.673771							296.813	233.265
8.18895	0.47493	0.687599							296.868	39131.3
8.19562	0.461578	0.693321							296.944	6359.58
8.20228	0.472546	0.715256							296.982	439.522
8.20895	0.506401	0.733852							297.059	3447.78
8.21562	0.526905	0.727177							297.092	203.664
8.22228	0.53978	0.697136							297.144	5511.36
8.22895	0.560284	0.67997							297.232	9034.1
8.23562	0.596523	0.672817							297.315	201.075
8.24228	0.62418	0.65279							297.458	260.172
8.24895	0.634193	0.640392							297.866	305.581
8.25562	0.648498	0.655174							297.933	244.045
8.26228	0.659943	0.683308							297.991	236.387
8.26895	0.66185	0.694752							298.113	454.668
8.27562	0.655651	0.697613							298.172	734.781
8.28228	0.665188	0.70858							298.27	735.549
8.28895	0.689983	0.712872							298.349	23492.5
8.29562	0.704765	0.700474							298.88	3688.85
8.30228	0.710964	0.691414							298.948	3618.34
8.30895	0.718594	0.700951							299.035	182262
8.31562	0.725746	0.718117							299.105	29451.6
8.32228	0.718594	0.721931							299.159	18690.5
8.32895	0.700951	0.718594							299.207	7471.72
8.33562	0.697613	0.718594							299.27	4232.03
8.34228	0.698566	0.707626							299.348	6187.21
8.34895	0.684738	0.679493							299.435	1007.8
8.35562	0.655651	0.6423							299.673	201.658
8.36228	0.622273	0.618458							299.744	223.408
8.36895	0.588417	0.605583							299.842	208.681
8.37562	0.53978	0.588417							299.932	1510.14
8.38228	0.494957	0.576973							300.037	33199.2
8.38895	0.473023	0.582695							300.123	4014.52
8.39562	0.469685	0.591278							300.201	4508.06
8.40228	0.468254	0.588417							300.287	2797.72
8.40895	0.47636	0.58651							300.44	437.596
8.41562	0.497818	0.604153							300.843	200.581
8.42228	0.51403	0.62418							300.887	5021.86
8.42895	0.513077	0.620365							301.048	5330.19
8.43562	0.511646	0.613213							301.15	14395.1
8.44228	0.533581	0.621319							301.21	5244.3
8.44895	0.549793	0.629425							301.292	759.48
8.45562	0.544548	0.609875							301.44	1760.84
8.46228	0.538826	0.579834							301.763	236.191
8.46895	0.556469	0.570297							301.885	463.532
8.47562	0.575066	0.56982							301.948	562.937
8.48228	0.568867	0.552654							302.077	241.008
8.48895	0.569344	0.533581							302.138	1005.67
8.49562	0.602722	0.541687							302.192	8379.35
8.50228	0.645161	0.560284							302.498	6761.83
8.50895	0.654697	0.562668							302.552	475.742
8.51562	0.647068	0.559807							302.884	6371.21
8.52228	0.6423	0.57745							302.938	695.269
8.52895	0.631332	0.591755							302.99	1886.96
8.53562	0.600338	0.564098							303.079	502.367
8.54228	0.57888	0.514984							303.123	752.282
8.54895	0.592709	0.481606							303.177	9354.86
8.55562	0.617027	0.462055							303.244	457.014
8.56228	0.620365	0.438213							303.308	493.834
8.56895	0.611782	0.424862							303.432	283.458
8.57562	0.617027	0.439644							303.473	1647.25
8.58228	0.619888	0.465393							303.57	235.128
8.58895	0.602722	0.473499							303.963	466.709
8.59562	0.585079	0.469208							304.057	224.865
8.60228	0.597954	0.465393							304.306	291.143
8.60895	0.621796	0.452518							304.483	1033.97
8.61562	0.620842	0.434399							304.887	2986.63
8.62228	0.608444	0.430584							304.967	491.345
8.62895	0.607014	0.455856							305.095	1169.92
8.63562	0.610828	0.488758							305.161	32592.2
8.64228	0.597477	0.501156							305.238	7357.63
8.64895	0.585556	0.509739							305.296	680.57
8.65562	0.598908	0.527859							306.11	222.962
8.66228	0.610352	0.542164							306.19	3061.03
8.66895	0.59557	0.525475							306.237	676.358
8.67562	0.576019	0.486851							306.478	1167.62
8.68228	0.57888	0.45681							306.583	296.395
8.68895	0.583649	0.42963							306.77	210.923
8.69562	0.567913	0.394821							306.874	2075.22
8.70228	0.549316	0.368118							306.934	213.085
8.70895	0.565529	0.372887							307.023	785.884
8.71562	0.596523	0.39053							307.113	4308.91
8.72228	0.607967	0.394344							307.172	4157.61
8.72895	0.60606	0.382423							307.253	5265.36
8.73562	0.619888	0.376701							307.421	566.759
8.74228	0.648975	0.370503							307.492	242.34
8.74895	0.657558	0.346184							307.958	225.691
8.75562	0.647068	0.316143							308.018	207.593
8.76228	0.644684	0.300884							308.123	1203.07
8.76895	0.650406	0.306129							308.197	214.401
8.77562	0.632286	0.310898							308.244	1399.57
8.78228	0.589848	0.317097							308.43	338.659
8.78895	0.549316	0.335216							308.858	545.693
8.79562	0.524044	0.350475							308.981	227.32
8.80228	0.496864	0.350952							309.037	205.371
8.80895	0.473499	0.347614							309.123	4176.4
8.81562	0.480652	0.357628							309.198	24481.3
8.82228	0.511646	0.364304							309.258	3552.96
8.82895	0.540257	0.351429							309.324	2307.25
8.83562	0.560284	0.347137							309.46	8543.55
8.84228	0.591755	0.377178							309.848	223.429
8.84895	0.620842	0.415325							309.947	1286.93
8.85562	0.62418	0.42963							310.019	227.19
8.86228	0.613689	0.425339							310.122	875.222
8.86895	0.620842	0.427723							310.21	6049.48
8.87562	0.639915	0.430584							310.309	12744.5
8.88228	0.641346	0.415325							310.389	433.607
8.88895	0.628471	0.388622							310.489	53927.3
8.89562	0.631809	0.37241							310.549	4180.96
8.90228	0.645161	0.371933							310.648	207.175
8.90895	0.639439	0.371933							310.791	555.244
8.91562	0.61512	0.367642							310.863	3342.37
8.92228	0.606537	0.368118							310.986	9051.62
8.92895	0.616551	0.370026							311.03	1135.2
8.93562	0.612259	0.369072							311.089	229.772
8.94228	0.579357	0.373364							311.148	17993.2
8.94895	0.555038	0.396252							311.222	6713
8.95562	0.549316	0.430107							311.301	4497.48
8.96228	0.537872	0.444889							311.49	2174.06
8.96895	0.514984	0.451088							311.554	218.901
8.97562	0.511169	0.461101							311.838	518.637
8.98228	0.542641	0.460148							311.901	443.067
8.98895	0.570774	0.438213							312.05	7419.43
8.99562	0.580788	0.407696							312.107	970.272
9.00228	0.592232	0.407696							312.167	1233.39
9.00895	0.606537	0.425339							312.259	1450.62
9.01562	0.60606	0.437736							312.339	5518.94
9.02228	0.58651	0.44632							312.481	3440.96
9.02895	0.574589	0.464439							312.596	454.403
9.03562	0.573158	0.482559							312.84	42584.5
9.04228	0.566482	0.477314							312.919	21644.9
9.04895	0.563621	0.461578							312.996	1289.52
9.05562	0.579834	0.457764							313.043	1381.42
9.06228	0.60606	0.461578							313.105	2732.94
9.06895	0.616074	0.452995							313.154	455.028
9.07562	0.621319	0.445366							313.195	10352.2
9.08228	0.63324	0.462532							313.274	261.89
9.08895	0.643253	0.484943							313.324	1339.22
9.09562	0.630379	0.492096							313.461	482.18
9.10228	0.608444	0.490665							313.513	554.719
9.10895	0.605106	0.50354							313.826	214.775
9.11562	0.607491	0.511169							313.942	642.575
9.12228	0.601769	0.498772							314.05	2449.45
9.12895	0.597	0.477791							314.168	769.765
9.13562	0.613213	0.464439							314.278	442.517
9.14228	0.636101	0.461101							314.846	2239.36
9.14895	0.636578	0.459194							314.904	516.363
9.15562	0.62561	0.473976							315.04	265.521
9.16228	0.620842	0.505447							315.105	734.639
9.16895	0.619412	0.536442							315.185	22170.5
9.17562	0.605583	0.553608							315.266	1884.17
9.18228	0.591755	0.563621							315.344	237.148
9.18895	0.602722	0.576019							315.433	231.049
9.19562	0.624657	0.573158							315.532	224.894
9.20228	0.641346	0.546932							315.864	464.218
9.20895	0.657558	0.526428							315.938	549.009
9.21562	0.6814	0.533104							316.013	456.522
9.22228	0.697136	0.545025							316.101	421.302
9.22895	0.689507	0.531197							316.211	12048.8
9.23562	0.67997	0.510216							316.273	736.943
9.24228	0.683785	0.5126							316.511	681.915
9.24895	0.675678	0.517845							316.802	494.284
9.25562	0.64373	0.501156							316.862	754.409
9.26228	0.609398	0.48542							316.959	26162
9.26895	0.594616	0.503063							317.046	98867.8
9.27562	0.582695	0.534058							317.114	13767
9.28228	0.557899	0.539303							317.196	23668.4
9.28895	0.547886	0.529766							317.259	2858.23
9.29562	0.565529	0.53215							317.307	693.801
9.30228	0.588894	0.534535							317.463	978.792
9.30895	0.593185	0.515461							317.772	201.737
9.31562	0.592709	0.49305							317.87	713.3
9.32228	0.600815	0.492096							317.961	2344.86
9.32895	0.599861	0.500202							318.048	16597.5
9.33562	0.581264	0.490189							318.132	683.974
9.34228	0.562668	0.477314							318.172	259.013
9.34895	0.566959	0.481129							318.214	1829.28
9.35562	0.580311	0.494003							318.474	20087.9
9.36228	0.584125	0.492096							318.527	494.806
9.36895	0.582695	0.479698							318.838	1627.07
9.37562	0.585079	0.477314							318.884	437.931
9.38228	0.583649	0.47493							318.961	2723.4
9.38895	0.567913	0.459194							319.002	4802.98
9.39562	0.556469	0.439644							319.147	7772.26
9.40228	0.566006	0.435352							319.222	7929.09
9.40895	0.585079	0.437736							319.299	1572.22
9.41562	0.595093	0.43869							319.376	228.175
9.42228	0.602722	0.454903							319.475	2056.21
9.42895	0.620842	0.491142							319.969	748.502
9.43562	0.632763	0.521183							320.03	259.015
9.44228	0.63324	0.527382							320.154	962.809
9.44895	0.632763	0.528812							320.246	1443.34
9.45562	0.652313	0.540257							320.448	217.227
9.46228	0.668526	0.543594							320.656	207.86
9.46895	0.66185	0.526428							320.837	467.497
9.47562	0.639915	0.514984							320.935	1642.79
9.48228	0.622273	0.526905							321.007	247.004
9.48895	0.611305	0.538826							321.086	668.594
9.49562	0.58651	0.527382							321.148	4704.25
9.50228	0.570774	0.506401							321.225	7959.55
9.50895	0.580311	0.500202							321.309	9192.98
9.51562	0.600815	0.493526							321.381	743.657
9.52228	0.604153	0.47636							321.467	3062.04
9.52895	0.598431	0.471115							321.934	576.316
9.53562	0.614643	0.496387							322.112	739.612
9.54228	0.631809	0.526905							322.193	2027.91
9.54895	0.629902	0.535965							322.304	1415.77
9.55562	0.617027	0.537872							322.468	703.917
9.56228	0.619412	0.545502							322.674	254.722
9.56895	0.623226	0.553131							322.832	521.565
9.57562	0.610828	0.544071							322.89	431.096
9.58228	0.600815	0.537396							322.972	246.141
9.58895	0.605106	0.548363							323.086	697.411
9.59562	0.609875	0.563621							323.16	6158.34
9.60228	0.589371	0.566482							323.223	2636.54
9.60895	0.563145	0.557423							323.332	691.592
9.61562	0.552654	0.558376							324.202	895.317
9.62228	0.552177	0.559807							324.258	439.668
9.62895	0.551701	0.551224							324.672	251.94
9.63562	0.564098	0.541687							324.887	200.779
9.64228	0.607491	0.549793							325.096	235.118
9.64895	0.653267	0.574589							325.153	4177.69
9.65562	0.668526	0.58794							325.198	220.545
9.66228	0.666618	0.584125							325.258	3455.51
9.66895	0.669479	0.580311							325.318	209.029
9.67562	0.671864	0.571728							325.449	1370.75
9.68228	0.644207	0.54884							325.497	228.032
9.68895	0.611782	0.515461							325.55	209.041
9.69562	0.609875	0.494003							325.657	272.118
9.70228	0.626564	0.476837							325.83	267.663
9.70895	0.637054	0.441074							325.939	220.522
9.71562	0.640392	0.400543							326.156	452.049
9.72228	0.66185	0.38147							326.377	1369.98
9.72895	0.679016	0.370979							326.443	256.297
9.73562	0.670433	0.353813							326.872	778.055
9.74228	0.647068	0.340462							327.091	1425.39
9.74895	0.639439	0.358581							327.151	263.494
9.75562	0.64373	0.38147							327.207	9453.4
9.76228	0.645637	0.37384							327.278	1381.03
9.76895	0.656128	0.35429							327.374	463.306
9.77562	0.683785	0.350475							327.463	737.843
9.78228	0.709534	0.360489							327.52	278.621
9.78895	0.697613	0.350952							327.782	236.796
9.79562	0.66185	0.346184							327.979	467.268
9.80228	0.63324	0.366688							328.089	276.409
9.80895	0.620365	0.401497							328.166	206.579
9.81562	0.607967	0.411034							328.273	847.021
9.82228	0.590801	0.406742							328.466	208.988
9.82895	0.593662	0.422955							328.811	1012.07
9.83562	0.616551	0.442505							328.89	10663.5
9.84228	0.630856	0.445843							328.974	415.674
9.84895	0.629425	0.435829							329.119	1345.39
9.85562	0.622749	0.446796							329.199	8199.17
9.86228	0.619412	0.459194							329.248	664.816
9.86895	0.608921	0.446796							329.285	471.027
9.87562	0.595093	0.424385							329.461	9582.91
9.88228	0.598431	0.413895							329.516	232.235
9.88895	0.617981	0.41008							329.646	229.261
9.89562	0.641823	0.387192							329.883	238.776
9.90228	0.678062	0.367165							329.969	2495.43
9.90895	0.721931	0.369072							330.04	225.113
9.91562	0.752926	0.383854							330.151	256.333
9.92228	0.748634	0.387669							330.233	1866.14
9.92895	0.720978	0.3829							330.335	4616.31
9.93562	0.696182	0.390053							330.399	209.004
9.94228	0.668526	0.398159							330.472	496.246
9.94895	0.635147	0.385284							330.866	1844.96
9.95562	0.609398	0.357151							330.956	1347.51
9.96228	0.60463	0.339985							331.026	224.02
9.96895	0.610352	0.339031							331.118	737.539
9.97562	0.606537	0.338554							331.206	24049.7
9.98228	0.601769	0.337601							331.265	448.649
9.98895	0.620365	0.354767							331.325	1641.34
9.99562	0.649452	0.380516							331.447	455.035
10.0023	0.673771	0.398159							331.896	241.186
10.009	0.691891	0.408173							331.953	303.674
10.0156	0.718594	0.42057							332.059	87611.6
10.0223	0.728607	0.434399							332.124	9049.1
10.029	0.692844	0.432968							332.171	201.389
10.0356	0.644207	0.425816							332.214	6538.17
10.0423	0.620365	0.416279							332.284	469.559
10.0489	0.616074	0.403881							332.311	2237.79
10.0556	0.597477	0.382423							332.417	235.804
10.0623	0.582218	0.359535							332.466	1481.26
10.0689	0.597	0.354767							332.53	200.397
10.0756	0.620365	0.361919							332.856	550.829
10.0823	0.617981	0.379562							332.926	27796.9
10.089	0.608921	0.402927							332.979	250.18
10.0956	0.627041	0.440121							333.058	13433.4
10.1023	0.665188	0.475407							333.154	10847.1
10.109	0.691891	0.497341							333.204	7128.31
10.1156	0.69952	0.515461							333.246	211.671
10.1223	0.70858	0.534058							333.324	686.569
10.1289	0.712395	0.544548							333.418	240.375
10.1356	0.69952	0.531197							333.49	445.275
10.1423	0.674248	0.522137							333.611	203.256
10.1489	0.656128	0.530243							333.933	4084.18
10.1556	0.648498	0.540257							334.04	1288.55
10.1623	0.64373	0.535011							334.15	658.203
10.169	0.640392	0.53072							334.217	1885.17
10.1756	0.644684	0.547409							334.295	235.519
10.1823	0.646591	0.55933							334.439	767.864
10.189	0.640869	0.551224							334.501	15677.2
10.1956	0.636101	0.536919							334.634	269.389
10.2023	0.639915	0.538349							334.812	13931.3
10.2089	0.6423	0.538349							334.905	2181.7
10.2156	0.625134	0.521183							334.944	211.595
10.2223	0.607014	0.508785							334.983	1623.77
10.2289	0.607014	0.517368							335.04	3143.29
10.2356	0.614166	0.533581							335.108	346.017
10.2423	0.607014	0.540733							335.172	9967.98
10.249	0.597	0.552654							335.226	5122.39
10.2556	0.607014	0.578403							335.301	762.035
10.2623	0.617504	0.601769							335.385	235.066
10.269	0.607014	0.604153							335.438	495.791
10.2756	0.595093	0.600815							335.52	224.225
10.2823	0.609875	0.609398							335.973	1326.31
10.2889	0.636101	0.622273							336.099	202.62
10.2956	0.6423	0.617981							336.132	522.752
10.3023	0.647545	0.601292							336.211	2495.89
10.3089	0.674725	0.596047							336.314	2178.4
10.3156	0.713348	0.598431							336.46	216.256
10.3223	0.734806	0.593662							336.502	912.085
10.329	0.740528	0.592709							336.702	228.98
10.3356	0.756741	0.620842							336.809	489.335
10.3423	0.773907	0.666618							336.898	213.107
10.349	0.772953	0.69809							336.952	1720.49
10.3556	0.756264	0.713348							337.043	715.091
10.3623	0.740051	0.731468							337.095	1102.23
10.3689	0.723362	0.745773							337.178	13426.7
10.3756	0.691891	0.745773							337.246	1309.53
10.3823	0.661373	0.742436							337.445	12742.8
10.3889	0.658035	0.761032							337.496	232.693
10.3956	0.668049	0.790119							337.909	209.36
10.4023	0.669956	0.803948							337.963	3165
10.409	0.675678	0.8111							338.101	689.212
10.4156	0.698566	0.823975							338.2	2372.98
10.4223	0.720501	0.833035							338.29	432.665
10.429	0.701427	0.820637							338.344	209879
10.4356	0.662327	0.80967							338.428	29312
10.4423	0.63324	0.824928							338.51	8493.54
10.4489	0.617981	0.845432							338.56	202.25
10.4556	0.602722	0.84734							338.636	1341.74
10.4623	0.591755	0.850201							338.741	659.633
10.4689	0.60463	0.873566							338.832	8885.66
10.4756	0.617027	0.902176							338.889	1156.93
10.4823	0.616551	0.91505							338.945	2535.35
10.489	0.60606	0.931263							339.026	44135
10.4956	0.607967	0.968456							339.087	3127.17
10.5023	0.612259	0.998497							339.167	12449
10.509	0.609875	1.00136							339.229	2919.49
10.5156	0.610352	0.990868							339.279	2002.82
10.5223	0.617027	0.989914							339.349	64520.4
10.529	0.609875	0.992775							339.418	4938.32
10.5356	0.577927	0.987053							339.481	211.002
10.5423	0.555038	1.00136							339.533	2641.67
10.5489	0.563145	1.0519							339.613	953.273
10.5556	0.589371	1.11342							339.689	665.561
10.5623	0.60463	1.15061							339.793	441.725
10.5689	0.623703	1.17111							339.862	501.177
10.5756	0.659466	1.19925							339.952	1608.28
10.5823	0.692368	1.2188							340.019	8389.67
10.589	0.694275	1.20926							340.129	1798.24
10.5956	0.678062	1.19305							340.208	2478.27
10.6023	0.673294	1.20497							340.271	1348.61
10.609	0.675678	1.22595							340.355	18418.9
10.6156	0.663281	1.21737							340.419	1729.97
10.6223	0.643253	1.19638							340.5	24489.2
10.6289	0.63324	1.19638							340.572	770.374
10.6356	0.630856	1.20783							340.63	225.903
10.6423	0.622749	1.20306							340.83	5478.81
10.6489	0.620365	1.18971							340.891	522.022
10.6556	0.642776	1.20068							340.995	6181.11
10.6623	0.67091	1.22166							341.06	1493.06
10.669	0.689507	1.23072							341.138	3167.34
10.6756	0.706673	1.23072							341.204	1394.1
10.6823	0.728607	1.22833							341.268	6745.86
10.689	0.739574	1.2207							341.364	1797.87
10.6956	0.722885	1.2002							341.504	900.325
10.7023	0.69809	1.18256							341.748	249.185
10.7089	0.684261	1.17016							341.996	518.143
10.7156	0.671387	1.1487							342.233	2536.16
10.7223	0.658035	1.1158							342.293	424.94
10.7289	0.652313	1.09196							342.512	211.454
10.7356	0.665665	1.09243							342.82	936.463
10.7423	0.674248	1.09673							342.952	677.087
10.749	0.667095	1.07956							343.057	492.377
10.7556	0.66185	1.05572							343.125	767.684
10.7623	0.676632	1.04952							343.194	4133.71
10.769	0.696182	1.04952							343.294	6877.09
10.7756	0.691414	1.02902							343.433	414.299
10.7823	0.680924	0.997543							343.494	236.29
10.7889	0.680447	0.987053							344.125	689.17
10.7956	0.680447	0.988483							344.19	214.84
10.8023	0.662327	0.979424							344.298	639.447
10.8089	0.650883	0.962734							344.436	211.711
10.8156	0.671864	0.95129							344.498	241.121
10.8223	0.699043	0.928879							344.958	689.22
10.829	0.701427	0.876903							345.053	219.295
10.8356	0.683785	0.822544							345.119	723.292
10.8423	0.669479	0.784874							345.192	3925.85
10.849	0.649452	0.751495							345.269	641.749
10.8556	0.620842	0.703812							345.441	866.217
10.8623	0.608921	0.663757							345.637	214.158
10.8689	0.637054	0.659943							345.945	616.196
10.8756	0.680924	0.666618							346.014	259.12
10.8823	0.706673	0.655651							346.213	933.096
10.8889	0.716686	0.63467							346.272	259.915
10.8956	0.726223	0.625134							346.656	329.042
10.9023	0.727177	0.612736							346.778	204.175
10.909	0.713825	0.574589							346.857	520.401
10.9156	0.699997	0.535488							346.912	235.045
10.9223	0.704765	0.524044							346.962	481.995
10.929	0.717163	0.529766							347.056	213.803
10.9356	0.709057	0.528812							347.141	478.01
10.9423	0.695229	0.532627							347.206	6003.28
10.9489	0.695705	0.558376							347.273	563.054
10.9556	0.716686	0.583649							347.35	459.76
10.9623	0.734806	0.580311							347.479	724.276
10.9689	0.743866	0.567436							347.93	1467.28
10.9756	0.76437	0.57888							348.177	742.804
10.9823	0.789642	0.602245							348.238	672.34
10.989	0.790596	0.605106							348.425	692.422
10.9956	0.765324	0.595093							348.495	1065.73
11.0023	0.745297	0.59557							348.897	9474.91
11.009	0.747204	0.600815							348.977	3358.31
11.0156	0.75388	0.580788							349.091	505.88
11.0223	0.747204	0.54884							349.131	431.162
11.029	0.744343	0.535488							349.187	23480.6
11.0356	0.747681	0.536442							349.252	1063.57
11.0423	0.744343	0.530243							349.34	1484.7
11.0489	0.734806	0.514507							349.497	1564.84
11.0556	0.73576	0.519752							349.771	278.001
11.0623	0.748634	0.535011							349.915	15416.7
11.0689	0.754833	0.534535							349.992	1839.26
11.0756	0.757694	0.531673							350.066	15585.5
11.0823	0.771999	0.547886							350.124	218.399
11.089	0.786781	0.57888							350.181	4628.29
11.0956	0.780582	0.585079							350.229	213.893
11.1023	0.766277	0.576019							350.316	221.005
11.109	0.768185	0.580788							350.423	714.482
11.1156	0.776291	0.584125							350.473	472.929
11.1223	0.759602	0.564098							350.783	13435.7
11.1289	0.729084	0.527859							350.878	12695.8
11.1356	0.714779	0.511646							350.963	1656.65
11.1423	0.711441	0.509739							351.05	1205.43
11.1489	0.695229	0.490189							351.099	1544.68
11.1556	0.678062	0.467777							351.139	1218.18
11.1623	0.686646	0.461578							351.192	4559.39
11.169	0.702381	0.463009							351.256	205.315
11.1756	0.700474	0.452042							351.322	689.885
11.1823	0.687599	0.443459							351.713	212.571
11.189	0.693798	0.463963							351.769	222.625
11.1956	0.707626	0.491619							351.938	2869.58
11.2023	0.702858	0.50354							352.135	1247.41
11.2089	0.696659	0.513554							352.208	3644.26
11.2156	0.706196	0.533104							352.337	5884.55
11.2223	0.720501	0.533581							352.372	235
11.2289	0.713825	0.499725							352.447	237.36
11.2356	0.696182	0.460148							352.523	474.72
11.2423	0.699043	0.44775							352.774	499.656
11.249	0.714779	0.439644							352.817	2645.2
11.2556	0.721455	0.419617							352.9	3047.23
11.2623	0.721455	0.406742							352.953	3582.59
11.269	0.72813	0.423431							353.063	408.865
11.2756	0.733852	0.45681							353.157	4645.41
11.2823	0.721931	0.477791							353.251	1533.12
11.2889	0.699997	0.500202							353.444	350.488
11.2956	0.693321	0.542164							353.918	446.604
11.3023	0.697613	0.583649							354.038	6068.81
11.3089	0.701427	0.592709							354.095	488.6
11.3156	0.710487	0.576019							354.158	1234.87
11.3223	0.739098	0.564098							354.232	1470.54
11.329	0.775337	0.554562							354.331	453.123
11.3356	0.797272	0.536442							354.491	226.718
11.3423	0.8111	0.524044							354.816	2134.35
11.349	0.831127	0.537396							354.886	1738.47
11.3556	0.846863	0.552654							354.99	16036.6
11.3623	0.837803	0.545025							355.07	4049.19
11.3689	0.817299	0.527859							355.167	3413.75
11.3756	0.808716	0.532627							355.22	757.901
11.3823	0.800133	0.547886							355.275	7353.03
11.3889	0.770092	0.552654							355.36	243.471
11.3956	0.733376	0.55933							355.509	15000.2
11.4023	0.707149	0.585079							355.561	211.347
11.409	0.685692	0.617504							355.814	486.013
11.4156	0.657082	0.617027							355.92	211.245
11.4223	0.642776	0.588417							356.009	3890.55
11.429	0.657558	0.558853							356.149	942.169
11.4356	0.684738	0.53978							356.216	673.722
11.4423	0.700474	0.518799							356.274	486.585
11.4489	0.709534	0.491142							356.5	2398.9
11.4556	0.723362	0.470161							356.805	931.77
11.4623	0.731468	0.463486							356.9	1027.52
11.4689	0.721931	0.45824							356.945	261.408
11.4756	0.699997	0.451565							357.039	43005.7
11.4823	0.687599	0.453949							357.136	9178.82
11.489	0.686169	0.462055							357.228	4376.65
11.4956	0.682354	0.467777							357.316	1136.14
11.5023	0.678062	0.47493							357.482	783.633
11.509	0.687122	0.498772							357.552	252.014
11.5156	0.702381	0.524521							358.036	2982.5
11.5223	0.707149	0.520229							358.16	1529.22
11.529	0.690937	0.483513							358.248	1416.26
11.5356	0.659943	0.440597							358.312	201.054
11.5423	0.607491	0.391006							358.368	21374.2
11.5489	0.539303	0.315666							358.417	415.581
11.5556	0.484943	0.233173							358.448	2070.46
11.5623	0.456333	0.181675							358.749	214.96
11.5689	0.442505	0.172615							358.837	3167.4
11.5756	0.431538	0.173569							358.957	2152.03
11.5823	0.442505	0.188828							359.035	229.243
11.589	0.47636	0.226974							359.074	560.41
11.5956	0.508308	0.274181							359.205	4173.21
11.6023	0.521183	0.295639							359.278	971.671
11.609	0.534058	0.294685							359.362	4576.58
11.6156	0.557423	0.301361							359.49	434.119
11.6223	0.581741	0.30756							359.918	736.935
11.6289	0.590801	0.29707							359.976	986.311
11.6356	0.597	0.279903							360.142	242.349
11.6423	0.605583	0.291824							360.203	673.872
11.6489	0.605583	0.321865							360.324	22920.3
11.6556	0.590801	0.340462							360.384	1259.78
11.6623	0.571728	0.353813							360.488	707.283
11.669	0.566959	0.375748							360.886	689.586
11.6756	0.561714	0.398636							360.962	1213.91
11.6823	0.549316	0.398159							361.061	229.066
11.689	0.540733	0.385284							361.14	452.859
11.6956	0.558376	0.388145							361.196	4334.54
11.7023	0.582695	0.399113							361.319	4283.81
11.7089	0.591755	0.404835							361.458	802.418
11.7156	0.593662	0.403881							361.503	480.509
11.7223	0.61512	0.411511							361.724	237.262
11.7289	0.647545	0.423431							361.964	1811.85
11.7356	0.66042	0.424385							362.089	220.81
11.7423	0.658512	0.423908							362.165	430.623
11.749	0.663281	0.428677							362.215	1171.07
11.7556	0.679016	0.435829							362.3	247.558
11.7623	0.685692	0.432015							362.497	1169.76
11.769	0.689507	0.422955							362.644	228.102
11.7756	0.699043	0.424385							362.876	4975.51
11.7823	0.706673	0.432968							362.93	757.057
11.7889	0.699043	0.44632							362.973	830.503
11.7956	0.687599	0.469685							363.088	1332.32
11.8023	0.680924	0.508308							363.184	4670.99
11.8089	0.669956	0.545502							363.243	1454.31
11.8156	0.65136	0.561714							363.298	227.976
11.8223	0.6423	0.573158							363.446	221.127
11.829	0.653744	0.58794							363.502	216.196
11.8356	0.659943	0.592709							363.913	229.164
11.8423	0.650406	0.572205							363.983	1498.99
11.849	0.644207	0.550747							364.199	450.261
11.8556	0.658035	0.55933							364.325	461.566
11.8623	0.673294	0.575066							364.462	762.844
11.8689	0.671864	0.573158							364.533	174426
11.8756	0.674248	0.573158							364.597	35481.2
11.8823	0.701904	0.598908							364.673	9636.07
11.8889	0.727653	0.624657							364.742	3286.59
11.8956	0.725746	0.610352							364.805	1202.76
11.9023	0.709534	0.575542							364.876	2350.72
11.909	0.71001	0.558853							364.953	1492.35
11.9156	0.716686	0.54884							365.033	62302
11.9223	0.705719	0.527382							365.109	30671.3
11.929	0.692844	0.514507							365.181	10365.6
11.9356	0.696182	0.540257							365.246	3320.26
11.9423	0.697613	0.575066							365.29	3540.75
11.9489	0.674725	0.579834							365.358	661.173
11.9556	0.644207	0.566482							365.446	654.442
11.9623	0.636101	0.571728							365.534	21753.5
11.9689	0.632763	0.588417							365.582	564.793
11.9756	0.618458	0.584125							365.638	222.494
11.9823	0.612736	0.566959							365.707	210.682
11.989	0.633717	0.569344							365.827	525.593
11.9956	0.656128	0.587463							365.889	747.067
12.0023	0.655174	0.590801							365.96	2540.58
12.009	0.658512	0.577927							366.031	2471.06
12.0156	0.683785	0.572681							366.114	2056.51
12.0223	0.71001	0.582695							366.215	1406.31
12.029	0.715733	0.583649							366.289	260.569
12.0356	0.716209	0.576019							366.373	6621.36
12.0423	0.727177	0.57745							366.445	464.404
12.0489	0.726223	0.579357							366.755	1365.24
12.0556	0.701427	0.564098							366.844	7965.14
12.0623	0.678539	0.535011							366.92	8095.48
12.0689	0.675201	0.518322							366.993	206.688
12.0756	0.675201	0.504494							367.048	201.654
12.0823	0.655174	0.48399							367.13	3348.47
12.089	0.640392	0.474453							367.183	1432.99
12.0956	0.653744	0.490189							367.253	1203.81
12.1023	0.680924	0.513077							367.369	998.76
12.109	0.691414	0.524521							367.445	237.883
12.1156	0.691891	0.548363							367.503	5037.2
12.1223	0.704765	0.591755							367.554	244.606
12.1289	0.711918	0.622273							367.824	222.5
12.1356	0.697136	0.619412							367.922	6351.77
12.1423	0.675201	0.608444							367.991	5883.31
12.1489	0.677109	0.613213							368.155	427.641
12.1556	0.692368	0.61512							368.215	1402.12
12.1623	0.690937	0.591755							368.257	1360.37
12.169	0.683785	0.566959							368.417	2499.58
12.1756	0.690937	0.571728							368.472	20517
12.1823	0.703335	0.59557							368.576	881.253
12.189	0.694752	0.605106							368.74	493.528
12.1956	0.676155	0.603199							368.788	3021.28
12.2023	0.683308	0.622273							368.887	23880.2
12.2089	0.701904	0.667095							368.971	7957.12
12.2156	0.703812	0.711441							369.134	1394.55
12.2223	0.688076	0.752926							369.217	4927.43
12.2289	0.678062	0.811577							369.287	1157.72
12.2356	0.672817	0.879765							369.351	8332.38
12.2423	0.65136	0.921726							369.447	2814.64
12.249	0.632763	0.925541							369.514	525.379
12.2556	0.632286	0.912189							369.761	207.89
12.2623	0.635147	0.891209							369.915	239.778
12.269	0.627041	0.84877							369.981	1750.99
12.2756	0.622749	0.795841							370.127	459.8
12.2823	0.645637	0.759125							370.247	223.436
12.2889	0.67091	0.733852							370.349	207.12
12.2956	0.67997	0.70858							370.469	787.939
12.3023	0.690937	0.6814							370.783	465.33
12.3089	0.707626	0.676155							370.879	1210.71
12.3156	0.714779	0.697613							370.96	9588.67
12.3223	0.697613	0.73719							371.014	409.804
12.329	0.689983	0.815392							371.091	1221.24
12.3356	0.709534	0.937939							371.159	4231.13
12.3423	0.730514	1.10197							371.222	3105.31
12.349	0.741959	1.29604							371.315	670.076
12.3556	0.756741	1.53589							371.388	233.025
12.3623	0.780582	1.85108							371.481	208.482
12.3689	0.780106	2.26164							371.532	215.891
12.3756	0.740528	2.80952							371.876	456.452
12.3823	0.697136	3.60346							371.947	915.63
12.3889	0.691891	4.80747							372.047	209.22
12.3956	0.709534	6.6433							372.196	1597.57
12.4023	0.730514	9.39417							372.239	212.356
12.409	0.75531	13.432							372.457	216.662
12.4156	0.799656	19.1445							372.509	228.142
12.4223	0.845432	26.7816							372.788	335.083
12.429	0.860214	36.3832							372.87	891.45
12.4356	0.852585	47.7061							372.933	213.407
12.4423	0.854492	60.1845							372.986	1941.55
12.4489	0.86689	72.8698							373.141	976.799
12.4556	0.872612	84.5971							373.217	7991.47
12.4623	0.869274	94.2192							373.262	447.479
12.4689	0.876427	100.78							373.319	208.3
12.4756	0.887394	103.636							373.463	233.085
12.4823	0.87738	102.582							373.981	695.707
12.489	0.857353	97.9533							374.249	506.853
12.4956	0.844479	90.4813							374.344	218.975
12.5023	0.839233	81.0614							374.436	226.982
12.509	0.814915	70.6248							374.492	473.716
12.5156	0.784874	60.0638							374.814	679.569
12.5223	0.7658	50.0965							374.918	440.195
12.529	0.751972	41.1429							374.986	1294.05
12.5356	0.7267	33.3791							375.113	268.696
12.5423	0.704765	26.866							375.182	491.263
12.5489	0.717163	21.5564							375.241	4245.42
12.5556	0.741005	17.293							375.336	975.826
12.5623	0.752926	13.8803							375.494	5487.53
12.5689	0.761986	11.1651							375.531	968.729
12.5756	0.789165	9.0332							375.797	335.556
12.5823	0.819206	7.36046							375.901	288.258
12.589	0.822544	6.03628							375.963	3236.85
12.5956	0.813007	4.98962							376.028	518.573
12.6023	0.806809	4.17423							376.207	223.615
12.609	0.79155	3.53765							376.272	2360.05
12.6156	0.763416	3.02744							376.311	464.909
12.6223	0.742912	2.6207							376.452	3397.77
12.6289	0.743389	2.3036							376.505	39992.1
12.6356	0.744343	2.05612							376.56	1101.7
12.6423	0.73719	1.85823							376.618	262.236
12.6489	0.739574	1.7128							376.743	296.022
12.6556	0.75531	1.61505							376.824	1265.13
12.6623	0.757217	1.54114							376.909	6904.65
12.669	0.730038	1.47295							377	10013.6
12.6756	0.69952	1.41907							377.06	690.235
12.6823	0.692368	1.39332							377.138	987.57
12.689	0.699043	1.37615							377.197	6126.29
12.6956	0.703335	1.34468							377.272	1435.15
12.7023	0.714302	1.31082							377.35	242.728
12.7089	0.751019	1.28984							377.485	2797.58
12.7156	0.790596	1.26362							377.539	948.644
12.7223	0.802994	1.20687							377.914	1227.39
12.7289	0.795364	1.13249							378.024	253.401
12.7356	0.785351	1.0767							378.093	211.721
12.7423	0.771522	1.02949							378.147	235.316
12.749	0.736237	0.974178							378.462	1384.75
12.7556	0.71001	0.931263							378.55	220.29
12.7623	0.712872	0.918388							378.611	240.538
12.769	0.732899	0.91505							378.838	8331.75
12.7756	0.745297	0.895023							378.896	23414.3
12.7823	0.751972	0.874996							379.001	11262.7
12.7889	0.774384	0.875473							379.064	828.393
12.7956	0.79298	0.87595							379.177	4468.44
12.8023	0.794411	0.862598							379.256	2189.75
12.8089	0.790119	0.854492							379.337	473.746
12.8156	0.795841	0.863075							379.449	821.072
12.8223	0.807762	0.867367							379.497	258.024
12.829	0.806809	0.851631							379.71	316.01
12.8356	0.80204	0.836372							379.908	1802.77
12.8423	0.802517	0.839233							380.003	434.017
12.849	0.798225	0.844479							380.219	2585.74
12.8556	0.78392	0.834942							380.294	206.45
12.8623	0.775814	0.832081							380.423	503.06
12.8689	0.791073	0.850201							380.486	448.134
12.8756	0.815392	0.859737							380.845	460.59
12.8823	0.833035	0.850201							380.897	812.566
12.8889	0.84734	0.841618							380.956	1081.47
12.8956	0.871182	0.856876							381.126	1628.74
12.9023	0.884533	0.868321							381.205	1140.65
12.909	0.875473	0.847816							381.281	969.167
12.9156	0.857353	0.831127							381.367	530.915
12.9223	0.852108	0.844479							381.473	699.029
12.929	0.848293	0.871182							381.908	707.803
12.9356	0.823021	0.879288							382.168	285.96
12.9423	0.794411	0.885487							382.284	469.012
12.9489	0.78392	0.925541							382.337	202.731
12.9556	0.788212	0.977993							382.485	928.642
12.9623	0.776291	1.00994							382.874	917.45
12.9689	0.760555	1.03664							382.948	5211.75
12.9756	0.757694	1.08481							383.011	1212.72
12.9823	0.766277	1.13916							383.127	266.258
12.989	0.7658	1.16682							383.193	1514.88
12.9956	0.751972	1.17588							383.242	639.239
13.0023	0.751495	1.19114							383.293	1149.33
13.009	0.759602	1.20211							383.452	2918.38
13.0156	0.767708	1.19019							383.499	11877.7
13.0223	0.769615	1.17111							383.832	223.564
13.029	0.781059	1.17064							383.923	345.654
13.0356	0.796795	1.17683							383.994	3146.79
13.0423	0.80061	1.16253							384.24	922.247
13.0489	0.802994	1.13392							384.418	293.002
13.0556	0.824928	1.11628							384.526	58786.2
13.0623	0.854015	1.1034							384.586	6959.51
13.0689	0.866413	1.07336							384.761	982.912
13.0756	0.868321	1.0395							384.852	7135.72
13.0823	0.878334	1.02234							384.936	2228.44
13.089	0.887394	1.0109							385.027	18375.2
13.0956	0.874043	0.983238							385.081	278.598
13.1023	0.862598	0.952244							385.16	2824.31
13.109	0.874996	0.941277							385.218	756.774
13.1156	0.900269	0.93317							385.283	3387.55
13.1223	0.907898	0.904083							385.349	760.325
13.1289	0.907421	0.866413							385.519	12430.9
13.1356	0.920296	0.846386							385.912	290.021
13.1423	0.932217	0.835419							385.99	1814.24
13.1489	0.915527	0.813961							386.031	209.348
13.1556	0.883102	0.797272							386.113	521.014
13.1623	0.870705	0.803471							386.209	413.034
13.169	0.87595	0.819683							386.291	417.806
13.1756	0.871658	0.814915							386.38	205.523
13.1823	0.855923	0.80204							386.444	471.806
13.189	0.85783	0.798225							386.502	17606.5
13.1956	0.875473	0.793457							386.795	424.487
13.2023	0.889778	0.776768							386.864	230.321
13.2089	0.898838	0.7658							386.936	296.162
13.2156	0.913143	0.792026							386.999	3264.99
13.2223	0.927925	0.828743							387.147	707.489
13.2289	0.923157	0.842571							387.221	2823.79
13.2356	0.906944	0.83828							387.357	559.984
13.2423	0.890732	0.843525							387.495	3396.23
13.249	0.874996	0.851154							387.904	222.182
13.2556	0.854969	0.825882							387.965	1250.05
13.2623	0.84734	0.791073							388.254	497.481
13.269	0.871182	0.784397							388.347	235.93
13.2756	0.905514	0.804901							388.46	1564.84
13.2823	0.924587	0.817299							388.827	684.704
13.2889	0.92411	0.831127							388.877	219.002
13.2956	0.928879	0.868321							388.969	1218.61
13.3023	0.930309	0.912666							389.011	432.5
13.3089	0.915527	0.934124							389.11	230.05
13.3156	0.905037	0.946045							389.175	999.245
[truncated: 8,362 more rows]

## Sheet: Fig. 3 a
Ca2+ signals in permeabilized Jurkat T cells
A
time[s]	deMASTER-NADP		time[s]	NAADP		time[s]	deMASTER-NAADP
0	46.3348		0	53.8754		0	62.6557
2	46.7817		2	53.7769		2	63.5256
4	46.8091		4	53.7697		4	64.1888
6	47.0713		6	53.6665		6	64.6646
8	47.1649		8	53.9971		8	65.2055
10	46.9718		10	54.3294		10	65.3171
12	46.8526		12	54.28		12	65.9692
14	47.3356		14	54.6187		14	66.5618
16	47.9882		16	55.1647		16	67.3948
18	48.5946		18	55.7998		18	68.0617
20	48.7193		20	56.5082		20	68.3518
22	48.9083		22	57.0011		22	68.4121
24	49.0821		24	57.4132		24	68.8721
26	48.5063		26	57.2841		26	69.0097
28	48.0543		28	57.3491		28	69.4777
30	47.7474		30	57.7919		30	69.7511
32	47.6753		32	58.0982		32	69.8591
34	48.0865		34	58.5647		34	70.0466
36	48.4451		36	58.985		36	70.1181
38	49.1192		38	59.302		38	70.1666
40	49.8097		40	59.4451		40	70.2458

## Sheet: Fig. 3 b
Ca2+ signals in permeabilized Jurkat T cells
B
time[s]	NADP + HN1L/JPT2		time[s]	deMASTER-NADP + HN1L/JPT2		time[s]	NAADP + HN1L/JPT2		time[s]	deMASTER-NAADP + HN1L/JPT2
0	431.867		0	72.4581		0	487.041		0	125.946
2	429.05		2	72.9145		2	484.816		2	124.767
4	425.543		4	72.9982		4	487.965		4	124.972
6	423.609		6	72.9098		6	491.49		6	125.596
8	426.824		8	72.6364		8	492.573		8	126.867
10	427.547		10	71.9307		10	493.637		10	128.583
12	429.437		12	71.7762		12	496.944		12	131.32
14	435.836		14	71.5793		14	495.585		14	134.202
16	436.226		16	71.2939		16	491.364		16	135.575
18	436.794		18	71.5703		18	488.556		18	134.983
20	437.477		20	72.0132		20	493.386		20	134.333
22	439.756		22	72.6047		22	497.994		22	137.666
24	440.17		24	73.3142		24	505.682		24	143.335
26	438.748		26	74.0211		26	514.943		26	149.073
28	438.215		28	74.7109		28	522.506		28	155.096
30	436.914		30	74.9784		30	525.341		30	159.301
32	431.043		32	75.1194		32	528.047		32	159.433
34	434.465		34	75.2464		34	531.454		34	155.607
36	437.353		36	75.0441		36	531.281		36	151.039
38	442.016		38	74.5458		38	530.724		38	149.684
40	446.667		40	74.1212		40	528.212		40	149.339

## Sheet: Fig. 3 c
linear regression
							Simple linear regression, to test if slopes are significantly different
Ca2+ (nM)	500nM NAADP		Ca2+ (nM)	500nM NADP			Is slope significantly non-zero?
68	2.106		65	1.793				500nM NAADP	500nM NADP
490	23.363		480	0.558			P value	0.0021	0.5368
187	8.38		173	5.528			Deviation from zero?	Significant	Not Significant
96	2.719		80	5.212
46	3.746		40	1.451
85.6594	8.27598

## Sheet: Fig. 3 d
linear regression
						Simple linear regression, to test if slopes are significantly different
Ca2+ (nM)	500nM deMASTER-NAADP		Ca2+ (nM)	500nM deMASTER-NADP		Is slope significantly non-zero?
720	55		30.1768	-0.246761			500nM deMASTER-NAADP	500nM deMASTER-NADP
520	32.6		71.0411	2.96457		P value	<0,0001	0.0559
270	17.16		72.3373	-0.832513		Deviation from zero?	Significant	Not Significant
55.5812	0.598451		640	5.8
116	4.33858		455	13.98
162	6.22825		258	4.61
			62.4084	1.43372
			98	3.8971
			112	6.78968

## Sheet: Fig. 3 e
Representative single-channel current traces of purified RYR1
1µM Ca2+				deMASTER-NAADP [100nM]				deMASTER-NAADP [100nM] with rHN1L 10µM
Time(ms)	Current(pA)			Time(ms)	Current(pA)			Time(ms)	Current(pA)
533412	2.4526			638404	1.73768			1.22762e+06	1.67847
533412	2.22514			638404	1.6892			1227617	2.19727
533412	2.10223			638404	1.66577			1.22762e+06	1.64795
533412	2.1476			638404	1.66619			1.22762e+06	1.0376
533413	2.27557			638404	1.64873			1.22762e+06	0.915527
533413	2.34998			638405	1.61962			1227618	1.34277
533413	2.3087			638405	1.63672			1.22762e+06	1.40381
533414	2.19883			638405	1.72824			1.22762e+06	1.12915
533414	2.12028			638406	1.852			1.22762e+06	1.00708
533414	2.1476			638406	1.94128			1227619	1.15967
533414	2.27094			638406	1.96341			1.22762e+06	1.77002
533414	2.39834			638406	1.92001			1.22762e+06	1.89209
533415	2.45093			638406	1.82705			1.22762e+06	1.64795
533415	2.43818			638407	1.7197			1227620	1.7395
533415	2.39866			638407	1.63449			1.22762e+06	1.67847
533416	2.31674			638407	1.56948			1.22762e+06	1.00708
533416	2.17254			638408	1.50158			1.22762e+06	0.823975
533416	2.03332			638408	1.42903			1227621	1.31226
533416	1.99651			638408	1.3648			1.22762e+06	1.80054
533416	2.06885			638408	1.33584			1.22762e+06	2.38037
533417	2.18236			638408	1.39234			1.22762e+06	2.92969
533417	2.28113			638409	1.54379			1227622	2.34985
533417	2.33526			638409	1.71373			1.22762e+06	1.52588
533418	2.32331			638409	1.82554			1.22762e+06	1.19019
533418	2.24689			638410	1.87336			1.22762e+06	1.83105
533418	2.15051			638410	1.87657			1227623	1.7395
533418	2.09762			638410	1.84534			1.22762e+06	1.0376
533418	2.11757			638410	1.8006			1.22762e+06	0.854492
533419	2.19053			638410	1.76912			1.22762e+06	1.15967
533419	2.27199			638411	1.76153			1227624	1.70898
533419	2.30692			638411	1.7752			1.22762e+06	1.67847
533420	2.25214			638411	1.81527			1.22762e+06	1.77002
533420	2.13287			638412	1.90933			1.22762e+06	1.61743
533420	2.05734			638412	2.06483			1227625	1.58691
533420	2.12834			638412	2.19417			1.22763e+06	1.7395
533420	2.32194			638412	2.14651			1.22763e+06	1.5564
533421	2.46868			638412	1.87661			1.22763e+06	1.12915
533421	2.41368			638413	1.55049			1227626	1.0376
533421	2.19675			638413	1.40641			1.22763e+06	1.09863
533422	1.99868			638413	1.52278			1.22763e+06	1.09863
533422	1.93346			638414	1.78863			1.22763e+06	0.976562
533422	1.97733			638414	2.04966			1227627	0.671387
533422	2.06879			638414	2.20753			1.22763e+06	0.610352
533422	2.19193			638414	2.23712			1.22763e+06	0.732422
533423	2.34254			638414	2.17009			1.22763e+06	1.06812
533423	2.46063			638415	2.05366			1227628	1.28174
533423	2.45615			638415	1.9275			1.22763e+06	1.34277
533424	2.31378			638415	1.83075			1.22763e+06	1.37329
533424	2.13986			638416	1.80033			1.22763e+06	1.09863
533424	2.07429			638416	1.85244			1227629	1.00708
533424	2.16165			638416	1.9562			1.22763e+06	1.31226
533424	2.33017			638416	2.03746			1.22763e+06	1.40381
533425	2.47869			638416	2.04077			1.22763e+06	1.77002
533425	2.55853			638417	1.9811			1227630	1.77002
533425	2.58614			638417	1.91982			1.22763e+06	1.37329
533426	2.5913			638417	1.88679			1.22763e+06	1.00708
533426	2.55653			638418	1.83453			1.22763e+06	0.823975
533426	2.45305			638418	1.69796			1227631	0.793457
533426	2.35162			638418	1.50389			1.22763e+06	0.915527
533426	2.3911			638418	1.37914			1.22763e+06	1.2207
533427	2.58048			638418	1.4165			1.22763e+06	1.34277
533427	2.75393			638419	1.55399			1227632	0.946045
533427	2.77427			638419	1.62237			1.22763e+06	0.671387
533428	2.66273			638419	1.52002			1.22763e+06	1.15967
533428	2.51913			638420	1.32534			1.22763e+06	1.77002
533428	2.43351			638420	1.2075			1227633	1.80054
533428	2.46455			638420	1.23962			1.22763e+06	1.46484
533428	2.59261			638420	1.35486			1.22763e+06	1.12915
533429	2.70448			638420	1.47106			1.22763e+06	0.88501
533429	2.71218			638421	1.57494			1227634	0.915527
533429	2.66574			638421	1.667			1.22763e+06	1.19019
533430	2.68464			638421	1.70787			1.22763e+06	1.5564
533430	2.79902			638422	1.67874			1.22763e+06	1.40381
533430	2.909			638422	1.63597			1227635	1.12915
533430	2.89914			638422	1.64761			1.22764e+06	1.12915
533430	2.75614			638422	1.71398			1.22764e+06	1.52588
533431	2.55785			638422	1.77648			1.22764e+06	1.61743
533431	2.37021			638423	1.77608			1227636	1.2207
533431	2.19499			638423	1.70482			1.22764e+06	0.823975
533432	2.03524			638423	1.62769			1.22764e+06	1.28174
533432	1.97477			638424	1.63514			1.22764e+06	1.61743
533432	2.1105			638424	1.73322			1227637	1.98364
533432	2.38467			638424	1.80529			1.22764e+06	2.19727
533432	2.58752			638424	1.74911			1.22764e+06	2.47192
533433	2.57785			638424	1.62308			1.22764e+06	2.89917
533433	2.41476			638425	1.56898			1227638	2.62451
533433	2.24754			638425	1.62183			1.22764e+06	1.64795
533434	2.15816			638425	1.69639			1.22764e+06	1.37329
533434	2.12862			638426	1.72488			1.22764e+06	1.7395
533434	2.10824			638426	1.7176			1227639	1.83105
533434	2.08261			638426	1.73261			1.22764e+06	1.52588
533434	2.07617			638426	1.8349			1.22764e+06	1.40381
533435	2.11331			638426	2.02293			1.22764e+06	1.58691
533435	2.19935			638427	2.18058			1227640	1.46484
533435	2.32049			638427	2.17585			1.22764e+06	1.40381
533436	2.44025			638427	2.01764			1.22764e+06	1.58691
533436	2.49555			638428	1.86933			1.22764e+06	1.25122
533436	2.41498			638428	1.89531			1227641	0.701904
533436	2.17952			638428	2.09784			1.22764e+06	0.854492
533436	1.87765			638428	2.31417			1.22764e+06	1.19019
533437	1.66651			638428	2.37547			1.22764e+06	1.70898
533437	1.65379			638429	2.23849			1227642	1.7395
533437	1.83046			638429	1.97456			1.22764e+06	2.04468
533438	2.10479			638429	1.69654			1.22764e+06	1.77002
533438	2.35051			638430	1.50337			1.22764e+06	1.58691
533438	2.45989			638430	1.44883			1227643	1.98364
533438	2.43942			638430	1.53399			1.22764e+06	1.70898
533438	2.41025			638430	1.71108			1.22764e+06	1.15967
533439	2.45447			638430	1.89441			1.22764e+06	1.09863
533439	2.53548			638431	2.00485			1227644	0.640869
533439	2.58341			638431	2.03608			1.22764e+06	0.396729
533440	2.56372			638431	2.07054			1.22764e+06	0.671387
533440	2.47432			638432	2.19492			1.22764e+06	1.00708
533440	2.35338			638432	2.39583			1227645	1.15967
533440	2.2697			638432	2.5651			1.22765e+06	0.732422
533440	2.26548			638432	2.58784			1.22765e+06	0.823975
533441	2.33758			638432	2.41175			1.22765e+06	0.946045
533441	2.46365			638433	2.07957			1227646	1.12915
533441	2.59288			638433	1.72623			1.22765e+06	1.7395
533442	2.63832			638433	1.51328			1.22765e+06	2.01416
533442	2.54329			638434	1.50631			1.22765e+06	1.83105
533442	2.35467			638434	1.60758			1227647	1.43433
533442	2.17654			638434	1.66534			1.22765e+06	0.976562
533442	2.05853			638434	1.64158			1.22765e+06	0.793457
533443	1.99709			638434	1.60122			1.22765e+06	1.09863
533443	2.00827			638435	1.57325			1227648	1.15967
533443	2.10146			638435	1.53706			1.22765e+06	1.2207
533444	2.22707			638435	1.51587			1.22765e+06	1.52588
533444	2.34091			638436	1.54379			1.22765e+06	1.64795
533444	2.47202			638436	1.56627			1227649	1.83105
533444	2.64281			638436	1.51103			1.22765e+06	1.89209
533444	2.76015			638436	1.41928			1.22765e+06	1.37329
533445	2.69407			638436	1.397			1.22765e+06	0.854492
533445	2.47081			638437	1.4665			1227650	1.00708
533445	2.27994			638437	1.53719			1.22765e+06	1.70898
533446	2.25711			638437	1.5247			1.22765e+06	1.58691
533446	2.34839			638438	1.46143			1.22765e+06	1.67847
533446	2.41884			638438	1.45685			1227651	1.37329
533446	2.41124			638438	1.54913			1.22765e+06	1.77002
533446	2.36735			638438	1.64901			1.22765e+06	2.44141
533447	2.36077			638438	1.65923			1.22765e+06	2.28882
533447	2.427			638439	1.58682			1227652	1.34277
533447	2.52292			638439	1.51065			1.22765e+06	0.976562
533448	2.56834			638439	1.50414			1.22765e+06	1.15967
533448	2.54027			638440	1.603			1.22765e+06	2.38037
533448	2.48146			638440	1.77796			1227653	3.54004
533448	2.41761			638440	1.91731			1.22765e+06	3.75366
533448	2.33917			638440	1.90273			1.22765e+06	3.75366
533449	2.27301			638440	1.74154			1.22765e+06	3.32642
533449	2.2834			638441	1.58007			1227654	2.62451
533449	2.36159			638441	1.55687			1.22765e+06	2.31934
533450	2.39653			638441	1.67198			1.22765e+06	1.83105
533450	2.30782			638442	1.81943			1.22765e+06	1.64795
533450	2.13602			638442	1.91606			1227655	1.89209
533450	1.97245			638442	1.96044			1.22766e+06	1.7395
533450	1.87949			638442	1.98433			1.22766e+06	1.58691
533451	1.88746			638442	2.01302			1.22766e+06	1.40381
533451	1.99233			638443	2.08281			1227656	1.70898
533451	2.14787			638443	2.22107			1.22766e+06	1.83105
533452	2.30082			638443	2.37778			1.22766e+06	1.67847
533452	2.42273			638444	2.42835			1.22766e+06	1.15967
533452	2.48291			638444	2.28706			1227657	1.12915
533452	2.42801			638444	2.00906			1.22766e+06	1.34277
533452	2.24531			638444	1.76928			1.22766e+06	1.70898
533453	2.04267			638444	1.72384			1.22766e+06	1.86157
533453	1.98854			638445	1.85248			1227658	2.04468
533453	2.12987			638445	1.9588			1.22766e+06	1.25122
533454	2.32124			638445	1.88717			1.22766e+06	0.457764
533454	2.37062			638446	1.70043			1.22766e+06	0.671387
533454	2.24122			638446	1.57756			1227659	1.12915
533454	2.09075			638446	1.59965			1.22766e+06	0.976562
533454	2.09017			638446	1.70175			1.22766e+06	0.701904
533455	2.23597			638446	1.77795			1.22766e+06	1.19019
533455	2.39711			638447	1.79042			1227660	1.58691
533455	2.48756			638447	1.79676			1.22766e+06	1.34277
533456	2.50441			638447	1.86099			1.22766e+06	0.854492
533456	2.45048			638448	1.94356			1.22766e+06	0.976562
533456	2.327			638448	1.94346			1227661	0.915527
533456	2.19126			638448	1.83879			1.22766e+06	0.823975
533456	2.13552			638448	1.71634			1.22766e+06	0.671387
533457	2.18723			638448	1.69655			1.22766e+06	0.762939
533457	2.27385			638449	1.86911			1227662	1.25122
533457	2.3194			638449	2.21251			1.22766e+06	1.98364
533458	2.34358			638449	2.53515			1.22766e+06	1.64795
533458	2.40004			638450	2.61923			1.22766e+06	1.46484
533458	2.46133			638450	2.46046			1227663	1.2207
533458	2.47149			638450	2.24252			1.22766e+06	1.19019
533458	2.45434			638450	2.08201			1.22766e+06	1.0376
533459	2.45579			638450	1.93484			1.22766e+06	1.00708
533459	2.44775			638451	1.73882			1227664	1.46484
533459	2.38424			638451	1.51769			1.22766e+06	1.58691
533460	2.28881			638451	1.33814			1.22766e+06	1.61743
533460	2.2224			638452	1.24461			1.22766e+06	1.61743
533460	2.21491			638452	1.23737			1227665	1.40381
533460	2.27408			638452	1.29658			1.22767e+06	1.28174
533460	2.41509			638452	1.42208			1.22767e+06	1.34277
533461	2.61383			638452	1.59879			1.22767e+06	1.2207
533461	2.77066			638453	1.74212			1227666	1.28174
533461	2.80449			638453	1.77462			1.22767e+06	1.25122
533462	2.74418			638453	1.73582			1.22767e+06	1.52588
533462	2.66492			638454	1.72262			1.22767e+06	1.92261
533462	2.60007			638454	1.75372			1227667	2.47192
533462	2.55444			638454	1.77825			1.22767e+06	3.17383
533462	2.53558			638454	1.76883			1.22767e+06	3.479
533463	2.55219			638454	1.72195			1.22767e+06	3.57056
533463	2.60785			638455	1.63005			1227668	3.60107
533463	2.68166			638455	1.53104			1.22767e+06	3.11279
533464	2.72728			638455	1.50795			1.22767e+06	2.92969
533464	2.72706			638456	1.58906			1.22767e+06	3.35693
533464	2.72509			638456	1.73011			1227669	3.66211
533464	2.76684			638456	1.88186			1.22767e+06	3.69263
533464	2.83077			638456	1.98732			1.22767e+06	3.66211
533465	2.86311			638456	1.98734			1.22767e+06	3.84521
533465	2.8445			638457	1.91022			1227670	3.8147
533465	2.77757			638457	1.86738			1.22767e+06	3.20435
533466	2.65348			638457	1.91616			1.22767e+06	2.44141
533466	2.47713			638458	2.00412			1.22767e+06	1.77002
533466	2.2989			638458	2.05053			1227671	1.40381
533466	2.19178			638458	2.01158			1.22767e+06	1.70898
533466	2.19784			638458	1.87464			1.22767e+06	1.89209
533467	2.29653			638458	1.66033			1.22767e+06	1.86157
533467	2.41391			638459	1.45047			1227672	1.67847
533467	2.46169			638459	1.36414			1.22767e+06	1.31226
533468	2.41148			638459	1.45848			1.22767e+06	1.2207
533468	2.34752			638460	1.6668			1.22767e+06	1.25122
533468	2.38449			638460	1.86364			1227673	1.34277
533468	2.51944			638460	1.9639			1.22767e+06	1.37329
533468	2.61447			638460	1.95009			1.22767e+06	1.28174
533469	2.54948			638460	1.86619			1.22767e+06	1.00708
533469	2.35958			638461	1.80443			1227674	1.19019
533469	2.16653			638461	1.84374			1.22767e+06	1.80054
533470	2.01753			638461	1.96708			1.22767e+06	2.28882
533470	1.89076			638462	2.06223			1.22767e+06	2.19727
533470	1.81531			638462	2.03595			1227675	1.95312
533470	1.86577			638462	1.9076			1.22768e+06	1.43433
533470	2.0328			638462	1.76068			1.22768e+06	1.12915
533471	2.18591			638462	1.65835			1.22768e+06	1.58691
533471	2.20975			638463	1.64337			1227676	1.89209
533471	2.13159			638463	1.72877			1.22768e+06	2.59399
533472	2.06273			638463	1.85682			1.22768e+06	3.72314
533472	2.06079			638464	1.94671			1.22768e+06	3.54004
533472	2.11366			638464	1.97621			1227677	3.57056
533472	2.19421			638464	1.95361			1.22768e+06	3.14331
533472	2.25543			638464	1.86338			1.22768e+06	2.04468
533473	2.23528			638464	1.7235			1.22768e+06	0.732422
533473	2.13286			638465	1.63321			1227678	0.671387
533473	2.03597			638465	1.67843			1.22768e+06	1.2207
533474	2.02821			638465	1.82496			1.22768e+06	1.2207
533474	2.0895			638466	1.94467			1.22768e+06	0.823975
533474	2.12247			638466	1.9306			1227679	1.06812
533474	2.07411			638466	1.78573			1.22768e+06	1.2207
533474	2.00654			638466	1.6207			1.22768e+06	1.19019
533475	2.04221			638466	1.55699			1.22768e+06	1.43433
533475	2.2448			638467	1.61332			1227680	1.5564
533475	2.539			638467	1.70704			1.22768e+06	1.46484
533476	2.752			638467	1.76719			1.22768e+06	1.58691
533476	2.76758			638468	1.78842			1.22768e+06	1.46484
533476	2.63083			638468	1.78126			1227681	0.823975
533476	2.48191			638468	1.77134			1.22768e+06	0.610352
533476	2.41576			638468	1.84034			1.22768e+06	1.06812
533477	2.43637			638468	2.04482			1.22768e+06	1.31226
533477	2.52096			638469	2.29421			1227682	0.793457
533477	2.65161			638469	2.41098			1.22768e+06	1.12915
533478	2.76287			638469	2.32377			1.22768e+06	1.61743
533478	2.75139			638470	2.12958			1.22768e+06	1.5564
533478	2.60494			638470	1.96542			1227683	1.31226
533478	2.45971			638470	1.88854			1.22768e+06	1.49536
533478	2.45445			638470	1.86294			1.22768e+06	1.61743
533479	2.55915			638470	1.80818			1.22768e+06	1.61743
533479	2.6128			638471	1.68231			1227684	1.86157
533479	2.51862			638471	1.52915			1.22768e+06	1.77002
533480	2.35107			638471	1.42005			1.22768e+06	1.52588
533480	2.26484			638472	1.36843			1.22768e+06	2.2583
533480	2.34395			638472	1.33876			1227685	2.86865
533480	2.56415			638472	1.31208			1.22769e+06	2.38037
533480	2.85898			638472	1.3093			1.22769e+06	1.40381
533481	3.15955			638472	1.36393			1.22769e+06	1.00708
533481	3.37588			638473	1.47402			1227686	1.46484
533481	3.40652			638473	1.58786			1.22769e+06	1.92261
533482	3.20048			638473	1.65975			1.22769e+06	1.61743
533482	2.80739			638474	1.69344			1.22769e+06	1.58691
533482	2.36995			638474	1.68868			1227687	1.67847
533482	2.05445			638474	1.59495			1.22769e+06	1.31226
533482	1.95605			638474	1.40535			1.22769e+06	1.64795
533483	2.05155			638474	1.24948			1.22769e+06	1.70898
533483	2.22672			638475	1.27759			1227688	1.25122
533483	2.34753			638475	1.48318			1.22769e+06	1.46484
533484	2.34638			638475	1.72099			1.22769e+06	1.49536
533484	2.26315			638476	1.85304			1.22769e+06	1.12915
533484	2.18216			638476	1.84337			1227689	0.915527
533484	2.14667			638476	1.76815			1.22769e+06	0.823975
533484	2.15706			638476	1.7349			1.22769e+06	1.25122
533485	2.19545			638476	1.76122			1.22769e+06	1.86157
533485	2.21273			638477	1.77002			1227690	1.77002
533485	2.14888			638477	1.71318			1.22769e+06	1.09863
533486	2.00626			638477	1.63941			1.22769e+06	0.427246
533486	1.86803			638478	1.62501			1.22769e+06	0.946045
533486	1.82008			638478	1.6863			1227691	1.5564
533486	1.86445			638478	1.7831			1.22769e+06	2.04468
533486	1.93655			638478	1.87003			1.22769e+06	1.61743
533487	2.01555			638478	1.89454			1.22769e+06	1.5564
533487	2.1558			638479	1.7855			1227692	1.43433
533487	2.37669			638479	1.54496			1.22769e+06	1.5564
533488	2.58471			638479	1.33097			1.22769e+06	1.40381
533488	2.65262			638480	1.33697			1.22769e+06	1.40381
533488	2.56179			638480	1.57976			1227693	0.88501
533488	2.4226			638480	1.87262			1.22769e+06	0.762939
533488	2.34121			638480	2.00803			1.22769e+06	1.25122
533489	2.324			638480	1.93357			1.22769e+06	1.77002
533489	2.32641			638481	1.76895			1227694	1.49536
533489	2.32203			638481	1.69507			1.22769e+06	1.19019
533490	2.29769			638481	1.82518			1.22769e+06	1.00708
533490	2.23138			638482	2.12452			1.22769e+06	1.52588
533490	2.13311			638482	2.41804			1227695	1.67847
533490	2.10012			638482	2.53252			1.2277e+06	1.70898
533490	2.23674			638482	2.47309			1.2277e+06	2.22778
533491	2.49002			638482	2.41847			1.2277e+06	2.92969
533491	2.65767			638483	2.51861			1227696	3.17383
533491	2.59817			638483	2.72503			1.2277e+06	3.08228
533492	2.38449			638483	2.83138			1.2277e+06	3.35693
533492	2.22225			638484	2.67877			1.2277e+06	3.35693
533492	2.22948			638484	2.32055			1227697	2.2583
533492	2.32832			638484	1.96844			1.2277e+06	1.37329
533492	2.36489			638484	1.78035			1.2277e+06	1.0376
533493	2.29307			638484	1.73247			1.2277e+06	1.0376
533493	2.20045			638485	1.70472			1227698	1.49536
533493	2.18826			638485	1.64998			1.2277e+06	1.7395
533494	2.27023			638485	1.63088			1.2277e+06	1.64795
533494	2.3848			638486	1.69259			1.2277e+06	1.52588
533494	2.48747			638486	1.77379			1227699	1.46484
533494	2.60396			638486	1.78526			1.2277e+06	1.37329
533494	2.7704			638486	1.70521			1.2277e+06	1.43433
533495	2.95174			638486	1.55397			1.2277e+06	1.61743
533495	3.06543			638487	1.35797			1227700	1.70898
533495	3.05411			638487	1.1807			1.2277e+06	1.40381
533496	2.90623			638487	1.11863			1.2277e+06	1.09863
533496	2.66468			638488	1.22452			1.2277e+06	1.31226
533496	2.43266			638488	1.44899			1227701	1.5564
533496	2.30949			638488	1.67622			1.2277e+06	1.40381
533496	2.31662			638488	1.82199			1.2277e+06	1.19019
533497	2.40815			638488	1.87083			1.2277e+06	1.15967
533497	2.51794			638489	1.82297			1227702	2.2583
533497	2.58698			638489	1.67947			1.2277e+06	3.60107
533498	2.58623			638489	1.50345			1.2277e+06	3.9978
533498	2.52873			638490	1.39982			1.2277e+06	3.479
533498	2.45627			638490	1.38957			1227703	1.95312
533498	2.41122			638490	1.4031			1.2277e+06	1.58691
533498	2.40057			638490	1.42012			1.2277e+06	1.46484
533499	2.38173			638490	1.50099			1.2277e+06	1.61743
533499	2.30769			638491	1.65567			1227704	2.01416
533499	2.19264			638491	1.7773			1.2277e+06	2.74658
533500	2.10302			638491	1.75451			1.2277e+06	3.75366
533500	2.07317			638492	1.61813			1.2277e+06	3.93677
533500	2.07117			638492	1.51683			1227705	3.66211
533500	2.08306			638492	1.53814			1.22771e+06	3.72314
533500	2.19263			638492	1.61928			1.22771e+06	3.2959
533501	2.48763			638492	1.66122			1.22771e+06	2.53296
533501	2.86669			638493	1.658			1227706	2.47192
533501	3.06385			638493	1.67222			1.22771e+06	2.59399
533502	2.94504			638493	1.73791			1.22771e+06	2.38037
533502	2.66535			638494	1.81713			1.22771e+06	2.10571
533502	2.45432			638494	1.83678			1227707	2.41089
533502	2.36614			638494	1.77165			1.22771e+06	2.89917
533502	2.31711			638494	1.68168			1.22771e+06	3.02124
533503	2.23972			638494	1.65043			1.22771e+06	3.05176
533503	2.11855			638495	1.70381			1227708	2.68555
533503	1.98973			638495	1.79782			1.22771e+06	2.34985
533504	1.94389			638495	1.86574			1.22771e+06	2.86865
533504	2.02272			638496	1.88584			1.22771e+06	3.44849
533504	2.14048			638496	1.91062			1227709	3.57056
533504	2.20214			638496	1.99476			1.22771e+06	3.32642
533504	2.21038			638496	2.09821			1.22771e+06	3.05176
533505	2.18127			638496	2.11107			1.22771e+06	2.59399
533505	2.09165			638497	1.9799			1227710	2.41089
533505	1.99192			638497	1.77235			1.22771e+06	1.5564
533506	2.03152			638497	1.62166			1.22771e+06	0.610352
533506	2.2707			638498	1.63106			1.22771e+06	0.213623
533506	2.54668			638498	1.79761			1227711	1.49536
533506	2.62284			638498	1.99229			1.22771e+06	2.56348
533506	2.45618			638498	2.06511			1.22771e+06	2.59399
533507	2.25619			638498	2.00247			1.22771e+06	1.83105
533507	2.252			638499	1.93163			1227712	1.12915
533507	2.42626			638499	1.95851			1.22771e+06	1.0376
533508	2.55261			638499	2.04324			1.22771e+06	1.2207
533508	2.49275			638500	2.06221			1.22771e+06	1.28174
533508	2.34866			638500	1.98288			1227713	0.946045
533508	2.30015			638500	1.91077			1.22771e+06	0.976562
533508	2.38767			638500	1.93991			1.22771e+06	1.06812
533509	2.49579			638500	2.03994			1.22771e+06	1.58691
533509	2.50401			638501	2.09985			1227714	1.58691
533509	2.4096			638501	2.01059			1.22771e+06	0.915527
533510	2.30758			638501	1.74052			1.22771e+06	1.2207
533510	2.28381			638502	1.39604			1.22771e+06	1.77002
533510	2.34002			638502	1.16221			1227715	1.7395
533510	2.41586			638502	1.14015			1.22772e+06	1.15967
533510	2.46954			638502	1.27355			1.22772e+06	0.305176
533511	2.50832			638502	1.43043			1.22772e+06	0.396729
533511	2.54744			638503	1.5166			1227716	0.88501
533511	2.58403			638503	1.52509			1.22772e+06	1.58691
533512	2.6059			638503	1.51675			1.22772e+06	1.80054
533512	2.59922			638504	1.55175			1.22772e+06	2.41089
533512	2.5722			638504	1.62219			1227717	1.98364
533512	2.56485			638504	1.66096			1.22772e+06	0.732422
533512	2.59111			638504	1.60705			1.22772e+06	0.701904
533513	2.60635			638504	1.44542			1.22772e+06	1.70898
533513	2.57519			638505	1.23222			1227718	2.2583
533513	2.51759			638505	1.09772			1.22772e+06	2.34985
533514	2.44784			638505	1.14783			1.22772e+06	2.44141
533514	2.32988			638506	1.34538			1.22772e+06	1.64795
533514	2.15078			638506	1.55156			1227719	1.58691
533514	1.98241			638506	1.67396			1.22772e+06	2.13623
533514	1.91258			638506	1.71446			1.22772e+06	2.01416
533515	1.95799			638506	1.69964			1.22772e+06	1.40381
533515	2.06609			638507	1.63464			1227720	1.52588
533515	2.16764			638507	1.53526			1.22772e+06	1.86157
533516	2.22504			638507	1.4635			1.22772e+06	2.16675
533516	2.23277			638508	1.48833			1.22772e+06	1.89209
533516	2.18883			638508	1.61313			1227721	1.64795
533516	2.11137			638508	1.77283			1.22772e+06	1.19019
533516	2.05546			638508	1.88824			1.22772e+06	0.854492
533517	2.05263			638508	1.91361			1.22772e+06	1.2207
533517	2.0576			638509	1.86294			1227722	1.19019
533517	2.01107			638509	1.79337			1.22772e+06	1.37329
533518	1.9462			638509	1.77616			1.22772e+06	1.49536
533518	1.9705			638510	1.87497			1.22772e+06	1.49536
533518	2.12351			638510	2.07781			1227723	1.28174
533518	2.30272			638510	2.25844			1.22772e+06	1.80054
533518	2.36334			638510	2.28392			1.22772e+06	2.10571
533519	2.27055			638510	2.16568			1.22772e+06	1.77002
533519	2.11929			638511	2.06073			1227724	1.09863
533519	2.0224			638511	2.10002			1.22772e+06	1.12915
533520	2.02713			638511	2.22815			1.22772e+06	1.09863
533520	2.10686			638512	2.2657			1.22772e+06	1.37329
533520	2.18547			638512	2.13025			1227725	2.10571
533520	2.20635			638512	1.91095			1.22773e+06	2.50244
533520	2.19754			638512	1.72414			1.22773e+06	2.56348
533521	2.22387			638512	1.60542			1.22773e+06	2.89917
533521	2.27981			638513	1.55455			1227726	3.17383
533521	2.30158			638513	1.56915			1.22773e+06	3.8147
533522	2.27891			638513	1.61696			1.22773e+06	4.24194
533522	2.28121			638514	1.67647			1.22773e+06	3.479
533522	2.36583			638514	1.78981			1227727	1.89209
533522	2.49847			638514	1.97819			1.22773e+06	1.12915
533522	2.57189			638514	2.1474			1.22773e+06	1.34277
533523	2.50045			638514	2.18038			1.22773e+06	1.49536
533523	2.31528			638515	2.08985			1227728	1.61743
533523	2.15714			638515	1.98618			1.22773e+06	1.77002
533524	2.14094			638515	1.93436			1.22773e+06	1.40381
533524	2.24515			638516	1.93489			1.22773e+06	0.976562
533524	2.36958			638516	1.99143			1227729	0.946045
533524	2.45586			638516	2.08797			1.22773e+06	0.671387
533524	2.50525			638516	2.13411			1.22773e+06	0.854492
533525	2.53505			638516	2.04894			1.22773e+06	0.793457
533525	2.56322			638517	1.88446			1227730	1.43433
533525	2.59745			638517	1.76074			1.22773e+06	1.95312
533526	2.62282			638517	1.71678			1.22773e+06	1.95312
533526	2.62477			638518	1.71277			1.22773e+06	1.83105
533526	2.61503			638518	1.71261			1227731	1.40381
533526	2.59723			638518	1.69452			1.22773e+06	0.946045
533526	2.52035			638518	1.64499			1.22773e+06	1.40381
533527	2.33135			638518	1.57676			1.22773e+06	1.58691
533527	2.08689			638519	1.50614			1227732	1.5564
533527	1.96037			638519	1.42894			1.22773e+06	1.70898
533528	2.09329			638519	1.36858			1.22773e+06	1.37329
533528	2.4311			638520	1.40646			1.22773e+06	1.15967
533528	2.74457			638520	1.59978			1227733	1.61743
533528	2.84085			638520	1.88521			1.22773e+06	2.28882
533528	2.72182			638520	2.09671			1.22773e+06	2.22778
533529	2.52007			638520	2.08591			1.22773e+06	2.04468
533529	2.33654			638521	1.8452			1227734	1.89209
533529	2.1915			638521	1.5233			1.22773e+06	1.49536
533530	2.09276			638521	1.31016			1.22773e+06	0.88501
533530	2.07225			638522	1.29048			1.22773e+06	0.946045
533530	2.14926			638522	1.41241			1227735	1.25122
533530	2.29738			638522	1.58212			1.22774e+06	1.31226
533530	2.44022			638522	1.71694			1.22774e+06	1.19019
533531	2.47978			638522	1.73084			1.22774e+06	1.15967
533531	2.38525			638523	1.59362			1227736	0.976562
533531	2.25258			638523	1.40047			1.22774e+06	1.2207
533532	2.21066			638523	1.2951			1.22774e+06	1.09863
533532	2.26908			638524	1.34628			1.22774e+06	1.37329
533532	2.31838			638524	1.53425			1227737	1.64795
533532	2.29714			638524	1.78251			1.22774e+06	1.52588
533532	2.30634			638524	1.98038			1.22774e+06	1.70898
533533	2.49391			638524	2.05782			1.22774e+06	2.34985
533533	2.82515			638525	2.04872			1227738	2.28882
533533	3.05339			638525	2.02671			1.22774e+06	1.7395
533534	2.99017			638525	1.99336			1.22774e+06	1.40381
533534	2.74296			638526	1.88257			1.22774e+06	1.34277
533534	2.57283			638526	1.68614			1227739	1.12915
533534	2.56331			638526	1.53462			1.22774e+06	0.976562
533534	2.56353			638526	1.57765			1.22774e+06	1.2207
533535	2.42538			638526	1.76672			1.22774e+06	1.34277
533535	2.17673			638527	1.85402			1227740	1.5564
533535	1.96307			638527	1.6815			1.22774e+06	1.95312
533536	1.88493			638527	1.39727			1.22774e+06	2.28882
533536	1.92014			638528	1.28364			1.22774e+06	2.04468
533536	1.98543			638528	1.42782			1227741	1.28174
533536	2.02682			638528	1.67723			1.22774e+06	1.15967
533536	2.04939			638528	1.85922			1.22774e+06	1.77002
533537	2.09459			638528	1.91473			1.22774e+06	1.70898
533537	2.18691			638529	1.88484			1227742	1.52588
533537	2.29221			638529	1.88446			1.22774e+06	1.49536
533538	2.34946			638529	2.0013			1.22774e+06	1.7395
533538	2.33307			638530	2.16051			1.22774e+06	1.31226
533538	2.23856			638530	2.19725			1227743	1.12915
533538	2.05991			638530	2.06732			1.22774e+06	1.52588
533538	1.8764			638530	1.89108			1.22774e+06	1.5564
533539	1.88589			638530	1.79285			1.22774e+06	0.976562
533539	2.20256			638531	1.77094			1227744	1.09863
533539	2.65857			638531	1.7518			1.22774e+06	1.37329
533540	2.93837			638531	1.71604			1.22774e+06	1.0376
533540	2.89688			638532	1.71461			1.22774e+06	1.46484
533540	2.66041			638532	1.77562			1227745	2.80762
533540	2.44423			638532	1.85477			1.22775e+06	3.66211
533540	2.35908			638532	1.8963			1.22775e+06	3.60107
533541	2.39368			638532	1.88663			1.22775e+06	2.31934
533541	2.48486			638533	1.8245			1227746	0.732422
533541	2.54652			638533	1.70329			1.22775e+06	0.488281
533542	2.5082			638533	1.56205			1.22775e+06	1.19019
533542	2.39957			638534	1.50701			1.22775e+06	1.58691
533542	2.33166			638534	1.63295			1227747	1.5564
533542	2.34514			638534	1.9254			1.22775e+06	1.83105
533542	2.36637			638534	2.2505			1.22775e+06	1.92261
533543	2.34977			638534	2.43534			1.22775e+06	1.67847
533543	2.34925			638535	2.37552			1227748	1.00708
533543	2.39947			638535	2.1028			1.22775e+06	0.946045
533544	2.45087			638535	1.77216			1.22775e+06	1.58691
533544	2.48149			638536	1.56616			1.22775e+06	1.5564
533544	2.55091			638536	1.55298			1227749	1.31226
533544	2.68052			638536	1.6358			1.22775e+06	0.732422
533544	2.7856			638536	1.67126			1.22775e+06	0.701904
533545	2.79406			638536	1.59568			1.22775e+06	0.946045
533545	2.74249			638537	1.43579			1227750	1.31226
533545	2.68209			638537	1.27922			1.22775e+06	1.31226
533546	2.58297			638537	1.23628			1.22775e+06	1.25122
533546	2.41902			638538	1.35236			1.22775e+06	1.43433
533546	2.27167			638538	1.54673			1227751	1.46484
533546	2.25745			638538	1.67542			1.22775e+06	1.58691
533546	2.38568			638538	1.65203			1.22775e+06	1.46484
533547	2.54754			638538	1.50023			1.22775e+06	0.976562
533547	2.62101			638539	1.31818			1227752	0.732422
533547	2.55292			638539	1.21268			1.22775e+06	0.976562
533548	2.37914			638539	1.24568			1.22775e+06	1.43433
533548	2.20982			638540	1.39715			1.22775e+06	1.64795
533548	2.16924			638540	1.55722			1227753	1.40381
533548	2.291			638540	1.59444			1.22775e+06	1.58691
533548	2.46526			638540	1.47217			1.22775e+06	1.98364
533549	2.52251			638540	1.2945			1.22775e+06	2.04468
533549	2.37649			638541	1.22934			1227754	1.52588
533549	2.08458			638541	1.36353			1.22775e+06	1.12915
533550	1.79405			638541	1.61874			1.22775e+06	1.25122
533550	1.64558			638542	1.83319			1.22775e+06	1.28174
533550	1.69918			638542	1.9122			1227755	1.31226
533550	1.90198			638542	1.873			1.22776e+06	2.01416
533550	2.11033			638542	1.79296			1.22776e+06	2.13623
533551	2.20366			638542	1.75045			1.22776e+06	1.67847
533551	2.22409			638543	1.77421			1227756	1.46484
533551	2.33172			638543	1.82335			1.22776e+06	1.95312
533552	2.57516			638543	1.83868			1.22776e+06	2.34985
533552	2.80067			638544	1.81393			1.22776e+06	2.10571
533552	2.84175			638544	1.78876			1227757	1.70898
533552	2.69231			638544	1.79992			1.22776e+06	1.40381
533552	2.45276			638544	1.87953			1.22776e+06	1.7395
533553	2.22711			638544	2.04264			1.22776e+06	1.83105
533553	2.09786			638545	2.23977			1227758	1.5564
533553	2.09528			638545	2.38688			1.22776e+06	1.46484
533554	2.16013			638545	2.43602			1.22776e+06	1.43433
533554	2.184			638546	2.36358			1.22776e+06	1.0376
533554	2.11663			638546	2.1562			1227759	0.762939
533554	2.02315			638546	1.88084			1.22776e+06	0.946045
533554	1.99542			638546	1.69257			1.22776e+06	1.49536
533555	2.01822			638546	1.70054			1.22776e+06	1.37329
533555	2.00273			638547	1.85294			1227760	0.976562
533555	1.94555			638547	1.97939			1.22776e+06	0.915527
533556	1.95618			638547	1.95212			1.22776e+06	1.34277
533556	2.10846			638548	1.80635			1.22776e+06	0.823975
533556	2.31946			638548	1.69493			1227761	0.305176
533556	2.40778			638548	1.73838			1.22776e+06	0.610352
533556	2.28837			638548	1.92627			1.22776e+06	1.40381
533557	2.0866			638548	2.13191			1.22776e+06	1.28174
533557	2.01223			638549	2.216			1227762	1.06812
533557	2.15435			638549	2.14617			1.22776e+06	1.37329
533558	2.44653			638549	2.01209			1.22776e+06	1.49536
533558	2.75362			638550	1.91732			1.22776e+06	1.49536
533558	2.92943			638550	1.89235			1227763	1.43433
533558	2.896			638550	1.90989			1.22776e+06	1.15967
533558	2.74497			638550	1.928			1.22776e+06	0.946045
533559	2.66948			638550	1.91876			1.22776e+06	1.31226
533559	2.74821			638551	1.88409			1227764	1.28174
533559	2.88452			638551	1.81758			1.22776e+06	0.915527
533560	2.95995			638551	1.67833			1.22776e+06	1.06812
533560	2.93997			638552	1.4743			1.22776e+06	1.09863
533560	2.84056			638552	1.31039			1227765	0.701904
533560	2.68729			638552	1.27352			1.22777e+06	1.19019
533560	2.52898			638552	1.33929			1.22777e+06	1.7395
533561	2.43754			638552	1.44439			1.22777e+06	1.37329
533561	2.4401			638553	1.57287			1227766	0.793457
533561	2.47573			638553	1.72249			1.22777e+06	1.15967
533562	2.47784			638553	1.84014			1.22777e+06	1.49536
533562	2.46263			638554	1.84154			1.22777e+06	1.52588
533562	2.47631			638554	1.68965			1227767	1.64795
533562	2.50103			638554	1.4464			1.22777e+06	1.19019
533562	2.47448			638554	1.25157			1.22777e+06	1.37329
533563	2.38149			638554	1.21615			1.22777e+06	1.61743
533563	2.28616			638555	1.30812			1227768	1.46484
533563	2.25619			638555	1.38964			1.22777e+06	1.70898
533564	2.26771			638555	1.39039			1.22777e+06	2.0752
533564	2.2402			638556	1.38866			1.22777e+06	1.83105
533564	2.16934			638556	1.50131			1227769	1.70898
533564	2.14477			638556	1.74153			1.22777e+06	1.7395
533564	2.21677			638556	2.0073			1.22777e+06	1.40381
533565	2.31216			638556	2.17787			1.22777e+06	1.19019
533565	2.32248			638557	2.18652			1227770	1.46484
533565	2.25493			638557	2.02408			1.22777e+06	1.83105
533566	2.23865			638557	1.74296			1.22777e+06	1.70898
533566	2.36767			638558	1.45958			1.22777e+06	1.52588
533566	2.58579			638558	1.28481			1227771	1.28174
533566	2.73807			638558	1.24987			1.22777e+06	1.06812
533566	2.71148			638558	1.33721			1.22777e+06	1.06812
533567	2.52545			638558	1.53069			1.22777e+06	1.43433
533567	2.29015			638559	1.78852			1227772	1.58691
533567	2.09883			638559	2.03225			1.22777e+06	1.5564
533568	1.99067			638559	2.20463			1.22777e+06	1.89209
533568	1.98527			638560	2.30693			1.22777e+06	2.22778
533568	2.08358			638560	2.37873			1227773	2.0752
533568	2.2332			638560	2.45331			1.22777e+06	1.46484
533568	2.35345			638560	2.53347			1.22777e+06	1.25122
533569	2.39666			638560	2.62668			1.22777e+06	1.49536
533569	2.34719			638561	2.75694			1227774	2.41089
533569	2.207			638561	2.90377			1.22777e+06	3.44849
533570	2.03107			638561	3.03091			1.22777e+06	3.20435
533570	1.92357			638562	3.19783			1.22777e+06	2.0752
533570	1.96409			638562	3.48611			1227775	1.15967
533570	2.15624			638562	3.78781			1.22778e+06	0.762939
533570	2.44303			638562	3.85701			1.22778e+06	0.915527
533571	2.75165			638562	3.64024			1.22778e+06	1.37329
533571	3.01333			638563	3.38847			1227776	1.58691
533571	3.15277			638563	3.35499			1.22778e+06	1.80054
533572	3.10423			638563	3.51041			1.22778e+06	2.04468
533572	2.87505			638564	3.63147			1.22778e+06	2.10571
533572	2.57302			638564	3.5737			1227777	2.28882
533572	2.33222			638564	3.37191			1.22778e+06	2.80762
533572	2.21742			638564	3.12323			1.22778e+06	2.7771
533573	2.2173			638564	2.86541			1.22778e+06	1.89209
533573	2.29285			638565	2.57892			1227778	1.31226
533573	2.39089			638565	2.25558			1.22778e+06	1.34277
533574	2.43894			638565	1.94337			1.22778e+06	0.976562
533574	2.38012			638566	1.73892			1.22778e+06	1.2207
533574	2.23076			638566	1.72814			1227779	1.37329
533574	2.08547			638566	1.89967			1.22778e+06	1.2207
533574	2.04172			638566	2.12683			1.22778e+06	1.15967
533575	2.11995			638566	2.26653			1.22778e+06	0.854492
533575	2.28819			638567	2.2594			1227780	0.671387
533575	2.55849			638567	2.15236			1.22778e+06	0.823975
533576	2.96385			638567	2.07743			1.22778e+06	1.12915
533576	3.40112			638568	2.1702			1.22778e+06	1.00708
533576	3.61609			638568	2.43531			1227781	0.915527
533576	3.43525			638568	2.71583			1.22778e+06	1.19019
533576	2.94411			638568	2.85608			1.22778e+06	1.46484
533577	2.40669			638568	2.87126			1.22778e+06	1.28174
533577	2.09758			638569	2.89752			1227782	1.28174
533577	2.17988			638569	2.98836			1.22778e+06	1.89209
533578	2.59311			638569	3.03833			1.22778e+06	2.96021
533578	3.06154			638570	2.93767			1.22778e+06	2.65503
533578	3.32647			638570	2.72397			1227783	2.10571
533578	3.35581			638570	2.53553			1.22778e+06	1.40381
533578	3.27496			638570	2.47351			1.22778e+06	1.37329
533579	3.16817			638570	2.52797			1.22778e+06	1.7395
533579	3.02275			638571	2.60361			1227784	1.98364
533579	2.82936			638571	2.60645			1.22778e+06	1.86157
533580	2.66071			638571	2.49952			1.22778e+06	1.77002
533580	2.60256			638572	2.29779			1.22778e+06	1.80054
533580	2.62758			638572	2.05063			1227785	1.77002
533580	2.61839			638572	1.823			1.22779e+06	2.10571
533580	2.51738			638572	1.68052			1.22779e+06	1.86157
533581	2.37607			638572	1.69118			1.22779e+06	1.43433
533581	2.26757			638573	1.90226			1227786	1.19019
533581	2.22228			638573	2.28041			1.22779e+06	1.70898
533582	2.23784			638573	2.70575			1.22779e+06	1.64795
533582	2.29338			638574	3.03676			1.22779e+06	1.09863
533582	2.35956			638574	3.15367			1227787	0.88501
533582	2.41598			638574	3.00465			1.22779e+06	1.19019
533582	2.43451			638574	2.69109			1.22779e+06	1.37329
533583	2.37156			638574	2.43536			1.22779e+06	1.34277
533583	2.22227			638575	2.38535			1227788	1.49536
533583	2.04138			638575	2.50344			1.22779e+06	2.0752
533584	1.89736			638575	2.66827			1.22779e+06	1.67847
533584	1.85303			638576	2.79812			1.22779e+06	1.2207
533584	1.9446			638576	2.86359			1227789	1.37329
533584	2.11145			638576	2.88187			1.22779e+06	2.28882
533584	2.22283			638576	2.92014			1.22779e+06	3.23486
533585	2.23101			638576	3.0415			1.22779e+06	3.54004
533585	2.21523			638577	3.23719			1227790	3.93677
533585	2.24702			638577	3.43521			1.22779e+06	4.05884
533586	2.29579			638577	3.57552			1.22779e+06	3.63159
533586	2.30502			638578	3.66466			1.22779e+06	2.99072
533586	2.29651			638578	3.74408			1227791	2.80762
533586	2.33294			638578	3.8245			1.22779e+06	3.14331
533586	2.41438			638578	3.86486			1.22779e+06	3.8147
533587	2.4797			638578	3.8021			1.22779e+06	3.41797
533587	2.47609			638579	3.61779			1227792	2.2583
533587	2.38197			638579	3.38108			1.22779e+06	1.34277
533588	2.20193			638579	3.21251			1.22779e+06	1.37329
533588	1.97896			638580	3.20907			1.22779e+06	1.09863
533588	1.80144			638580	3.36585			1227793	0.396729
533588	1.76868			638580	3.53938			1.22779e+06	0.549316
533588	1.91352			638580	3.54783			1.22779e+06	1.09863
533589	2.16139			638580	3.35269			1.22779e+06	1.64795
533589	2.3985			638581	3.11222			1227794	1.52588
533589	2.56039			638581	3.03381			1.22779e+06	1.7395
533590	2.63542			638581	3.20006			1.22779e+06	2.10571
533590	2.63498			638582	3.52885			1.22779e+06	1.77002
533590	2.57897			638582	3.84191			1227795	1.00708
533590	2.47858			638582	3.97965			1.2278e+06	1.31226
533590	2.34569			638582	3.89079			1.2278e+06	1.49536
533591	2.21732			638582	3.61006			1.2278e+06	1.49536
533591	2.12637			638583	3.20028			1227796	1.40381
533591	2.06965			638583	2.75806			1.2278e+06	1.0376
533592	2.0542			638583	2.37964			1.2278e+06	0.854492
533592	2.12954			638584	2.0802			1.2278e+06	1.0376
533592	2.31994			638584	1.84107			1227797	1.61743
533592	2.56256			638584	1.71963			1.2278e+06	1.7395
533592	2.75486			638584	1.78615			1.2278e+06	1.28174
533593	2.83653			638584	1.97464			1.2278e+06	0.854492
533593	2.7969			638585	2.11905			1227798	1.00708
533593	2.64597			638585	2.12105			1.2278e+06	1.34277
533594	2.44501			638585	1.99847			1.2278e+06	1.31226
533594	2.32931			638586	1.80183			1.2278e+06	0.88501
533594	2.40024			638586	1.57066			1227799	0.854492
533594	2.59643			638586	1.36765			1.2278e+06	1.19019
533594	2.75409			638586	1.28212			1.2278e+06	1.46484
533595	2.81026			638586	1.36772			1.2278e+06	1.46484
533595	2.87533			638587	1.58077			1227800	1.28174
533595	3.08637			638587	1.7859			1.2278e+06	1.58691
533596	3.45604			638587	1.85451			1.2278e+06	1.83105
533596	3.86271			638588	1.76947			1.2278e+06	1.49536
533596	4.1334			638588	1.6167			1227801	1.31226
533596	4.15329			638588	1.50153			1.2278e+06	1.15967
533596	3.9169			638588	1.48183			1.2278e+06	1.70898
533597	3.49515			638588	1.52858			1.2278e+06	2.71606
533597	3.00652			638589	1.5562			1227802	3.84521
533597	2.59933			638589	1.53695			1.2278e+06	5.06592
533598	2.37771			638589	1.54058			1.2278e+06	4.79126
533598	2.32721			638590	1.61347			1.2278e+06	4.36401
533598	2.3549			638590	1.6996			1227803	4.24194
533598	2.38391			638590	1.73752			1.2278e+06	4.21143
533598	2.38511			638590	1.73942			1.2278e+06	3.54004
533599	2.38015			638590	1.73005			1.2278e+06	3.11279
533599	2.41843			638591	1.70344			1227804	2.59399
533599	2.50144			638591	1.67328			1.2278e+06	2.04468
533600	2.55624			638591	1.68577			1.2278e+06	1.83105
533600	2.51354			638592	1.75296			1.2278e+06	1.7395
533600	2.38442			638592	1.81666			1227805	1.7395
533600	2.23651			638592	1.78965			1.22781e+06	1.31226
533600	2.11429			638592	1.63701			1.22781e+06	0.732422
533601	2.02239			638592	1.44842			1.22781e+06	0.549316
533601	1.98467			638593	1.39572			1227806	0.976562
533601	2.05368			638593	1.56178			1.22781e+06	1.34277
533602	2.22083			638593	1.84318			1.22781e+06	1.12915
533602	2.36045			638594	2.04725			1.22781e+06	1.12915
533602	2.31634			638594	2.05334			1227807	1.64795
533602	2.05953			638594	1.88266			1.22781e+06	1.52588
533602	1.7484			638594	1.64806			1.22781e+06	1.43433
533603	1.60877			638594	1.46204			1.22781e+06	2.53296
533603	1.72945			638595	1.38887			1227808	3.78418
533603	1.97253			638595	1.44275			1.22781e+06	3.63159
533604	2.11788			638595	1.589			1.22781e+06	2.96021
533604	2.09468			638596	1.76215			1.22781e+06	1.89209
533604	2.01073			638596	1.92194			1227809	1.25122
533604	1.97845			638596	2.07926			1.22781e+06	1.46484
533604	2.0225			638596	2.24056			1.22781e+06	1.34277
533605	2.13517			638596	2.3376			1.22781e+06	1.25122
533605	2.2928			638597	2.2642			1227810	1.40381
533605	2.42389			638597	2.02064			1.22781e+06	1.64795
533606	2.45824			638597	1.76591			1.22781e+06	1.43433
533606	2.40278			638598	1.66656			1.22781e+06	1.15967
533606	2.32506			638598	1.73564			1227811	0.88501
533606	2.27213			638598	1.8637			1.22781e+06	0.915527
533606	2.23473			638598	1.94849			1.22781e+06	0.915527
533607	2.19427			638598	1.94737			1.22781e+06	0.701904
533607	2.16864			638599	1.87204			1227812	0.793457
533607	2.19136			638599	1.78704			1.22781e+06	1.19019
533608	2.26814			638599	1.7679			1.22781e+06	0.854492
533608	2.3697			638600	1.82462			1.22781e+06	0.457764
533608	2.46616			638600	1.89512			1227813	1.06812
533608	2.5543			638600	1.92569			1.22781e+06	1.67847
533608	2.62655			638600	1.92626			1.22781e+06	1.70898
533609	2.62934			638600	1.93629			1.22781e+06	2.10571
533609	2.5011			638601	1.95817			1227814	2.13623
533609	2.27043			638601	1.95507			1.22781e+06	1.86157
533610	2.07684			638601	1.91557			1.22781e+06	2.28882
533610	2.05792			638602	1.8854			1.22781e+06	3.11279
533610	2.24349			638602	1.91569			1227815	3.2959
533610	2.55324			638602	1.98315			1.22782e+06	2.71606
533610	2.84398			638602	1.98178			1.22782e+06	1.95312
533611	2.97794			638602	1.83537			1.22782e+06	1.2207
533611	2.90745			638603	1.60023			1227816	0.976562
533611	2.7137			638603	1.39932			1.22782e+06	1.00708
533612	2.53546			638603	1.29965			1.22782e+06	0.854492
533612	2.44478			638604	1.30507			1.22782e+06	1.06812
533612	2.42029			638604	1.39675			1227817	1.34277
533612	2.43304			638604	1.53164			1.22782e+06	1.2207
533612	2.49835			638604	1.64864			1.22782e+06	0.946045
533613	2.62303			638604	1.70195			1.22782e+06	1.19019
533613	2.74056			638605	1.68197			1227818	1.43433
533613	2.74751			638605	1.6097			1.22782e+06	1.83105
533614	2.61989			638605	1.5157			1.22782e+06	1.80054
533614	2.45753			638606	1.43167			1.22782e+06	1.19019
533614	2.37779			638606	1.40549			1227819	1.40381
533614	2.38872			638606	1.48423			1.22782e+06	1.86157
533614	2.41233			638606	1.63604			1.22782e+06	1.67847
533615	2.40502			638606	1.73016			1.22782e+06	1.28174
533615	2.38923			638607	1.67248			1227820	1.77002
533615	2.38982			638607	1.53425			1.22782e+06	2.04468
533616	2.40474			638607	1.4729			1.22782e+06	1.52588
533616	2.41742			638608	1.55846			1.22782e+06	1.12915
533616	2.39787			638608	1.72642			1227821	1.61743
533616	2.33065			638608	1.85655			1.22782e+06	1.7395
533616	2.25401			638608	1.87537			1.22782e+06	1.64795
533617	2.22047			638608	1.81297			1.22782e+06	1.83105
533617	2.22918			638609	1.76655			1227822	2.19727
533617	2.2344			638609	1.79279			1.22782e+06	2.41089
533618	2.19966			638609	1.85466			1.22782e+06	1.95312
533618	2.13186			638610	1.90145			1.22782e+06	1.70898
533618	2.0827			638610	1.93435			1227823	1.34277
533618	2.10139			638610	1.93596			1.22782e+06	1.00708
533618	2.16191			638610	1.83483			1.22782e+06	1.43433
533619	2.17151			638610	1.62005			1.22782e+06	1.80054
533619	2.07514			638611	1.41831			1227824	1.28174
533619	1.92158			638611	1.40182			1.22782e+06	1.19019
533620	1.81497			638611	1.63761			1.22782e+06	1.40381
533620	1.81303			638612	2.01575			1.22782e+06	1.37329
533620	1.88048			638612	2.30588			1227825	0.946045
533620	1.95147			638612	2.32463			1.22783e+06	0.854492
533620	2.0119			638612	2.09545			1.22783e+06	0.701904
533621	2.09124			638612	1.82756			1.22783e+06	0.579834
533621	2.1958			638613	1.70956			1227826	0.976562
533621	2.27832			638613	1.75546			1.22783e+06	1.58691
533622	2.28848			638613	1.86629			1.22783e+06	2.04468
533622	2.25061			638614	1.97028			1.22783e+06	2.47192
533622	2.24607			638614	2.054			1227827	2.92969
533622	2.30228			638614	2.10998			1.22783e+06	2.31934
533622	2.35282			638614	2.12809			1.22783e+06	1.77002
533623	2.32834			638614	2.12592			1.22783e+06	1.12915
533623	2.24306			638615	2.12374			1227828	0.732422
533623	2.18584			638615	2.09759			1.22783e+06	0.976562
533624	2.24783			638615	2.01965			1.22783e+06	1.43433
533624	2.43288			638616	1.91758			1.22783e+06	1.2207
533624	2.62814			638616	1.82468			1227829	0.549316
533624	2.70592			638616	1.71449			1.22783e+06	0.88501
533624	2.64121			638616	1.5563			1.22783e+06	1.92261
533625	2.48176			638616	1.39508			1.22783e+06	2.7771
533625	2.27012			638617	1.31998			1227830	2.62451
533625	2.08638			638617	1.39158			1.22783e+06	1.67847
533626	2.07918			638617	1.61738			1.22783e+06	1.2207
533626	2.3083			638618	1.92016			1.22783e+06	1.43433
533626	2.61847			638618	2.1249			1227831	1.49536
533626	2.78772			638618	2.09569			1.22783e+06	1.31226
533626	2.72624			638618	1.90086			1.22783e+06	1.46484
533627	2.47998			638618	1.73833			1.22783e+06	1.61743
533627	2.16898			638619	1.7136			1227832	1.61743
533627	1.96325			638619	1.7799			1.22783e+06	1.52588
533628	1.99008			638619	1.85231			1.22783e+06	1.5564
533628	2.20453			638620	1.88385			1.22783e+06	1.19019
533628	2.42546			638620	1.8466			1227833	1.34277
533628	2.52861			638620	1.72405			1.22783e+06	1.58691
533628	2.54775			638620	1.55171			1.22783e+06	1.86157
533629	2.59118			638620	1.42229			1.22783e+06	1.98364
533629	2.71008			638621	1.40139			1227834	1.31226
533629	2.83958			638621	1.44822			1.22783e+06	1.0376
533630	2.85234			638621	1.46533			1.22783e+06	1.34277
533630	2.68939			638622	1.41604			1.22783e+06	1.7395
533630	2.42849			638622	1.35103			1227835	1.64795
533630	2.19947			638622	1.32416			1.22784e+06	1.64795
533630	2.06993			638622	1.33115			1.22784e+06	1.89209
533631	2.04402			638622	1.35269			1.22784e+06	1.89209
533631	2.10709			638623	1.40023			1227836	2.04468
533631	2.21325			638623	1.4787			1.22784e+06	1.95312
533632	2.28747			638623	1.55405			1.22784e+06	2.22778
533632	2.30487			638624	1.591			1.22784e+06	2.19727
533632	2.31738			638624	1.58802			1227837	2.10571
533632	2.36712			638624	1.55327			1.22784e+06	1.89209
533632	2.44163			638624	1.47671			1.22784e+06	1.67847
533633	2.52025			638624	1.362			1.22784e+06	1.98364
533633	2.5784			638625	1.27046			1227838	2.0752
533633	2.55066			638625	1.28357			1.22784e+06	1.83105
533634	2.37825			638625	1.4161			1.22784e+06	1.64795
533634	2.09349			638626	1.60588			1.22784e+06	1.31226
533634	1.80409			638626	1.79592			1227839	1.00708
533634	1.60801			638626	1.99087			1.22784e+06	1.19019
533634	1.54671			638626	2.19901			1.22784e+06	1.46484
533635	1.60815			638626	2.36428			1.22784e+06	1.09863
533635	1.73077			638627	2.43354			1227840	1.00708
533635	1.81503			638627	2.42614			1.22784e+06	1.46484
533636	1.79704			638627	2.37178			1.22784e+06	1.98364
533636	1.73271			638628	2.2705			1.22784e+06	1.67847
533636	1.74621			638628	2.14319			1227841	1.28174
533636	1.87171			638628	2.03519			1.22784e+06	0.88501
533636	2.02201			638628	1.95707			1.22784e+06	0.976562
533637	2.13412			638628	1.87488			1.22784e+06	1.5564
533637	2.24293			638629	1.77219			1227842	1.67847
533637	2.3829			638629	1.69183			1.22784e+06	1.0376
533638	2.52543			638629	1.69846			1.22784e+06	0.518799
533638	2.63244			638630	1.81614			1.22784e+06	0.762939
533638	2.69477			638630	2.01514			1227843	1.19019
533638	2.71305			638630	2.23701			1.22784e+06	1.00708
533638	2.68227			638630	2.41108			1.22784e+06	1.58691
533639	2.60649			638630	2.46704			1.22784e+06	3.26538
533639	2.52258			638631	2.37881			1227844	3.8147
533639	2.49972			638631	2.19055			1.22784e+06	3.05176
533640	2.57179			638631	1.96041			1.22784e+06	1.92261
533640	2.64999			638632	1.72341			1.22784e+06	1.06812
533640	2.60056			638632	1.53505			1227845	0.518799
533640	2.44628			638632	1.47509			1.22785e+06	0.518799
533640	2.35117			638632	1.56113			1.22785e+06	0.640869
533641	2.38226			638632	1.69196			1.22785e+06	1.52588
533641	2.43343			638633	1.72827			1227846	1.67847
533641	2.40561			638633	1.64545			1.22785e+06	1.37329
533642	2.34592			638633	1.56662			1.22785e+06	1.25122
533642	2.37003			638634	1.60808			1.22785e+06	1.09863
533642	2.51379			638634	1.73372			1227847	1.0376
533642	2.6917			638634	1.8126			1.22785e+06	1.19019
533642	2.78145			638634	1.78436			1.22785e+06	1.2207
533643	2.73781			638634	1.7066			1.22785e+06	1.06812
533643	2.61207			638635	1.64985			1227848	1.06812
533643	2.46648			638635	1.61687			1.22785e+06	1.34277
533644	2.31654			638635	1.58602			1.22785e+06	1.80054
533644	2.18627			638636	1.56617			1.22785e+06	1.80054
533644	2.15747			638636	1.5799			1227849	2.38037
533644	2.26696			638636	1.63301			1.22785e+06	3.32642
533644	2.39767			638636	1.70092			1.22785e+06	4.08936
533645	2.39492			638636	1.73938			1.22785e+06	4.60815
533645	2.26716			638637	1.7388			1227850	4.42505
533645	2.16159			638637	1.74779			1.22785e+06	3.96729
533646	2.16395			638637	1.80325			1.22785e+06	3.8147
533646	2.22401			638638	1.86016			1.22785e+06	4.05884
533646	2.26492			638638	1.82536			1227851	4.15039
533646	2.27724			638638	1.65402			1.22785e+06	4.27246
533646	2.2923			638638	1.39256			1.22785e+06	4.36401
533647	2.32517			638638	1.14175			1.22785e+06	4.36401
533647	2.36607			638639	0.996436			1227852	4.11987
533647	2.38597			638639	1.00946			1.22785e+06	3.93677
533648	2.35469			638639	1.18663			1.22785e+06	3.96729
533648	2.29856			638640	1.46825			1.22785e+06	4.15039
533648	2.30507			638640	1.72128			1227853	4.30298
533648	2.4162			638640	1.82582			1.22785e+06	4.57764
533648	2.56769			638640	1.77719			1.22785e+06	4.57764
533649	2.6734			638640	1.67231			1.22785e+06	4.30298
533649	2.70075			638641	1.6283			1227854	3.93677
533649	2.6459			638641	1.70649			1.22785e+06	3.8147
533650	2.51917			638641	1.85035			1.22785e+06	4.48608
533650	2.37357			638642	1.93207			1.22785e+06	4.57764
533650	2.27153			638642	1.90589			1227855	4.27246
533650	2.2066			638642	1.83805			1.22786e+06	3.78418
533650	2.13818			638642	1.78435			1.22786e+06	4.02832
533651	2.1154			638642	1.74845			1.22786e+06	4.48608
533651	2.26108			638643	1.74429			1227856	4.24194
533651	2.58157			638643	1.80446			1.22786e+06	4.18091
533652	2.87787			638643	1.91479			1.22786e+06	4.30298
533652	2.92679			638644	1.98744			1.22786e+06	4.08936
533652	2.71067			638644	1.94922			1227857	4.21143
533652	2.4082			638644	1.84782			1.22786e+06	4.30298
533652	2.19896			638644	1.80973			1.22786e+06	4.36401
533653	2.13587			638644	1.88459			1.22786e+06	4.05884
533653	2.17189			638645	1.9735			1227858	3.90625
533653	2.23684			638645	1.9365			1.22786e+06	4.42505
533654	2.28726			638645	1.76414			1.22786e+06	4.79126
533654	2.32227			638646	1.60408			1.22786e+06	4.45557
533654	2.35708			638646	1.60395			1227859	3.66211
533654	2.37844			638646	1.76242			1.22786e+06	3.50952
533654	2.34496			638646	1.95282			1.22786e+06	4.24194
533655	2.23985			638646	2.06391			1.22786e+06	4.21143
533655	2.11059			638647	2.08408			1227860	3.2959
533655	2.04187			638647	2.05971			1.22786e+06	2.65503
533656	2.08403			638647	2.02571			1.22786e+06	2.28882
533656	2.19896			638648	1.99506			1.22786e+06	1.67847
533656	2.28015			638648	1.96316			1227861	1.34277
533656	2.26394			638648	1.90276			1.22786e+06	1.0376
533656	2.21432			638648	1.81548			1.22786e+06	1.31226
533657	2.24193			638648	1.78892			1.22786e+06	0.915527
533657	2.35155			638649	1.91444			1227862	0.518799
533657	2.43327			638649	2.12975			1.22786e+06	0.823975
533658	2.40119			638649	2.23656			1.22786e+06	1.58691
533658	2.2875			638650	2.1295			1.22786e+06	1.83105
533658	2.19181			638650	1.9228			1227863	1.83105
533658	2.16407			638650	1.77641			1.22786e+06	1.52588
533658	2.16085			638650	1.69813			1.22786e+06	1.98364
533659	2.1222			638650	1.61968			1.22786e+06	2.74658
533659	2.05695			638651	1.58483			1227864	3.02124
533659	2.02939			638651	1.72162			1.22786e+06	3.2959
533660	2.08731			638651	2.01924			1.22786e+06	3.479
533660	2.22168			638652	2.28285			1.22786e+06	2.71606
533660	2.37484			638652	2.40028			1227865	2.0752
533660	2.45901			638652	2.52158			1.22787e+06	2.01416
533660	2.39981			638652	2.8467			1.22787e+06	2.01416
533661	2.21965			638652	3.3133			1.22787e+06	1.80054
533661	2.05112			638653	3.61138			1227866	1.34277
533661	2.03086			638653	3.48094			1.22787e+06	0.854492
533662	2.1871			638653	2.94089			1.22787e+06	0.762939
533662	2.41057			638654	2.26911			1.22787e+06	1.37329
533662	2.54762			638654	1.78773			1227867	1.89209
533662	2.56046			638654	1.62598			1.22787e+06	1.77002
533662	2.54566			638654	1.66695			1.22787e+06	1.43433
533663	2.57887			638654	1.72107			1.22787e+06	1.58691
533663	2.63772			638655	1.70664			1227868	1.80054
533663	2.66566			638655	1.63218			1.22787e+06	1.34277
533664	2.60686			638655	1.50544			1.22787e+06	1.0376
533664	2.42813			638656	1.36367			1.22787e+06	1.2207
533664	2.20514			638656	1.31346			1227869	1.52588
533664	2.11953			638656	1.42755			1.22787e+06	1.70898
533664	2.28327			638656	1.63998			1.22787e+06	1.67847
533665	2.60795			638656	1.80761			1.22787e+06	0.793457
533665	2.88851			638657	1.85726			1227870	0.671387
533665	2.97957			638657	1.83804			1.22787e+06	1.40381
533666	2.87003			638657	1.84345			1.22787e+06	2.16675
533666	2.63959			638658	1.91905			1.22787e+06	2.59399
533666	2.40689			638658	2.03261			1227871	2.0752
533666	2.27737			638658	2.10652			1.22787e+06	1.49536
533666	2.25688			638658	2.09485			1.22787e+06	1.46484
533667	2.24759			638658	2.0298			1.22787e+06	1.86157
533667	2.18424			638659	1.98237			1227872	1.98364
533667	2.10828			638659	1.97738			1.22787e+06	1.98364
533668	2.06642			638659	1.95397			1.22787e+06	2.99072
533668	2.04869			638660	1.83566			1.22787e+06	4.08936
533668	2.07655			638660	1.64093			1227873	4.36401
533668	2.20504			638660	1.48594			1.22787e+06	3.8147
533668	2.3799			638660	1.46945			1.22787e+06	2.96021
533669	2.44394			638660	1.59047			1.22787e+06	2.2583
533669	2.33816			638661	1.77737			1227874	2.62451
533669	2.18805			638661	1.93381			1.22787e+06	3.17383
533670	2.14925			638661	1.95331			1.22787e+06	3.41797
533670	2.23671			638662	1.80137			1.22787e+06	3.35693
533670	2.35499			638662	1.6102			1227875	3.38745
533670	2.43163			638662	1.57612			1.22788e+06	3.20435
533670	2.44908			638662	1.7386			1.22788e+06	3.08228
533671	2.40187			638662	1.94661			1.22788e+06	2.56348
533671	2.30114			638663	2.04709			1227876	1.92261
533671	2.20711			638663	2.0416			1.22788e+06	1.19019
533672	2.19274			638663	2.03751			1.22788e+06	0.88501
533672	2.26202			638664	2.08764			1.22788e+06	1.09863
533672	2.34068			638664	2.13628			1227877	1.31226
533672	2.33794			638664	2.12014			1.22788e+06	1.0376
533672	2.21555			638664	2.05615			1.22788e+06	0.88501
533673	2.04222			638664	2.00958			1.22788e+06	1.00708
533673	1.95088			638665	2.01377			1227878	1.31226
533673	2.00001			638665	2.02382			1.22788e+06	1.58691
533674	2.13252			638665	1.95669			1.22788e+06	1.49536
533674	2.27167			638666	1.79995			1.22788e+06	1.5564
533674	2.37498			638666	1.6371			1227879	1.67847
533674	2.40598			638666	1.55237			1.22788e+06	1.67847
533674	2.33524			638666	1.56724			1.22788e+06	1.37329
533675	2.19141			638666	1.65616			1.22788e+06	1.25122
533675	2.10597			638667	1.77167			1227880	1.15967
533675	2.26758			638667	1.86383			1.22788e+06	1.12915
533676	2.73274			638667	1.90692			1.22788e+06	1.37329
533676	3.2791			638668	1.90304			1.22788e+06	1.70898
533676	3.55907			638668	1.85388			1227881	1.7395
533676	3.42025			638668	1.7602			1.22788e+06	2.44141
533676	3.00242			638668	1.64969			1.22788e+06	3.08228
533677	2.55165			638668	1.55722			1.22788e+06	2.71606
533677	2.24627			638669	1.48342			1227882	1.67847
533677	2.16399			638669	1.41323			1.22788e+06	1.0376
533678	2.26117			638669	1.35573			1.22788e+06	0.732422
533678	2.38026			638670	1.34385			1.22788e+06	0.854492
533678	2.42075			638670	1.40698			1227883	1.09863
533678	2.49401			638670	1.54154			1.22788e+06	0.854492
533678	2.78649			638670	1.70308			1.22788e+06	1.09863
533679	3.29137			638670	1.82864			1.22788e+06	1.70898
533679	3.76082			638671	1.87704			1227884	1.86157
533679	3.9206			638671	1.8567			1.22788e+06	2.01416
533680	3.70136			638671	1.79678			1.22788e+06	2.0752
533680	3.26377			638672	1.69591			1.22788e+06	1.95312
533680	2.83606			638672	1.53675			1227885	1.61743
533680	2.5498			638672	1.35674			1.22789e+06	0.946045
533680	2.39798			638672	1.26768			1.22789e+06	0.732422
533681	2.30292			638672	1.36109			1.22789e+06	1.28174
533681	2.21546			638673	1.58502			1227886	1.49536
533681	2.15675			638673	1.7726			1.22789e+06	1.46484
533682	2.16881			638673	1.82558			1.22789e+06	1.5564
533682	2.24659			638674	1.80217			1.22789e+06	1.46484
533682	2.33117			638674	1.79216			1227887	1.61743
533682	2.35858			638674	1.78731			1.22789e+06	2.22778
533682	2.32377			638674	1.71884			1.22789e+06	1.86157
533683	2.29969			638674	1.55934			1.22789e+06	1.43433
533683	2.36222			638675	1.35495			1227888	1.5564
533683	2.48424			638675	1.19653			1.22789e+06	1.49536
533684	2.53325			638675	1.17279			1.22789e+06	1.49536
533684	2.41981			638676	1.31769			1.22789e+06	1.49536
533684	2.22714			638676	1.57867			1227889	1.46484
533684	2.11564			638676	1.8408			1.22789e+06	1.19019
533684	2.11817			638676	1.99908			1.22789e+06	1.06812
533685	2.11881			638676	2.01195			1.22789e+06	1.09863
533685	2.03857			638677	1.89719			1227890	1.49536
533685	1.95532			638677	1.72013			1.22789e+06	1.67847
533686	1.97275			638677	1.59422			1.22789e+06	1.37329
533686	2.05071			638678	1.62409			1.22789e+06	1.2207
533686	2.09768			638678	1.80052			1227891	1.43433
533686	2.15287			638678	1.99379			1.22789e+06	1.67847
533686	2.30275			638678	2.09135			1.22789e+06	1.83105
533687	2.47643			638678	2.11294			1.22789e+06	1.98364
533687	2.48938			638679	2.15516			1227892	2.2583
533687	2.27593			638679	2.25137			1.22789e+06	2.22778
533688	1.99055			638679	2.33836			1.22789e+06	1.64795
533688	1.86434			638680	2.34117			1.22789e+06	1.28174
533688	1.96574			638680	2.2301			1227893	1.25122
533688	2.13737			638680	2.01008			1.22789e+06	1.0376
533688	2.20624			638680	1.73014			1.22789e+06	0.701904
533689	2.18151			638680	1.48971			1.22789e+06	0.610352
533689	2.17877			638681	1.37571			1227894	0.762939
533689	2.23661			638681	1.41501			1.22789e+06	1.46484
533690	2.29074			638681	1.58055			1.22789e+06	1.61743
533690	2.28892			638682	1.7772			1.22789e+06	1.46484
533690	2.27027			638682	1.86974			1227895	1.12915
533690	2.31198			638682	1.81175			1.2279e+06	0.396729
533690	2.43067			638682	1.69711			1.2279e+06	0.335693
533691	2.58045			638682	1.63031			1.2279e+06	1.89209
533691	2.70752			638683	1.61438			1227896	3.479
533691	2.75379			638683	1.609			1.2279e+06	4.30298
533692	2.67154			638683	1.62954			1.2279e+06	4.39453
533692	2.49314			638684	1.729			1.2279e+06	3.96729
533692	2.33316			638684	1.89854			1227897	3.93677
533692	2.28232			638684	2.03164			1.2279e+06	4.02832
533692	2.32324			638684	2.01028			1.2279e+06	3.2959
533693	2.36818			638684	1.80875			1.2279e+06	2.2583
533693	2.36232			638685	1.51321			1227898	2.50244
533693	2.31673			638685	1.27899			1.2279e+06	2.50244
533694	2.25819			638685	1.23899			1.2279e+06	2.47192
533694	2.22063			638686	1.3824			1.2279e+06	2.2583
533694	2.26844			638686	1.553			1227899	1.80054
533694	2.43152			638686	1.62294			1.2279e+06	1.15967
533694	2.63774			638686	1.61587			1.2279e+06	1.25122
533695	2.78397			638686	1.61685			1.2279e+06	1.64795
533695	2.83425			638687	1.63042			1227900	1.80054
533695	2.81814			638687	1.59394			1.2279e+06	2.01416
533696	2.79414			638687	1.51611			1.2279e+06	2.13623
533696	2.81531			638688	1.52151			1.2279e+06	1.80054
533696	2.8658			638688	1.68659			1227901	1.37329
533696	2.85548			638688	1.88862			1.2279e+06	1.31226
533696	2.73542			638688	1.93011			1.2279e+06	1.49536
533697	2.58224			638688	1.78114			1.2279e+06	1.64795
533697	2.51209			638689	1.6			1227902	1.89209
533697	2.54014			638689	1.54307			1.2279e+06	2.22778
533698	2.5749			638689	1.61471			1.2279e+06	1.77002
533698	2.53214			638690	1.68633			1.2279e+06	1.15967
533698	2.42107			638690	1.64978			1227903	0.793457
533698	2.33174			638690	1.52993			1.2279e+06	0.946045
533698	2.34706			638690	1.42392			1.2279e+06	1.67847
533699	2.45155			638690	1.39184			1.2279e+06	1.64795
533699	2.5468			638691	1.44658			1227904	1.15967
533699	2.571			638691	1.58364			1.2279e+06	1.12915
533700	2.54998			638691	1.77011			1.2279e+06	1.43433
533700	2.52604			638692	1.94457			1.2279e+06	1.58691
533700	2.51278			638692	2.05623			1227905	1.61743
533700	2.50748			638692	2.07555			1.22791e+06	1.31226
533700	2.47093			638692	1.99485			1.22791e+06	1.37329
533701	2.34372			638692	1.87499			1.22791e+06	1.52588
533701	2.15561			638693	1.84483			1227906	1.61743
533701	2.04402			638693	1.97513			1.22791e+06	1.46484
533702	2.08872			638693	2.16352			1.22791e+06	1.06812
533702	2.19626			638694	2.21321			1.22791e+06	1.34277
533702	2.21659			638694	2.03585			1227907	1.52588
533702	2.10243			638694	1.73155			1.22791e+06	1.06812
533702	1.8984			638694	1.49153			1.22791e+06	0.976562
533703	1.67656			638694	1.4689			1.22791e+06	0.88501
533703	1.54469			638695	1.69172			1227908	1.0376
533703	1.6184			638695	2.03199			1.22791e+06	1.46484
533704	1.91447			638695	2.28058			1.22791e+06	1.43433
533704	2.30645			638696	2.29598			1.22791e+06	1.06812
533704	2.60969			638696	2.09123			1227909	1.06812
533704	2.70879			638696	1.81311			1.22791e+06	1.46484
533704	2.61987			638696	1.66261			1.22791e+06	1.46484
533705	2.45286			638696	1.75951			1.22791e+06	0.732422
533705	2.31379			638697	2.02253			1227910	0.640869
533705	2.23987			638697	2.22995			1.22791e+06	0.762939
533706	2.22594			638697	2.2268			1.22791e+06	1.09863
533706	2.26782			638698	2.03357			1.22791e+06	1.31226
533706	2.34734			638698	1.76833			1227911	2.0752
533706	2.41486			638698	1.55012			1.22791e+06	2.89917
533706	2.42087			638698	1.47292			1.22791e+06	2.53296
533707	2.35594			638698	1.56711			1.22791e+06	1.5564
533707	2.24668			638699	1.7567			1227912	1.15967
533707	2.13398			638699	1.90605			1.22791e+06	1.58691
533708	2.07727			638699	1.93059			1.22791e+06	1.98364
533708	2.13706			638700	1.86435			1.22791e+06	1.77002
533708	2.31813			638700	1.84301			1227913	1.77002
533708	2.55788			638700	2.02455			1.22791e+06	1.52588
533708	2.76799			638700	2.45199			1.22791e+06	0.823975
533709	2.85523			638700	2.93357			1.22791e+06	0.213623
533709	2.74117			638701	3.14716			1227914	0.549316
533709	2.455			638701	2.9538			1.22791e+06	1.12915
533710	2.18995			638701	2.53015			1.22791e+06	1.70898
533710	2.13291			638702	2.14944			1.22791e+06	2.10571
533710	2.24395			638702	1.94891			1227915	2.10571
533710	2.32513			638702	1.92753			1.22792e+06	1.98364
533710	2.28455			638702	2.01438			1.22792e+06	1.67847
533711	2.23501			638702	2.08548			1.22792e+06	1.34277
533711	2.34073			638703	2.02176			1227916	1.15967
533711	2.63362			638703	1.81408			1.22792e+06	1.37329
533712	2.97834			638703	1.5775			1.22792e+06	1.77002
533712	3.18311			638704	1.43838			1.22792e+06	1.70898
533712	3.15771			638704	1.42668			1227917	1.34277
533712	2.97461			638704	1.48856			1.22792e+06	0.732422
533712	2.7762			638704	1.58721			1.22792e+06	1.06812
533713	2.65405			638704	1.75038			1.22792e+06	1.95312
533713	2.61894			638705	1.99694			1227918	2.7771
533713	2.6445			638705	2.27533			1.22792e+06	2.28882
533714	2.70654			638705	2.50918			1.22792e+06	1.58691
533714	2.77024			638706	2.63447			1.22792e+06	1.28174
533714	2.76864			638706	2.59186			1227919	1.34277
533714	2.64778			638706	2.37953			1.22792e+06	1.52588
533714	2.44113			638706	2.09572			1.22792e+06	1.12915
533715	2.25324			638706	1.85183			1.22792e+06	0.854492
533715	2.16474			638707	1.68396			1227920	1.46484
533715	2.18181			638707	1.58965			1.22792e+06	1.64795
533716	2.25469			638707	1.56083			1.22792e+06	1.43433
533716	2.32292			638708	1.54359			1.22792e+06	1.37329
533716	2.35874			638708	1.48454			1227921	1.25122
533716	2.36902			638708	1.44178			1.22792e+06	1.12915
533716	2.36177			638708	1.51541			1.22792e+06	1.37329
533717	2.32978			638708	1.65786			1.22792e+06	1.64795
533717	2.27009			638709	1.70258			1227922	1.43433
533717	2.20911			638709	1.60663			1.22792e+06	1.46484
533718	2.18156			638709	1.51968			1.22792e+06	1.83105
533718	2.18225			638710	1.57103			1.22792e+06	1.80054
533718	2.17843			638710	1.71234			1227923	1.37329
533718	2.15778			638710	1.81016			1.22792e+06	0.976562
533718	2.11917			638710	1.80484			1.22792e+06	1.0376
533719	2.03838			638710	1.75134			1.22792e+06	1.37329
533719	1.89211			638711	1.74152			1227924	1.06812
533719	1.72622			638711	1.78484			1.22792e+06	0.976562
533720	1.66486			638711	1.77536			1.22792e+06	1.49536
533720	1.79763			638712	1.63462			1.22792e+06	1.89209
533720	2.05296			638712	1.46591			1227925	1.52588
533720	2.23459			638712	1.46703			1.22793e+06	0.915527
533720	2.21114			638712	1.68084			1.22793e+06	0.976562
533721	2.0359			638712	1.91397			1.22793e+06	1.40381
533721	1.8736			638713	1.94699			1227926	2.01416
533721	1.87107			638713	1.78855			1.22793e+06	2.68555
533722	2.08881			638713	1.65105			1.22793e+06	3.41797
533722	2.45812			638714	1.69062			1.22793e+06	2.83813
533722	2.79152			638714	1.86841			1227927	2.56348
533722	2.92427			638714	2.09164			1.22793e+06	3.38745
533722	2.87299			638714	2.38522			1.22793e+06	3.8147
533723	2.7887			638714	2.80178			1.22793e+06	2.7771
533723	2.75114			638715	3.21304			1227928	2.71606
533723	2.69681			638715	3.37854			1.22793e+06	3.32642
533724	2.56735			638715	3.22936			1.22793e+06	3.11279
533724	2.44364			638716	2.92008			1.22793e+06	1.86157
533724	2.46204			638716	2.60048			1227929	1.40381
533724	2.61931			638716	2.27843			1.22793e+06	1.34277
533724	2.73739			638716	1.93139			1.22793e+06	1.92261
533725	2.65524			638716	1.64924			1.22793e+06	2.56348
533725	2.41117			638717	1.58013			1227930	2.68555
533725	2.18491			638717	1.75011			1.22793e+06	2.16675
533726	2.095			638717	2.01297			1.22793e+06	1.52588
533726	2.12259			638718	2.18707			1.22793e+06	0.976562
533726	2.19582			638718	2.18455			1227931	0.732422
533726	2.25675			638718	2.02089			1.22793e+06	1.40381
533726	2.27914			638718	1.77988			1.22793e+06	1.7395
533727	2.30484			638718	1.58873			1.22793e+06	1.25122
533727	2.41921			638719	1.56061			1227932	0.762939
533727	2.62668			638719	1.70362			1.22793e+06	1.2207
533728	2.80974			638719	1.88914			1.22793e+06	1.43433
533728	2.85154			638720	1.95616			1.22793e+06	1.46484
533728	2.7366			638720	1.88254			1227933	0.976562
533728	2.53458			638720	1.80941			1.22793e+06	0.518799
533728	2.36746			638720	1.83484			1.22793e+06	1.12915
533729	2.36125			638720	1.85002			1.22793e+06	2.01416
533729	2.53701			638721	1.67321			1227934	1.80054
533729	2.76517			638721	1.29715			1.22793e+06	1.40381
533730	2.87987			638721	0.934516			1.22793e+06	1.89209
533730	2.8274			638722	0.830813			1.22793e+06	2.83813
533730	2.68312			638722	1.03312			1227935	3.2959
533730	2.54569			638722	1.34618			1.22794e+06	3.38745
533730	2.45991			638722	1.53752			1.22794e+06	3.66211
533731	2.43596			638722	1.54119			1.22794e+06	3.66211
533731	2.46961			638723	1.44487			1227936	3.63159
533731	2.51319			638723	1.36045			1.22794e+06	4.11987
533732	2.48549			638723	1.32822			1.22794e+06	4.54712
533732	2.35535			638724	1.31731			1.22794e+06	4.11987
533732	2.17756			638724	1.31257			1227937	4.05884
533732	2.0366			638724	1.35208			1.22794e+06	4.30298
533732	2.00244			638724	1.46022			1.22794e+06	4.15039
533733	2.11245			638724	1.60311			1.22794e+06	4.69971
533733	2.33018			638725	1.7242			1227938	5.12695
533733	2.53606			638725	1.78211			1.22794e+06	4.57764
533734	2.60518			638725	1.77116			1.22794e+06	3.63159
533734	2.50169			638726	1.7446			1.22794e+06	3.02124
533734	2.29846			638726	1.77398			1227939	3.17383
533734	2.12825			638726	1.83985			1.22794e+06	3.69263
533734	2.0991			638726	1.82202			1.22794e+06	3.60107
533735	2.20844			638726	1.65928			1.22794e+06	3.20435
533735	2.34627			638727	1.46866			1227940	2.80762
533735	2.40952			638727	1.44984			1.22794e+06	2.89917
533736	2.39493			638727	1.68136			1.22794e+06	2.65503
533736	2.36366			638728	2.02424			1.22794e+06	1.80054
533736	2.34005			638728	2.24366			1227941	1.52588
533736	2.27965			638728	2.22311			1.22794e+06	1.5564
533736	2.13516			638728	2.02291			1.22794e+06	1.46484
533737	1.93111			638728	1.78149			1.22794e+06	1.2207
533737	1.77566			638729	1.6337			1227942	0.88501
533737	1.78333			638729	1.6431			1.22794e+06	1.28174
533738	1.9642			638729	1.74851			1.22794e+06	1.64795
533738	2.20575			638730	1.84853			1.22794e+06	1.46484
533738	2.364			638730	1.92955			1227943	0.915527
533738	2.36672			638730	2.0326			1.22794e+06	0.183105
533738	2.25774			638730	2.13057			1.22794e+06	-0.0305176
533739	2.15236			638730	2.12746			1.22794e+06	0.762939
533739	2.13786			638731	1.99388			1227944	1.64795
533739	2.21676			638731	1.84168			1.22794e+06	1.89209
533740	2.33197			638731	1.80169			1.22794e+06	1.40381
533740	2.42637			638732	1.87124			1.22794e+06	1.25122
533740	2.4796			638732	1.95467			1227945	0.518799
533740	2.49063			638732	2.00192			1.22795e+06	0.12207
533740	2.43934			638732	2.0323			1.22795e+06	0.732422
533741	2.31033			638732	2.05924			1.22795e+06	1.34277
533741	2.15255			638733	2.06157			1227946	1.49536
533741	2.05662			638733	2.02205			1.22795e+06	1.61743
533742	2.07677			638733	1.95247			1.22795e+06	1.25122
533742	2.21186			638734	1.88316			1.22795e+06	1.5564
533742	2.41362			638734	1.8373			1227947	2.59399
533742	2.59203			638734	1.80107			1.22795e+06	3.63159
533742	2.68161			638734	1.73937			1.22795e+06	3.41797
533743	2.68969			638734	1.66263			1.22795e+06	2.83813
533743	2.63255			638735	1.6386			1227948	2.50244
533743	2.495			638735	1.71029			1.22795e+06	2.7771
533744	2.30101			638735	1.83322			1.22795e+06	3.54004
533744	2.14845			638736	1.90409			1.22795e+06	4.05884
533744	2.14092			638736	1.837			1227949	4.27246
533744	2.30819			638736	1.62825			1.22795e+06	3.41797
533744	2.56921			638736	1.36046			1.22795e+06	2.0752
533745	2.78203			638736	1.15158			1.22795e+06	1.34277
533745	2.8703			638737	1.09697			1227950	1.43433
533745	2.8712			638737	1.20056			1.22795e+06	1.58691
533746	2.85143			638737	1.35502			1.22795e+06	1.37329
533746	2.82613			638738	1.44999			1.22795e+06	1.06812
533746	2.76066			638738	1.47102			1227951	1.37329
533746	2.62451			638738	1.44608			1.22795e+06	1.95312
533746	2.44093			638738	1.37694			1.22795e+06	2.34985
533747	2.27756			638738	1.27999			1.22795e+06	2.10571
533747	2.18691			638739	1.21063			1227952	1.70898
533747	2.18066			638739	1.20371			1.22795e+06	2.0752
533748	2.24819			638739	1.24539			1.22795e+06	1.98364
533748	2.35351			638740	1.31704			1.22795e+06	1.83105
533748	2.43305			638740	1.41477			1227953	1.09863
533748	2.42649			638740	1.52201			1.22795e+06	0.579834
533748	2.30385			638740	1.60887			1.22795e+06	0.610352
533749	2.08816			638740	1.64282			1.22795e+06	1.46484
533749	1.86319			638741	1.58038			1227954	1.70898
533749	1.73587			638741	1.4139			1.22795e+06	1.70898
533750	1.77463			638741	1.25138			1.22795e+06	1.64795
533750	1.95801			638742	1.2445			1.22795e+06	1.89209
533750	2.18278			638742	1.39768			1227955	1.98364
533750	2.35516			638742	1.5675			1.22796e+06	1.64795
533750	2.45504			638742	1.67383			1.22796e+06	1.12915
533751	2.48711			638742	1.77217			1.22796e+06	0.793457
533751	2.42924			638743	1.90242			1227956	0.854492
533751	2.26819			638743	2.01688			1.22796e+06	1.40381
533752	2.04304			638743	2.0947			1.22796e+06	2.04468
533752	1.82968			638744	2.19902			1.22796e+06	2.86865
533752	1.69634			638744	2.36241			1227957	3.05176
533752	1.67638			638744	2.48612			1.22796e+06	2.0752
533752	1.77152			638744	2.41245			1.22796e+06	0.976562
533753	1.94738			638744	2.10538			1.22796e+06	0.488281
533753	2.12238			638745	1.72675			1227958	1.06812
533753	2.2241			638745	1.49516			1.22796e+06	1.46484
533754	2.26768			638745	1.50338			1.22796e+06	1.19019
533754	2.31351			638746	1.69329			1.22796e+06	1.00708
533754	2.35874			638746	1.93403			1227959	1.0376
533754	2.35077			638746	2.10445			1.22796e+06	0.915527
533754	2.29323			638746	2.17309			1.22796e+06	1.06812
533755	2.24999			638746	2.20005			1.22796e+06	1.2207
533755	2.24734			638747	2.22817			1227960	1.37329
533755	2.26084			638747	2.21702			1.22796e+06	1.12915
533756	2.29548			638747	2.12924			1.22796e+06	1.31226
533756	2.38432			638748	2.03064			1.22796e+06	1.5564
533756	2.50765			638748	2.01816			1227961	1.86157
533756	2.5896			638748	2.07828			1.22796e+06	1.83105
533756	2.57935			638748	2.10479			1.22796e+06	1.49536
533757	2.50148			638748	2.04165			1.22796e+06	0.915527
533757	2.43792			638749	1.93629			1227962	0.366211
533757	2.45564			638749	1.85796			1.22796e+06	0.396729
533758	2.52735			638749	1.8268			1.22796e+06	0.610352
533758	2.55379			638750	1.82261			1.22796e+06	1.19019
533758	2.48561			638750	1.80425			1227963	2.22778
533758	2.38652			638750	1.72529			1.22796e+06	2.86865
533758	2.34786			638750	1.59298			1.22796e+06	2.62451
533759	2.36999			638750	1.4986			1.22796e+06	1.95312
533759	2.37901			638751	1.51965			1227964	1.80054
533759	2.34757			638751	1.60873			1.22796e+06	2.50244
533760	2.33846			638751	1.64277			1.22796e+06	3.05176
533760	2.41461			638752	1.57521			1.22796e+06	2.56348
533760	2.53522			638752	1.48249			1227965	1.7395
533760	2.57042			638752	1.45116			1.22797e+06	1.43433
533760	2.45524			638752	1.47524			1.22797e+06	1.19019
533761	2.30939			638752	1.49346			1.22797e+06	1.40381
533761	2.32655			638753	1.48865			1227966	1.70898
533761	2.54348			638753	1.50707			1.22797e+06	1.49536
533762	2.78512			638753	1.58118			1.22797e+06	1.31226
533762	2.85626			638754	1.67066			1.22797e+06	1.49536
533762	2.73708			638754	1.70746			1227967	1.77002
533762	2.55721			638754	1.68281			1.22797e+06	1.61743
533762	2.44404			638754	1.64549			1.22797e+06	1.43433
533763	2.43918			638754	1.61599			1.22797e+06	1.40381
533763	2.49236			638755	1.56661			1227968	1.5564
533763	2.50365			638755	1.49155			1.22797e+06	1.40381
533764	2.41577			638755	1.42152			1.22797e+06	1.2207
533764	2.27225			638756	1.36052			1.22797e+06	1.52588
533764	2.16181			638756	1.28444			1227969	1.67847
533764	2.11886			638756	1.21625			1.22797e+06	1.5564
533764	2.11716			638756	1.23023			1.22797e+06	1.46484
533765	2.14131			638756	1.36349			1.22797e+06	1.40381
533765	2.19827			638757	1.56466			1227970	1.98364
533765	2.26914			638757	1.73961			1.22797e+06	1.86157
533766	2.30676			638757	1.84459			1.22797e+06	1.34277
533766	2.28815			638758	1.91512			1.22797e+06	1.00708
533766	2.2619			638758	1.97785			1227971	1.61743
533766	2.31466			638758	1.99007			1.22797e+06	1.7395
533766	2.4418			638758	1.92926			1.22797e+06	1.12915
533767	2.50595			638758	1.87898			1.22797e+06	1.37329
533767	2.40893			638759	1.92964			1227972	2.01416
533767	2.23513			638759	2.02329			1.22797e+06	1.80054
533768	2.14011			638759	2.00668			1.22797e+06	1.15967
533768	2.18652			638760	1.84338			1.22797e+06	0.976562
533768	2.35433			638760	1.68176			1227973	1.2207
533768	2.5924			638760	1.69063			1.22797e+06	1.43433
533768	2.78781			638760	1.86954			1.22797e+06	1.46484
533769	2.79498			638760	2.0568			1.22797e+06	1.46484
533769	2.58063			638761	2.11909			1227974	1.5564
533769	2.28189			638761	2.06878			1.22797e+06	2.41089
533770	2.0733			638761	1.97787			1.22797e+06	2.7771
533770	2.03043			638762	1.86511			1.22797e+06	2.01416
533770	2.12746			638762	1.71637			1227975	0.976562
533770	2.27949			638762	1.55488			1.22798e+06	0.823975
533770	2.37866			638762	1.44733			1.22798e+06	1.46484
533771	2.36539			638762	1.46341			1.22798e+06	2.01416
533771	2.28032			638763	1.6175			1227976	1.2207
533771	2.21758			638763	1.82394			1.22798e+06	0.549316
533772	2.22921			638763	1.95103			1.22798e+06	0.671387
533772	2.29629			638764	1.96225			1.22798e+06	0.976562
533772	2.39461			638764	1.95877			1227977	1.0376
533772	2.53122			638764	2.02314			1.22798e+06	1.37329
533772	2.66452			638764	2.09268			1.22798e+06	1.12915
533773	2.6621			638764	2.06697			1.22798e+06	0.88501
533773	2.44661			638765	1.94946			1227978	1.06812
533773	2.13652			638765	1.81203			1.22798e+06	1.06812
533774	1.94724			638765	1.71875			1.22798e+06	1.34277
533774	1.99161			638766	1.72049			1.22798e+06	1.09863
533774	2.21906			638766	1.80918			1227979	1.25122
533774	2.48507			638766	1.86232			1.22798e+06	1.58691
533774	2.63608			638766	1.75147			1.22798e+06	1.80054
533775	2.58508			638766	1.513			1.22798e+06	1.43433
533775	2.38206			638767	1.33081			1227980	1.37329
533775	2.19691			638767	1.35291			1.22798e+06	1.77002
533776	2.17579			638767	1.54807			1.22798e+06	1.58691
533776	2.3107			638768	1.72987			1.22798e+06	1.09863
533776	2.47702			638768	1.74016			1227981	1.2207
533776	2.57673			638768	1.61042			1.22798e+06	1.37329
533776	2.5927			638768	1.5039			1.22798e+06	1.09863
533777	2.53458			638768	1.52691			1.22798e+06	0.854492
533777	2.41283			638769	1.64492			1227982	1.19019
533777	2.2719			638769	1.74473			1.22798e+06	1.67847
533778	2.19077			638769	1.73923			1.22798e+06	1.86157
533778	2.21336			638770	1.63873			1.22798e+06	1.67847
533778	2.30782			638770	1.53631			1227983	1.19019
533778	2.42834			638770	1.49824			1.22798e+06	0.762939
533778	2.56193			638770	1.49097			1.22798e+06	1.2207
533779	2.67455			638770	1.46798			1.22798e+06	1.83105
533779	2.68247			638771	1.47807			1227984	1.61743
533779	2.53574			638771	1.61243			1.22798e+06	1.61743
533780	2.30273			638771	1.88002			1.22798e+06	1.83105
533780	2.13245			638772	2.2038			1.22798e+06	1.70898
533780	2.12183			638772	2.51428			1227985	1.70898
533780	2.22445			638772	2.77972			1.22799e+06	1.67847
533780	2.30948			638772	2.95852			1.22799e+06	1.92261
533781	2.30515			638772	2.98379			1.22799e+06	2.01416
533781	2.24001			638773	2.8233			1227986	1.43433
533781	2.17352			638773	2.55037			1.22799e+06	1.28174
533782	2.16712			638773	2.30616			1.22799e+06	1.70898
533782	2.26922			638774	2.15998			1.22799e+06	2.44141
533782	2.44176			638774	2.05489			1227987	2.19727
533782	2.57468			638774	1.91421			1.22799e+06	1.7395
533782	2.60562			638774	1.75744			1.22799e+06	1.89209
533783	2.55168			638774	1.68436			1.22799e+06	1.77002
533783	2.46277			638775	1.75958			1227988	1.40381
533783	2.40693			638775	1.93189			1.22799e+06	1.2207
533784	2.42842			638775	2.06788			1.22799e+06	1.25122
533784	2.48092			638776	2.07014			1.22799e+06	1.09863
533784	2.46736			638776	1.96044			1227989	1.06812
533784	2.3377			638776	1.84111			1.22799e+06	1.37329
533784	2.11417			638776	1.80144			1.22799e+06	1.70898
533785	1.88856			638776	1.86142			1.22799e+06	1.89209
533785	1.80837			638777	1.97142			1227990	1.77002
533785	1.97327			638777	2.06627			1.22799e+06	1.40381
533786	2.31034			638777	2.11769			1.22799e+06	0.854492
533786	2.60218			638778	2.10476			1.22799e+06	0.854492
533786	2.68309			638778	1.97442			1227991	1.25122
533786	2.58192			638778	1.71071			1.22799e+06	1.31226
533786	2.43362			638778	1.42338			1.22799e+06	1.34277
533787	2.31237			638778	1.29132			1.22799e+06	1.61743
533787	2.2232			638779	1.40197			1227992	1.80054
533787	2.18869			638779	1.6649			1.22799e+06	1.43433
533788	2.23093			638779	1.88421			1.22799e+06	1.43433
533788	2.29446			638780	1.93087			1.22799e+06	1.52588
533788	2.29349			638780	1.84501			1227993	1.09863
533788	2.22418			638780	1.74434			1.22799e+06	1.00708
533788	2.14248			638780	1.68053			1.22799e+06	1.28174
533789	2.07483			638780	1.65701			1.22799e+06	1.09863
533789	2.04472			638781	1.71127			1227994	0.976562
533789	2.1129			638781	1.85718			1.22799e+06	1.70898
533790	2.28417			638781	2.00232			1.22799e+06	2.19727
533790	2.44261			638782	2.03714			1.22799e+06	2.31934
533790	2.46601			638782	1.96955			1227995	1.64795
533790	2.34838			638782	1.89021			1.228e+06	0.701904
533790	2.18569			638782	1.836			1.228e+06	0.12207
533791	2.0981			638782	1.77423			1.228e+06	0.549316
533791	2.13783			638783	1.70566			1227996	1.25122
533791	2.23368			638783	1.67816			1.228e+06	1.61743
533792	2.27558			638783	1.71037			1.228e+06	1.70898
533792	2.25858			638784	1.7751			1.228e+06	1.52588
533792	2.2789			638784	1.82785			1227997	0.732422
533792	2.38572			638784	1.84371			1.228e+06	0.915527
533792	2.49977			638784	1.85835			1.228e+06	1.5564
533793	2.50537			638784	1.92769			1.228e+06	1.52588
533793	2.38312			638785	2.02889			1227998	1.31226
533793	2.20607			638785	2.073			1.228e+06	1.46484
533794	2.04551			638785	2.01472			1.228e+06	1.64795
533794	1.94984			638786	1.87933			1.228e+06	1.43433
533794	1.96389			638786	1.70867			1227999	1.09863
533794	2.08481			638786	1.54326			1.228e+06	0.793457
533794	2.23647			638786	1.42827			1.228e+06	0.793457
533795	2.34891			638786	1.39321			1.228e+06	0.854492
533795	2.42759			638787	1.43384			1228000	1.43433
533795	2.50969			638787	1.51828			1.228e+06	1.80054
533796	2.59777			638787	1.60228			1.228e+06	1.95312
533796	2.6736			638788	1.65362			1.228e+06	1.46484
533796	2.74123			638788	1.66958			1228001	1.0376
533796	2.8104			638788	1.65331			1.228e+06	1.43433
533796	2.85739			638788	1.58939			1.228e+06	2.10571
533797	2.83319			638788	1.47654			1.228e+06	1.83105
533797	2.69428			638789	1.36652			1228002	1.12915
533797	2.43542			638789	1.33884			1.228e+06	1.00708
533798	2.12858			638789	1.43076			1.228e+06	1.37329
533798	1.9158			638790	1.59671			1.228e+06	1.70898
533798	1.92704			638790	1.74949			1228003	1.34277
533798	2.18761			638790	1.83626			1.228e+06	0.793457
533798	2.58914			638790	1.85756			1.228e+06	1.28174
533799	2.92918			638790	1.834			1.228e+06	1.86157
533799	3.01089			638791	1.78208			1228004	1.95312
533799	2.79016			638791	1.70794			1.228e+06	2.0752
533800	2.43918			638791	1.61145			1.228e+06	1.86157
533800	2.18998			638792	1.51089			1.228e+06	1.80054
533800	2.11273			638792	1.44968			1228005	1.70898
533800	2.11773			638792	1.45658			1.22801e+06	1.61743
533800	2.12691			638792	1.5098			1.22801e+06	1.15967
533801	2.14429			638792	1.55323			1.22801e+06	1.12915
533801	2.1966			638793	1.55756			1228006	1.25122
533801	2.26885			638793	1.56295			1.22801e+06	1.40381
533802	2.29254			638793	1.64434			1.22801e+06	1.49536
533802	2.2143			638794	1.81545			1.22801e+06	1.67847
533802	2.08167			638794	1.9743			1228007	1.52588
533802	2.00064			638794	1.99559			1.22801e+06	1.25122
533802	2.00558			638794	1.88805			1.22801e+06	1.49536
533803	2.03632			638794	1.80593			1.22801e+06	1.95312
533803	2.02879			638795	1.88815			1228008	1.83105
533803	1.97216			638795	2.10609			1.22801e+06	1.43433
533804	1.91259			638795	2.28076			1.22801e+06	0.88501
533804	1.92721			638796	2.2544			1.22801e+06	0.640869
533804	2.03596			638796	2.04291			1228009	1.46484
533804	2.1476			638796	1.81464			1.22801e+06	1.95312
533804	2.16365			638796	1.7286			1.22801e+06	1.46484
533805	2.10431			638796	1.8108			1.22801e+06	0.762939
533805	2.07373			638797	1.96418			1228010	0.732422
533805	2.13996			638797	2.05324			1.22801e+06	0.823975
533806	2.27615			638797	1.9869			1.22801e+06	1.28174
533806	2.38972			638798	1.78073			1.22801e+06	1.64795
533806	2.4051			638798	1.57639			1228011	1.61743
533806	2.32832			638798	1.55256			1.22801e+06	1.43433
533806	2.23288			638798	1.75094			1.22801e+06	1.49536
533807	2.20699			638798	2.01054			1.22801e+06	1.5564
533807	2.30956			638799	2.13321			1228012	1.12915
533807	2.51283			638799	2.07616			1.22801e+06	0.732422
533808	2.68862			638799	1.93877			1.22801e+06	0.88501
533808	2.72906			638800	1.83243			1.22801e+06	1.0376
533808	2.66602			638800	1.80765			1228013	1.15967
533808	2.60965			638800	1.85246			1.22801e+06	1.46484
533808	2.59619			638800	1.91582			1.22801e+06	1.64795
533809	2.55099			638800	1.93693			1.22801e+06	1.2207
533809	2.40367			638801	1.88536			1228014	0.732422
533809	2.20091			638801	1.79593			1.22801e+06	0.579834
533810	2.08778			638801	1.74756			1.22801e+06	0.732422
533810	2.18182			638802	1.79473			1.22801e+06	1.34277
533810	2.45623			638802	1.92963			1228015	1.83105
533810	2.74505			638802	2.08109			1.22802e+06	1.5564
533810	2.87506			638802	2.12972			1.22802e+06	1.37329
533811	2.79902			638802	1.98772			1.22802e+06	1.58691
533811	2.60922			638803	1.69731			1228016	2.01416
533811	2.44645			638803	1.41183			1.22802e+06	1.77002
533812	2.40003			638803	1.27111			1.22802e+06	1.52588
533812	2.45819			638804	1.31063			1.22802e+06	1.28174
533812	2.53342			638804	1.46436			1228017	1.12915
533812	2.55406			638804	1.61308			1.22802e+06	1.43433
533812	2.53834			638804	1.64479			1.22802e+06	1.34277
533813	2.54787			638804	1.52125			1.22802e+06	1.52588
533813	2.56864			638805	1.3093			1228018	1.89209
533813	2.50824			638805	1.13735			1.22802e+06	1.92261
533814	2.3359			638805	1.11023			1.22802e+06	1.52588
533814	2.14486			638806	1.26061			1.22802e+06	1.00708
533814	2.03724			638806	1.54562			1228019	1.31226
533814	2.02586			638806	1.84662			1.22802e+06	1.64795
533814	2.07744			638806	2.01542			1.22802e+06	1.77002
533815	2.1716			638806	1.98915			1.22802e+06	1.98364
533815	2.28715			638807	1.835			1228020	2.99072
533815	2.38016			638807	1.6593			1.22802e+06	3.26538
533816	2.41314			638807	1.52069			1.22802e+06	2.86865
533816	2.4023			638808	1.4374			1.22802e+06	2.53296
533816	2.40846			638808	1.41828			1228021	3.08228
533816	2.46169			638808	1.45597			1.22802e+06	3.66211
533816	2.51448			638808	1.52085			1.22802e+06	4.11987
533817	2.49652			638808	1.58884			1.22802e+06	3.9978
533817	2.39297			638809	1.65972			1228022	2.96021
533817	2.25344			638809	1.73572			1.22802e+06	2.13623
533818	2.14663			638809	1.80154			1.22802e+06	1.86157
533818	2.10053			638810	1.85361			1.22802e+06	2.01416
533818	2.08537			638810	1.91413			1228023	2.04468
533818	2.06402			638810	1.97626			1.22802e+06	1.46484
533818	2.02625			638810	1.99706			1.22802e+06	1.34277
533819	1.97208			638810	1.97965			1.22802e+06	1.34277
533819	1.91105			638811	1.99169			1228024	1.25122
533819	1.88297			638811	2.06783			1.22802e+06	1.28174
533820	1.94636			638811	2.15177			1.22802e+06	1.37329
533820	2.13154			638812	2.16263			1.22802e+06	1.31226
533820	2.41496			638812	2.07545			1228025	1.25122
533820	2.74954			638812	1.9143			1.22803e+06	1.34277
533820	3.07318			638812	1.72032			1.22803e+06	1.70898
533821	3.26139			638812	1.56916			1.22803e+06	1.61743
533821	3.18219			638813	1.54436			1228026	1.09863
533821	2.87341			638813	1.62942			1.22803e+06	1.77002
533822	2.58019			638813	1.71105			1.22803e+06	2.50244
533822	2.53372			638814	1.7369			1.22803e+06	3.20435
533822	2.71106			638814	1.76263			1228027	3.32642
533822	2.86557			638814	1.81078			1.22803e+06	2.80762
533822	2.79459			638814	1.82117			1.22803e+06	1.95312
533823	2.52469			638814	1.77452			1.22803e+06	1.89209
533823	2.24352			638815	1.73662			1228028	2.65503
533823	2.11189			638815	1.75742			1.22803e+06	3.23486
533824	2.1395			638815	1.82899			1.22803e+06	2.34985
533824	2.21871			638816	1.93777			1.22803e+06	1.37329
533824	2.26395			638816	2.06404			1228029	0.854492
533824	2.27404			638816	2.16221			1.22803e+06	0.701904
533824	2.26446			638816	2.21295			1.22803e+06	0.823975
533825	2.24228			638816	2.24066			1.22803e+06	0.823975
533825	2.26115			638817	2.24565			1228030	0.640869
533825	2.36852			638817	2.18113			1.22803e+06	1.31226
533826	2.49071			638817	2.01549			1.22803e+06	1.52588
533826	2.50475			638818	1.79097			1.22803e+06	1.52588
533826	2.41246			638818	1.61778			1228031	1.58691
533826	2.3247			638818	1.58747			1.22803e+06	1.49536
533826	2.31388			638818	1.67481			1.22803e+06	1.67847
533827	2.38761			638818	1.77368			1.22803e+06	1.77002
533827	2.54244			638819	1.82568			1228032	1.2207
533827	2.73308			638819	1.84898			1.22803e+06	0.976562
533828	2.8408			638819	1.86432			1.22803e+06	1.15967
533828	2.77472			638820	1.86769			1.22803e+06	1.92261
533828	2.58684			638820	1.85447			1228033	3.20435
533828	2.42215			638820	1.80452			1.22803e+06	3.479
533828	2.37795			638820	1.68044			1.22803e+06	3.20435
533829	2.43676			638820	1.49833			1.22803e+06	2.59399
533829	2.49923			638821	1.35139			1228034	1.83105
533829	2.47713			638821	1.31288			1.22803e+06	1.52588
533830	2.36941			638821	1.35784			1.22803e+06	1.25122
533830	2.26095			638822	1.40606			1.22803e+06	1.52588
533830	2.25317			638822	1.40772			1228035	1.77002
533830	2.36508			638822	1.39832			1.22804e+06	1.58691
533830	2.50427			638822	1.48007			1.22804e+06	1.64795
533831	2.55857			638822	1.68866			1.22804e+06	1.80054
533831	2.48857			638823	1.89003			1228036	1.37329
533831	2.34016			638823	1.88884			1.22804e+06	0.946045
533832	2.22094			638823	1.63769			1.22804e+06	0.701904
533832	2.23134			638824	1.29763			1.22804e+06	1.34277
533832	2.36087			638824	1.10211			1228037	1.46484
533832	2.47925			638824	1.17289			1.22804e+06	1.34277
533832	2.46455			638824	1.43142			1.22804e+06	1.37329
533833	2.32676			638824	1.68201			1.22804e+06	1.15967
533833	2.17659			638825	1.80425			1228038	1.25122
533833	2.10132			638825	1.83958			1.22804e+06	1.7395
533834	2.12207			638825	1.87166			1.22804e+06	1.98364
533834	2.21349			638826	1.87071			1.22804e+06	1.83105
533834	2.30669			638826	1.72887			1228039	1.28174
533834	2.3302			638826	1.46996			1.22804e+06	1.12915
533834	2.28024			638826	1.30722			1.22804e+06	1.37329
533835	2.21358			638826	1.38063			1.22804e+06	1.49536
533835	2.18371			638827	1.54383			1228040	1.46484
533835	2.20642			638827	1.56903			1.22804e+06	1.46484
533836	2.23874			638827	1.4876			1.22804e+06	1.46484
533836	2.19135			638828	1.54001			1.22804e+06	1.40381
533836	2.02462			638828	1.81579			1228041	1.52588
533836	1.81825			638828	2.1252			1.22804e+06	1.64795
533836	1.70619			638828	2.23368			1.22804e+06	1.31226
533837	1.75951			638828	2.08441			1.22804e+06	1.25122
533837	1.91623			638829	1.79777			1228042	1.52588
533837	2.02046			638829	1.5656			1.22804e+06	1.67847
533838	1.99798			638829	1.52638			1.22804e+06	0.88501
533838	1.96131			638830	1.67196			1.22804e+06	0.335693
533838	2.04872			638830	1.88308			1228043	0.793457
533838	2.2283			638830	2.0252			1.22804e+06	1.12915
533838	2.36253			638830	1.99471			1.22804e+06	1.2207
533839	2.39161			638830	1.78807			1.22804e+06	1.40381
533839	2.35378			638831	1.56837			1228044	1.77002
533839	2.27917			638831	1.53743			1.22804e+06	1.40381
533840	2.15938			638831	1.696			1.22804e+06	1.43433
533840	2.02005			638832	1.8468			1.22804e+06	1.80054
533840	1.95541			638832	1.86401			1228045	1.06812
533840	2.03336			638832	1.83862			1.22805e+06	0.518799
533840	2.19966			638832	1.91174			1.22805e+06	0.427246
533841	2.35333			638832	2.05378			1.22805e+06	0.732422
533841	2.46902			638833	2.08995			1228046	1.2207
533841	2.5645			638833	1.94048			1.22805e+06	1.43433
533842	2.62414			638833	1.74647			1.22805e+06	0.854492
533842	2.63337			638834	1.69295			1.22805e+06	0.854492
533842	2.60907			638834	1.80164			1228047	1.28174
533842	2.55008			638834	1.98391			1.22805e+06	1.70898
533842	2.44042			638834	2.15958			1.22805e+06	1.49536
533843	2.31907			638834	2.21567			1.22805e+06	1.15967
533843	2.26968			638835	2.02341			1228048	1.00708
533843	2.31793			638835	1.63773			1.22805e+06	1.25122
533844	2.38167			638835	1.33221			1.22805e+06	1.58691
533844	2.36105			638836	1.30063			1.22805e+06	1.5564
533844	2.29099			638836	1.43891			1228049	1.64795
533844	2.33809			638836	1.53071			1.22805e+06	1.86157
533844	2.56102			638836	1.52392			1.22805e+06	1.67847
533845	2.76294			638836	1.50965			1.22805e+06	1.2207
533845	2.72134			638837	1.5386			1228050	1.09863
533845	2.47864			638837	1.5791			1.22805e+06	1.31226
533846	2.27114			638837	1.60901			1.22805e+06	1.58691
533846	2.23436			638838	1.65161			1.22805e+06	1.70898
533846	2.28455			638838	1.70187			1228051	2.0752
533846	2.28166			638838	1.68881			1.22805e+06	2.04468
533846	2.22551			638838	1.57208			1.22805e+06	1.46484
533847	2.23155			638838	1.42992			1.22805e+06	1.06812
533847	2.36477			638839	1.38136			1228052	1.31226
533847	2.55713			638839	1.44609			1.22805e+06	1.52588
533848	2.66892			638839	1.53964			1.22805e+06	1.37329
533848	2.63654			638840	1.5837			1.22805e+06	1.12915
533848	2.54521			638840	1.55646			1228053	1.0376
533848	2.49758			638840	1.47229			1.22805e+06	1.28174
533848	2.46622			638840	1.39235			1.22805e+06	1.5564
533849	2.38114			638840	1.40183			1.22805e+06	1.34277
533849	2.28986			638841	1.51154			1228054	2.10571
533849	2.29697			638841	1.64617			1.22805e+06	3.14331
533850	2.39602			638841	1.73887			1.22805e+06	2.92969
533850	2.45887			638842	1.76779			1.22805e+06	1.67847
533850	2.38042			638842	1.74176			1228055	1.40381
533850	2.20782			638842	1.70803			1.22806e+06	2.38037
533850	2.10108			638842	1.71924			1.22806e+06	2.96021
533851	2.14902			638842	1.76009			1.22806e+06	3.05176
533851	2.28151			638843	1.7618			1228056	2.34985
533851	2.38898			638843	1.7051			1.22806e+06	1.64795
533852	2.45576			638843	1.64436			1.22806e+06	1.7395
533852	2.53154			638844	1.61707			1.22806e+06	1.61743
533852	2.60306			638844	1.60178			1228057	1.09863
533852	2.55888			638844	1.58042			1.22806e+06	0.88501
533852	2.3322			638844	1.5695			1.22806e+06	0.701904
533853	2.03517			638844	1.57339			1.22806e+06	1.37329
533853	1.86294			638845	1.58666			1228058	1.98364
533853	1.87876			638845	1.64501			1.22806e+06	1.61743
533854	1.96791			638845	1.77756			1.22806e+06	1.37329
533854	1.99256			638846	1.91979			1.22806e+06	1.37329
533854	1.94333			638846	1.97384			1228059	1.80054
533854	1.95199			638846	1.9466			1.22806e+06	2.19727
533854	2.14957			638846	1.93548			1.22806e+06	1.89209
533855	2.46592			638846	1.975			1.22806e+06	1.98364
533855	2.63358			638847	1.99072			1228060	1.89209
533855	2.49574			638847	1.92817			1.22806e+06	1.49536
533856	2.22405			638847	1.83565			1.22806e+06	1.49536
533856	2.09349			638848	1.78947			1.22806e+06	1.28174
533856	2.13907			638848	1.80958			1228061	1.09863
533856	2.19203			638848	1.85741			1.22806e+06	1.31226
533856	2.16752			638848	1.868			1.22806e+06	1.28174
533857	2.14673			638848	1.81045			1.22806e+06	0.976562
533857	2.20494			638849	1.75109			1228062	0.793457
533857	2.30142			638849	1.80094			1.22806e+06	0.88501
533858	2.36687			638849	1.96985			1.22806e+06	1.06812
533858	2.40709			638850	2.13319			1.22806e+06	1.0376
533858	2.47395			638850	2.1696			1228063	1.19019
533858	2.57036			638850	2.09172			1.22806e+06	1.2207
533858	2.61335			638850	2.01135			1.22806e+06	1.49536
533859	2.51598			638850	1.99601			1.22806e+06	1.49536
533859	2.32048			638851	2.00467			1228064	1.19019
533859	2.19303			638851	1.95897			1.22806e+06	0.854492
533860	2.25153			638851	1.84026			1.22806e+06	0.671387
533860	2.45978			638852	1.70629			1.22806e+06	0.854492
533860	2.7001			638852	1.62428			1228065	1.06812
533860	2.87134			638852	1.60866			1.22807e+06	1.28174
533860	2.91793			638852	1.62159			1.22807e+06	1.61743
533861	2.84542			638852	1.61274			1.22807e+06	1.67847
533861	2.72248			638853	1.56486			1228066	1.70898
533861	2.62463			638853	1.51954			1.22807e+06	1.58691
533862	2.56486			638853	1.54517			1.22807e+06	1.58691
533862	2.50538			638854	1.655			1.22807e+06	1.61743
533862	2.44915			638854	1.7701			1228067	1.46484
533862	2.46446			638854	1.79332			1.22807e+06	0.823975
533862	2.56579			638854	1.7099			1.22807e+06	0.854492
533863	2.64802			638854	1.58799			1.22807e+06	1.2207
533863	2.61699			638855	1.49512			1228068	1.28174
533863	2.49813			638855	1.44032			1.22807e+06	1.15967
533864	2.36098			638855	1.39672			1.22807e+06	1.06812
533864	2.23367			638856	1.35968			1.22807e+06	1.28174
533864	2.12234			638856	1.35397			1228069	1.46484
533864	2.06093			638856	1.38559			1.22807e+06	1.06812
533864	2.12371			638856	1.42951			1.22807e+06	1.09863
533865	2.34796			638856	1.47855			1.22807e+06	1.92261
533865	2.62784			638857	1.55584			1228070	2.19727
533865	2.75524			638857	1.65784			1.22807e+06	2.04468
533866	2.59823			638857	1.74307			1.22807e+06	1.49536
533866	2.2217			638858	1.80255			1.22807e+06	1.52588
533866	1.8404			638858	1.8774			1228071	1.64795
533866	1.65153			638858	1.98438			1.22807e+06	1.49536
533866	1.6951			638858	2.08999			1.22807e+06	1.34277
533867	1.87354			638858	2.16892			1.22807e+06	1.61743
533867	2.0719			638859	2.2253			1228072	1.7395
533867	2.21919			638859	2.25234			1.22807e+06	1.89209
533868	2.27875			638859	2.22216			1.22807e+06	1.86157
533868	2.25178			638860	2.12493			1.22807e+06	1.80054
533868	2.18294			638860	1.99466			1228073	1.70898
533868	2.12822			638860	1.88472			1.22807e+06	1.46484
533868	2.12224			638860	1.82057			1.22807e+06	0.976562
533869	2.16576			638860	1.80095			1.22807e+06	0.88501
533869	2.22104			638861	1.84093			1228074	1.37329
533869	2.242			638861	1.954			1.22807e+06	1.83105
533870	2.2235			638861	2.09166			1.22807e+06	1.61743
533870	2.19574			638862	2.17056			1.22807e+06	1.37329
533870	2.1774			638862	2.15802			1228075	0.946045
533870	2.14926			638862	2.08972			1.22808e+06	0.88501
533870	2.07231			638862	2.01121			1.22808e+06	1.28174
533871	1.9636			638862	1.92681			1.22808e+06	1.34277
533871	1.94134			638863	1.82756			1228076	0.915527
533871	2.10103			638863	1.75781			1.22808e+06	0.671387
533872	2.34816			638863	1.79509			1.22808e+06	0.732422
533872	2.47353			638864	1.94055			1.22808e+06	1.46484
533872	2.40514			638864	2.08393			1228077	1.49536
533872	2.27827			638864	2.11825			1.22808e+06	1.00708
533872	2.25604			638864	2.05585			1.22808e+06	0.793457
533873	2.36664			638864	1.9952			1.22808e+06	1.06812
533873	2.50194			638865	1.99517			1228078	1.25122
533873	2.52336			638865	2.01676			1.22808e+06	1.2207
533874	2.40326			638865	1.98537			1.22808e+06	0.549316
533874	2.28102			638866	1.88445			1.22808e+06	0.610352
533874	2.31891			638866	1.76488			1228079	0.793457
533874	2.49807			638866	1.67299			1.22808e+06	0.946045
533874	2.63048			638866	1.61592			1.22808e+06	1.28174
533875	2.57457			638866	1.6049			1.22808e+06	1.46484
533875	2.38093			638867	1.67554			1228080	1.00708
533875	2.22973			638867	1.82666			1.22808e+06	1.0376
533876	2.25626			638867	1.969			1.22808e+06	1.46484
533876	2.4314			638868	1.98621			1.22808e+06	1.37329
533876	2.61597			638868	1.84995			1228081	1.19019
533876	2.72381			638868	1.63475			1.22808e+06	1.09863
533876	2.77774			638868	1.4295			1.22808e+06	1.7395
533877	2.81134			638868	1.28705			1.22808e+06	2.10571
533877	2.79943			638869	1.23377			1228082	2.47192
533877	2.72081			638869	1.26618			1.22808e+06	2.0752
533878	2.62853			638869	1.35656			1.22808e+06	1.80054
533878	2.60265			638870	1.4761			1.22808e+06	1.64795
533878	2.65441			638870	1.5802			1228083	1.06812
533878	2.69932			638870	1.6124			1.22808e+06	1.40381
533878	2.6282			638870	1.58407			1.22808e+06	2.68555
533879	2.42852			638870	1.59232			1.22808e+06	2.31934
533879	2.22198			638871	1.68726			1228084	1.40381
533879	2.1285			638871	1.77936			1.22808e+06	1.09863
533880	2.12447			638871	1.74126			1.22808e+06	1.43433
533880	2.11414			638872	1.56576			1.22808e+06	1.70898
533880	2.09425			638872	1.37671			1228085	2.01416
533880	2.1409			638872	1.29495			1.22809e+06	1.89209
533880	2.26638			638872	1.32953			1.22809e+06	1.25122
533881	2.39151			638872	1.40159			1.22809e+06	0.854492
533881	2.44394			638873	1.44278			1228086	1.2207
533881	2.42838			638873	1.44854			1.22809e+06	1.28174
533882	2.40935			638873	1.45804			1.22809e+06	0.88501
533882	2.4325			638874	1.51135			1.22809e+06	1.2207
533882	2.4736			638874	1.60936			1228087	2.86865
533882	2.48488			638874	1.71046			1.22809e+06	3.90625
533882	2.45352			638874	1.79031			1.22809e+06	3.66211
533883	2.38268			638874	1.8842			1.22809e+06	3.35693
533883	2.27139			638875	2.0398			1228088	3.8147
533883	2.14873			638875	2.25303			1.22809e+06	4.57764
533884	2.0817			638875	2.47315			1.22809e+06	4.45557
533884	2.11759			638876	2.65328			1.22809e+06	3.17383
533884	2.22845			638876	2.7712			1228089	2.01416
533884	2.33851			638876	2.80188			1.22809e+06	1.52588
533884	2.41988			638876	2.70781			1.22809e+06	1.37329
533885	2.50559			638876	2.4809			1.22809e+06	1.31226
533885	2.58668			638877	2.18012			1228090	1.19019
533885	2.58718			638877	1.91188			1.22809e+06	2.0752
533886	2.47041			638877	1.76536			1.22809e+06	3.17383
533886	2.29397			638878	1.76605			1.22809e+06	3.2959
533886	2.15184			638878	1.88243			1228091	2.74658
533886	2.10534			638878	2.03928			1.22809e+06	2.34985
533886	2.1454			638878	2.14199			1.22809e+06	1.7395
533887	2.18909			638878	2.16358			1.22809e+06	1.06812
533887	2.1496			638879	2.1793			1228092	0.549316
533887	2.03072			638879	2.2413			1.22809e+06	0.610352
533888	1.92417			638879	2.27342			1.22809e+06	1.06812
533888	1.92899			638880	2.17925			1.22809e+06	0.976562
533888	2.07681			638880	2.01066			1228093	1.58691
533888	2.27373			638880	1.94532			1.22809e+06	2.47192
533888	2.34728			638880	2.13034			1.22809e+06	2.92969
533889	2.24021			638880	2.58119			1.22809e+06	2.16675
533889	2.11054			638881	3.16057			1228094	1.0376
533889	2.15706			638881	3.62086			1.22809e+06	0.793457
533890	2.37573			638881	3.72837			1.22809e+06	1.49536
533890	2.55384			638882	3.41167			1.22809e+06	1.77002
533890	2.50517			638882	2.81664			1228095	1.40381
533890	2.25936			638882	2.20681			1.2281e+06	1.34277
533890	2.00904			638882	1.79225			1.2281e+06	1.31226
533891	1.92085			638882	1.63485			1.2281e+06	1.15967
533891	2.01573			638883	1.66001			1228096	0.946045
533891	2.1912			638883	1.72302			1.2281e+06	1.12915
533892	2.32057			638883	1.71578			1.2281e+06	1.28174
533892	2.34364			638884	1.6618			1.2281e+06	1.46484
533892	2.30394			638884	1.67773			1228097	1.70898
533892	2.29454			638884	1.80978			1.2281e+06	1.67847
533892	2.34808			638884	1.96116			1.2281e+06	1.5564
533893	2.40915			638884	2.0277			1.2281e+06	1.61743
533893	2.42297			638885	2.03637			1228098	1.31226
533893	2.40103			638885	2.07003			1.2281e+06	0.915527
533894	2.38657			638885	2.11585			1.2281e+06	1.34277
533894	2.40049			638886	2.08415			1.2281e+06	1.67847
533894	2.43793			638886	1.94982			1228099	1.89209
533894	2.50167			638886	1.79823			1.2281e+06	1.80054
533894	2.60541			638886	1.73288			1.2281e+06	1.64795
533895	2.72065			638886	1.77731			1.2281e+06	1.5564
533895	2.76222			638887	1.84955			1228100	1.00708
533895	2.67623			638887	1.82241			1.2281e+06	0.549316
533896	2.51956			638887	1.65487			1.2281e+06	0.518799
533896	2.40793			638888	1.45226			1.2281e+06	0.854492
533896	2.39528			638888	1.34282			1228101	1.46484
533896	2.43068			638888	1.32478			1.2281e+06	2.01416
533896	2.42495			638888	1.29888			1.2281e+06	2.19727
533897	2.35244			638888	1.22922			1.2281e+06	1.86157
533897	2.28941			638889	1.20281			1228102	1.46484
533897	2.31832			638889	1.31868			1.2281e+06	1.40381
533898	2.39035			638889	1.55416			1.2281e+06	1.31226
533898	2.37098			638890	1.75997			1.2281e+06	1.49536
533898	2.24497			638890	1.79507			1228103	1.64795
533898	2.15412			638890	1.67317			1.2281e+06	1.49536
533898	2.19018			638890	1.54981			1.2281e+06	1.61743
533899	2.28271			638890	1.55173			1.2281e+06	1.83105
533899	2.33377			638891	1.65292			1228104	1.37329
533899	2.34107			638891	1.74529			1.2281e+06	1.25122
533900	2.35137			638891	1.79286			1.2281e+06	1.52588
533900	2.36721			638892	1.84451			1.2281e+06	1.40381
533900	2.35058			638892	1.92792			1228105	1.80054
533900	2.30554			638892	2.01949			1.22811e+06	1.80054
533900	2.28786			638892	2.08888			1.22811e+06	1.61743
533901	2.31406			638892	2.12304			1.22811e+06	1.83105
533901	2.3277			638893	2.13263			1228106	1.70898
533901	2.28432			638893	2.13229			1.22811e+06	1.00708
533902	2.2114			638893	2.0993			1.22811e+06	0.671387
533902	2.15445			638894	1.98846			1.22811e+06	1.15967
533902	2.11207			638894	1.81111			1228107	1.89209
533902	2.03983			638894	1.6665			1.22811e+06	1.89209
533902	1.89991			638894	1.65154			1.22811e+06	1.64795
533903	1.7285			638894	1.74528			1.22811e+06	1.61743
533903	1.63952			638895	1.84214			1228108	1.19019
533903	1.71709			638895	1.8975			1.22811e+06	0.976562
533904	1.93719			638895	1.95579			1.22811e+06	1.09863
533904	2.2108			638896	2.03608			1.22811e+06	1.46484
533904	2.44373			638896	2.09336			1228109	1.64795
533904	2.55629			638896	2.10061			1.22811e+06	1.06812
533904	2.5112			638896	2.08476			1.22811e+06	0.671387
533905	2.35526			638896	2.07811			1.22811e+06	0.640869
533905	2.21347			638897	2.08042			1228110	1.37329
533905	2.19299			638897	2.06181			1.22811e+06	1.58691
533906	2.27943			638897	1.9901			1.22811e+06	1.52588
533906	2.36572			638898	1.86018			1.22811e+06	1.5564
533906	2.37699			638898	1.71734			1228111	1.49536
533906	2.31941			638898	1.6554			1.22811e+06	1.06812
533906	2.23942			638898	1.73184			1.22811e+06	0.793457
533907	2.18607			638898	1.87518			1.22811e+06	0.640869
533907	2.18649			638899	1.955			1228112	0.579834
533907	2.23917			638899	1.93669			1.22811e+06	0.854492
533908	2.32462			638899	1.88186			1.22811e+06	1.12915
533908	2.4084			638900	1.82747			1.22811e+06	1.43433
533908	2.46881			638900	1.76094			1228113	1.98364
533908	2.53416			638900	1.68167			1.22811e+06	2.7771
533908	2.62846			638900	1.60854			1.22811e+06	3.35693
533909	2.6858			638900	1.56337			1.22811e+06	2.65503
533909	2.62306			638901	1.58111			1228114	1.64795
533909	2.48705			638901	1.6769			1.22811e+06	1.28174
533910	2.40167			638901	1.79833			1.22811e+06	1.12915
533910	2.38783			638902	1.8706			1.22811e+06	1.12915
533910	2.36717			638902	1.87143			1228115	1.00708
533910	2.31638			638902	1.81494			1.22812e+06	1.12915
533910	2.28847			638902	1.71148			1.22812e+06	1.2207
533911	2.29278			638902	1.60398			1.22812e+06	1.00708
[truncated: 19,833 more rows]

## Sheet: Fig. 3 f
Summarized relative open probability for each condition
1µM Ca2+	deprotect MASTER-NAADP	deprotect MASTER-NAADP + HN1L	deprotect MASTER-NADP + HN1L		paired, mixed effects analysis, Holm-Šídák's multiple comparisons test with multiple comparison, two-sided	Summary	Adjusted P Value
1	1.65273	5.54733	0.908715		1µM Ca2+ vs. deprotect MASTER-NAADP	ns	0.9713
1	1.29413	3.84904	0.374138		1µM Ca2+ vs. deprotect MASTER-NAADP + HN1L	*	0.0393
1	0.28065	0.948892	1.67585		1µM Ca2+ vs. deprotect MASTER-NADP + HN1L	ns	0.984
1	0.54	1.5534	0.632389		deprotect MASTER-NAADP vs. deprotect MASTER-NAADP + HN1L	ns	0.0701
1	2.343	2.62165	0.576475		deprotect MASTER-NAADP vs. deprotect MASTER-NADP + HN1L	ns	0.9713
1			1.76301		deprotect MASTER-NAADP + HN1L vs. deprotect MASTER-NADP + HN1L	*	0.0393

## Sheet: Fig. 4 c
Number of microdomains per confocal plane per frame
in Jurkat T cells
A	B	C	D	E
Hn1l/Jpt2-/-	Hn1l/Jpt2-/-	WT	WT	WT			unpaired, nonparametric, one-way ANOVA (Kruskal-Wallis) test with multiple comparison correction, two-tailed
MASTER-NAADP 100 nM	MASTER-NADP 100 nM	MASTER-NAADP 100 nM	MASTER-NADP 100 nM	DMSO 0.001%
2.12833	8.90667	0	3.11333	0			Dunn's multiple comparisons test	Summary	Adjusted P Value
0	0	4.95	0	0			Column A vs. Column B	ns	>0,9999
0	0	6.98667	0	0			Column A vs. Column C	**	0.0038
0	0	0.111667	0	5.99333			Column A vs. Column D	ns	>0,9999
0.445	0	0	0	0			Column A vs. Column E	ns	>0,9999
0.001667	0	10.935	0	0			Column B vs. Column C	****	<0,0001
17.8917	0	4.61333	0	0			Column B vs. Column D	ns	>0,9999
4.33667	0.168333	1.66833	0	0			Column B vs. Column E	ns	>0,9999
7.52167	0	0.676667	0	0.011667			Column C vs. Column D	*	0.0103
0.008333	0	0	0	0			Column C vs. Column E	*	0.0259
2.04667	0	0	0	0			Column D vs. Column E	ns	>0,9999
0	0	7.735	0	0
0	0	0	0	0
2.82	7.38833	0	0	0
0	0	1.78	2.985	0.548333
0	0	1.735	0	0
0.001667	0	2.85667	4.29167	5.32167
6.17333	0	0	0
0	0	0.278333	1.41
0	0.005	0	0
0	0	0	0
0	0	0	0
0	0	0	0
0	0	0	0
0	0	0	0.016667
0	0	0	7.79667
0	0	4.10333	4.935
0	0	0	0
0	0	1.75	1.57167
1.09833	0	6.07167	0
0	0	1.705	0
0	0	4.80667	0
0	0	0.915	5.62
0	0	6.72667	0
4.36667	0	4.76833	0
0	6.84833	1.00667	2.56333
0	0	6.95167	11.605
0		0.023333	4.635
0		4.99667	0
0		12.3333	0
0		8.56833
0		16.2
0		6.255
		5.06333
		0
		0
		0
		0
		2.99
		0
		3.28167
		0
		0
		2.715
		0
		5.91333
		6.03167
		5.69
		0
		5.685
		8.78167
		0
		0
		3.31167
		6.98667
		2.24

## Sheet: Fig. 4 e
Number of microdomains per confocal plane per frame
in prim. murine WT CD4+ T cells
A	B
MASTER-NAADP 100 nM	MASTER-NADP 100 nM
0.183333	0		unpaired nonparametric T test (Mann-Whitney), two-tailed
0	0
0	0		Column B	MASTER NADP
0	0		vs.	vs,
0	0		Column A	MASTER NAADP
0.01	0
1.78333	0		Mann Whitney test
1.78167	0		P value	0.0031
0	0		Exact or approximate P value?	Exact
0	0		P value summary	**
0	0		Significantly different (P < 0.05)?	Yes
0	0
0	0
0.576667	0
0.001667	0
1.145	0
2.25667	0
0	0.485
0	0
3.02833	0
0	0.625
0	2.54333
0.131667	0
6.63667	0.201667
1.07833	0
0.426667	0
1.29833	0.016667
0.113333	0.01
0.021667	0.895
3.095	0.018333
1.295	0.001667
6.955	0.276667
0.383333	0
0	0.003333
0	1.29
0.026667	1.92167
1.75333	0.05
0	0.001667
4.16167	0
0	1.565
0.11	3.54167
1.21667	0.07
0	0
0.008333	0.051667
0.013333	0
0.021667	0
0	0.001667
0	0
0.325	0.085
0.006667	0.341667
0.44	0
0.045	0
0.27	0.255
0	0
0	0
0	0
3.70833	2.66333
3.31	0.021667
0.1
4.77667
0.583333
0.006667
0.521667
0.175
0.023333
2.09
0.006667
0.006667
0.033333
0
1.17833
0.056667
0.081667
0
0
0.166667
0.036667
0.018333
0
0
0
0.83
0.001667
0.673333
0.001667
0.441667
7.50333
0
4.25667

## Sheet: Fig. 4 g
Number of microdomains per confocal plane per frame
in KHYG-1 cells (NK cell line)
A	B
MASTER-NAADP 100µM	MASTER NADP 100µM
0.338333	4.80833		unpaired nonparametric T test (Mann-Whitney), two-tailed
0	0
0.011667	0		Column B	MASTER-NADP
3.31167	0		vs.	vs,
7.22167	0.015		Column A	MASTER-NAADP
4.25	0
0	1.33167		Mann Whitney test
0	0.31		P value	0.0196
0	6.115		Exact or approximate P value?	Exact
0.02	0.705		P value summary	*
6.32167	0		Significantly different (P < 0.05)?	Yes
12.3633	0.2
13.4867	0.155
2.83333	0.388333
0	0.001667
3.58	0
0	0
1.525	0
3.98833	0
12.345	0
4.44833	0
2.015	0.203333
0.678333	0
0.766667	0
2.935	0
6.93667	0
0.026667	5.09167
0	0
0	0
0	0
0	0.005
0	0
0.481667	1.27167
0	0
0	0.095
0	0
0	0.031667
0	1.74
0	1.66833
0.811667
4.775
0.558333
4.96
2.535
0
1.97333

[truncated: 18 more sheets: Fig. 4 i, Fig. 5 a, Fig. 5 b, Fig 5 c, Fig. 5 d, Fig. 5 e, Fig. 5 f, Fig. 6 a, Fig. 6 b, Fig. 6 c, Fig. 6 d, Fig. 6 e, Fig. 6 f, Fig. 6 g, Fig. 6 h, Fig. 6 i, Fig. 6 j, Fig. 6 k]
