# Supplementary material for: MASTER-NAADP: a membrane permeable precursor of the Ca2+ mobilizing second messenger NAADP
Source: Nat Commun. 2024 Sep 13;15:8008. doi: 10.1038/s41467-024-52024-y (PMC11399135; doi:10.1038/s41467-024-52024-y)
Supplement: Supplementary file 4 — Source Data [file 41467_2024_52024_MOESM4_ESM.zip › Supplementary source data file_v2.xlsx]

## Sheet: Supplementary Fig. 3
HPLC analysis of purity and digestion of MASTER-NADP by porcine liver esterases
Time [min]	MASTER-NADP 10nmol	MASTER-NADP 10nmol PLE 5 min
0.00603	0.000476837	-0.0109673
0.0127	0.000476837	-0.0128746
0.01937	0.000953674	-0.0138283
0.02603	0.000953674	-0.0143051
0.0327	0.000476837	-0.0138283
0.03937	-0.000476837	-0.0123978
0.04603	-0.00143051	-0.00953674
0.0527	-0.00238419	-0.00715256
0.05937	-0.00333786	-0.00572205
0.06603	-0.00476837	-0.00476837
0.0727	-0.00572205	-0.00524521
0.07937	-0.00619888	-0.00667572
0.08603	-0.00619888	-0.00858307
0.0927	-0.00572205	-0.0104904
0.09937	-0.00524521	-0.0109673
0.10603	-0.00476837	-0.00953674
0.1127	-0.00429153	-0.00667572
0.11937	-0.00190735	-0.0038147
0.12603	0.000953674	-0.000953674
0.1327	0.00429153	0.000476837
0.13937	0.00619888	0.000953674
0.14603	0.00810623	0.000476837
0.1527	0.00858307	-0.000953674
0.15937	0.00715256	-0.00143051
0.16603	0.00524521	-0.000476837
0.1727	0.00286102	0.000953674
0.17937	0.00143051	0.00143051
0.18603	0.000476837	0.000953674
0.1927	0	0.000953674
0.19937	-0.000476837	0.000953674
0.20603	-0.00143051	0.000953674
0.2127	-0.00190735	0.000476837
0.21937	-0.00190735	0.000476837
0.22603	-0.00190735	0.00143051
0.2327	-0.00190735	0.00238419
0.23937	-0.00143051	0.00238419
0.24603	-0.000953674	0.00286102
0.2527	-0.000476837	0.0038147
0.25937	0	0.00429153
0.26603	-0.000476837	0.00429153
0.2727	-0.000953674	0.0038147
0.27937	-0.00190735	0.00286102
0.28603	-0.00286102	0.000953674
0.2927	-0.00333786	-0.000476837
0.29937	-0.00333786	-0.00143051
0.30603	-0.00286102	-0.00190735
0.3127	-0.00143051	-0.00190735
0.31937	0	-0.00238419
0.32603	0.000953674	-0.00238419
0.3327	0.00143051	-0.00238419
0.33937	0.00286102	-0.00238419
0.34603	0.0038147	-0.00286102
0.3527	0.00333786	-0.00286102
0.35937	0.00286102	-0.00190735
0.36603	0.00333786	-0.00143051
0.3727	0.0038147	-0.00190735
0.37937	0.0038147	-0.00238419
0.38603	0.00286102	-0.00143051
0.3927	0.00238419	-0.000476837
0.39937	0.00238419	-0.000476837
0.40603	0.00286102	-0.000953674
0.4127	0.00190735	-0.000953674
0.41937	0.000476837	-0.000476837
0.42603	-0.000476837	-0.000476837
0.4327	-0.000476837	-0.000953674
0.43937	-0.000953674	-0.000476837
0.44603	-0.00190735	0
0.4527	-0.0038147	-0.000476837
0.45937	-0.00476837	0
0.46603	-0.00476837	0.000476837
0.4727	-0.00476837	0.00190735
0.47937	-0.00524521	0.0038147
0.48603	-0.00429153	0.00572205
0.4927	-0.00286102	0.00762939
0.49937	-0.00238419	0.00810623
0.50603	-0.00286102	0.00715256
0.5127	-0.00190735	0.00476837
0.51937	-0.00143051	0.00286102
0.52603	-0.00143051	0.00143051
0.5327	-0.00143051	0.000476837
0.53937	-0.00143051	-0.000476837
0.54603	-0.000953674	-0.000953674
0.5527	-0.00190735	-0.000953674
0.55937	-0.00238419	-0.00143051
0.56603	-0.00190735	-0.00143051
0.5727	-0.000953674	-0.00143051
0.57937	-0.00143051	0
0.58603	-0.00286102	0.00143051
0.5927	-0.00286102	0.00286102
0.59937	-0.00333786	0.0038147
0.60603	-0.00429153	0.0038147
0.6127	-0.00476837	0.00333786
0.61937	-0.00333786	0.00238419
0.62603	-0.000476837	0.00143051
0.6327	0.00190735	0.000476837
0.63937	0.00333786	-0.000953674
0.64603	0.0038147	-0.00143051
0.6527	0.00476837	-0.000476837
0.65937	0.00572205	0.00143051
0.66603	0.00572205	0.00333786
0.6727	0.00524521	0.00429153
0.67937	0.00429153	0.00524521
0.68603	0.0038147	0.00572205
0.6927	0.00238419	0.00572205
0.69937	0.000953674	0.00476837
0.70603	0	0.00286102
0.7127	0	0.00143051
0.71937	0.000953674	0.000953674
0.72603	0.00143051	0.00143051
0.7327	0.00190735	0.00286102
0.73937	0.00238419	0.00429153
0.74603	0.00286102	0.00524521
0.7527	0.00286102	0.00619888
0.75937	0.00238419	0.00715256
0.76603	0.00190735	0.00619888
0.7727	0.00143051	0.00476837
0.77937	0.000476837	0.00333786
0.78603	-0.000953674	0.00190735
0.7927	-0.00333786	0.000953674
0.79937	-0.00476837	0
0.80603	-0.00524521	-0.000953674
0.8127	-0.00524521	-0.00190735
0.81937	-0.00524521	-0.00286102
0.82603	-0.00524521	-0.00476837
0.8327	-0.00429153	-0.00667572
0.83937	-0.00238419	-0.00762939
0.84603	-0.000476837	-0.00715256
0.8527	0.000476837	-0.00572205
0.85937	0.000476837	-0.0038147
0.86603	0.000476837	-0.000476837
0.8727	0	0.00190735
0.87937	-0.000953674	0.00286102
0.88603	-0.00143051	0.00238419
0.8927	-0.00143051	0.000953674
0.89937	-0.000476837	-0.000953674
0.90603	0.00143051	-0.00238419
0.9127	0.00286102	-0.00333786
0.91937	0.00333786	-0.00333786
0.92603	0.00286102	-0.00429153
0.9327	0.00143051	-0.00524521
0.93937	0	-0.00572205
0.94603	-0.000953674	-0.00667572
0.9527	-0.00143051	-0.00762939
0.95937	-0.00238419	-0.00858307
0.96603	-0.00286102	-0.00953674
0.9727	-0.00286102	-0.0100136
0.97937	-0.00190735	-0.00953674
0.98603	-0.000476837	-0.00905991
0.9927	0.000953674	-0.00905991
0.99937	0.00190735	-0.00905991
1.00603	0.00238419	-0.00905991
1.0127	0.00143051	-0.00905991
1.01937	0.000476837	-0.00905991
1.02603	-0.00143051	-0.00858307
1.0327	-0.00429153	-0.00762939
1.03937	-0.00715256	-0.00572205
1.04603	-0.00858307	-0.0038147
1.0527	-0.00953674	-0.00190735
1.05937	-0.0100136	-0.000953674
1.06603	-0.0104904	-0.000476837
1.0727	-0.0100136	0
1.07937	-0.00953674	0.000476837
1.08603	-0.00858307	0
1.0927	-0.00810623	-0.000476837
1.09937	-0.00762939	-0.000953674
1.10603	-0.00715256	-0.00143051
1.1127	-0.00619888	-0.00143051
1.11937	-0.00476837	-0.000953674
1.12603	-0.00286102	-0.000476837
1.1327	-0.00143051	0
1.13937	-0.000953674	0.000476837
1.14603	-0.000953674	0.000953674
1.1527	-0.000953674	0.000476837
1.15937	-0.000953674	-0.000476837
1.16603	-0.00190735	-0.000476837
1.1727	-0.00238419	0.000953674
1.17937	-0.00143051	0.00286102
1.18603	-0.000476837	0.00429153
1.1927	-0.000953674	0.00476837
1.19937	-0.00190735	0.00476837
1.20603	-0.00190735	0.00333786
1.2127	-0.00143051	0.00143051
1.21937	-0.00190735	-0.000953674
1.22603	-0.00286102	-0.00286102
1.2327	-0.00333786	-0.00333786
1.23937	-0.0038147	-0.00238419
1.24603	-0.00476837	-0.000953674
1.2527	-0.00667572	0
1.25937	-0.00667572	0.000953674
1.26603	-0.00524521	0.000953674
1.2727	-0.00238419	0.000476837
1.27937	-0.000953674	-0.000953674
1.28603	-0.000476837	-0.00190735
1.2927	-0.000476837	-0.00238419
1.29937	-0.00143051	-0.00286102
1.30603	-0.00333786	-0.00333786
1.3127	-0.00619888	-0.00333786
1.31937	-0.00762939	-0.00190735
1.32603	-0.00667572	0
1.3327	-0.00524521	0.000953674
1.33937	-0.00333786	0.00190735
1.34603	-0.00238419	0.00190735
1.3527	-0.00143051	0.00190735
1.35937	-0.00190735	0.00143051
1.36603	-0.00333786	0
1.3727	-0.00476837	-0.000476837
1.37937	-0.00572205	-0.000476837
1.38603	-0.00619888	0
1.3927	-0.00572205	0.000953674
1.39937	-0.00524521	0.00238419
1.40603	-0.00476837	0.00333786
1.4127	-0.00524521	0.00333786
1.41937	-0.00524521	0.00333786
1.42603	-0.00524521	0.0038147
1.4327	-0.00476837	0.00333786
1.43937	-0.0038147	0.00238419
1.44603	-0.00333786	0.00238419
1.4527	-0.00333786	0.00333786
1.45937	-0.00429153	0.00476837
1.46603	-0.00572205	0.00619888
1.4727	-0.00715256	0.00715256
1.47937	-0.00762939	0.00858307
1.48603	-0.00858307	0.00810623
1.4927	-0.00905991	0.00572205
1.49937	-0.00858307	0.00286102
1.50603	-0.00762939	0.000953674
1.5127	-0.00810623	-0.000476837
1.51937	-0.00810623	-0.00143051
1.52603	-0.00715256	-0.000476837
1.5327	-0.00524521	0.000476837
1.53937	-0.00429153	0.00143051
1.54603	-0.00333786	0.000476837
1.5527	-0.00238419	-0.000476837
1.55937	-0.00190735	-0.00143051
1.56603	-0.00286102	-0.00238419
1.5727	-0.00429153	-0.00333786
1.57937	-0.00476837	-0.00333786
1.58603	-0.00524521	-0.00238419
1.5927	-0.00619888	-0.000953674
1.59937	-0.00572205	0
1.60603	-0.00429153	0.000476837
1.6127	-0.00238419	0.000953674
1.61937	-0.000953674	0.00143051
1.62603	0	0.00190735
1.6327	0.000476837	-0.000476837
1.63937	0.000953674	-0.00333786
1.64603	0.000953674	-0.00619888
1.6527	0.000953674	-0.00762939
1.65937	0	-0.00762939
1.66603	0	-0.00619888
1.6727	-0.000476837	-0.0038147
1.67937	-0.000953674	-0.000953674
1.68603	-0.00190735	0.00190735
1.6927	-0.00333786	0.00333786
1.69937	-0.0038147	0.0038147
1.70603	-0.00429153	0.00333786
1.7127	-0.00429153	0.00190735
1.71937	-0.0038147	0
1.72603	-0.00190735	-0.00286102
1.7327	0.000476837	-0.00476837
1.73937	0.00238419	-0.00572205
1.74603	0.00286102	-0.00429153
1.7527	0.0038147	-0.00238419
1.75937	0.0038147	0.000476837
1.76603	0.00333786	0.00286102
1.7727	0.00143051	0.00619888
1.77937	-0.00143051	0.00762939
1.78603	-0.00429153	0.00810623
1.7927	-0.00524521	0.00905991
1.79937	-0.00572205	0.0100136
1.80603	-0.00572205	0.0109673
1.8127	-0.00572205	0.0119209
1.81937	-0.00476837	0.0133514
1.82603	-0.00333786	0.0138283
1.8327	-0.00238419	0.0119209
1.83937	-0.00286102	0.00953674
1.84603	-0.00333786	0.00762939
1.8527	-0.0038147	0.00572205
1.85937	-0.0038147	0.0038147
1.86603	-0.00333786	0.00143051
1.8727	-0.00286102	0.000953674
1.87937	-0.00238419	0.00190735
1.88603	-0.00286102	0.00286102
1.8927	-0.00238419	0.00333786
1.89937	-0.00143051	0.0038147
1.90603	-0.000953674	0.00524521
1.9127	-0.000953674	0.00619888
1.91937	-0.000476837	0.00715256
1.92603	0.000476837	0.00715256
1.9327	0.000953674	0.00715256
1.93937	0.00143051	0.00667572
1.94603	0.000953674	0.00429153
1.9527	0.000953674	0.00286102
1.95937	0.000476837	0.00190735
1.96603	0.000476837	0.000953674
1.9727	0	0.000953674
1.97937	-0.000476837	0.00238419
1.98603	-0.00190735	0.0038147
1.9927	-0.00286102	0.00476837
1.99937	-0.00333786	0.00524521
2.00603	-0.00429153	0.00572205
2.0127	-0.00429153	0.00524521
2.01937	-0.00524521	0.0038147
2.02603	-0.00667572	0.00238419
2.0327	-0.00810623	0.00286102
2.03937	-0.00905991	0.0038147
2.04603	-0.00905991	0.00476837
2.0527	-0.00858307	0.00572205
2.05937	-0.00810623	0.00667572
2.06603	-0.00715256	0.00762939
2.0727	-0.00619888	0.00762939
2.07937	-0.00572205	0.00715256
2.08603	-0.00619888	0.00619888
2.0927	-0.00572205	0.00524521
2.09937	-0.0038147	0.00429153
2.10603	-0.00143051	0.0038147
2.1127	0.00143051	0.00429153
2.11937	0.00286102	0.00429153
2.12603	0.00476837	0.00333786
2.1327	0.00572205	0.00333786
2.13937	0.00619888	0.00333786
2.14603	0.00572205	0.00190735
2.1527	0.00524521	0
2.15937	0.00429153	-0.00143051
2.16603	0.00286102	-0.00190735
2.1727	0.00190735	-0.00190735
2.17937	0.00143051	-0.00143051
2.18603	0.00238419	-0.000953674
2.1927	0.0038147	-0.000476837
2.19937	0.00619888	0
2.20603	0.00762939	-0.00190735
2.2127	0.00810623	-0.0038147
2.21937	0.00715256	-0.00524521
2.22603	0.00572205	-0.00619888
2.2327	0.00476837	-0.00667572
2.23937	0.00333786	-0.00619888
2.24603	0.00286102	-0.00429153
2.2527	0.00238419	-0.00143051
2.25937	0.00286102	0.000476837
2.26603	0.00286102	0.00143051
2.2727	0.00286102	0.00286102
2.27937	0.00190735	0.0038147
2.28603	0.000476837	0.0038147
2.2927	0.000476837	0.0038147
2.29937	0.000476837	0.00524521
2.30603	0.00143051	0.00810623
2.3127	0.000953674	0.0100136
2.31937	0.000476837	0.0109673
2.32603	0	0.0119209
2.3327	-0.000953674	0.0128746
2.33937	-0.00286102	0.0128746
2.34603	-0.00429153	0.0114441
2.3527	-0.00429153	0.0104904
2.35937	-0.00286102	0.00953674
2.36603	-0.000953674	0.00858307
2.3727	0.000953674	0.00715256
2.37937	0.00286102	0.00476837
2.38603	0.00476837	0.00238419
2.3927	0.00572205	0.000953674
2.39937	0.00619888	0.000476837
2.40603	0.00667572	0.000953674
2.4127	0.00667572	0.000953674
2.41937	0.00572205	0.000953674
2.42603	0.00333786	0.00190735
2.4327	0.000953674	0.0038147
2.43937	-0.000953674	0.00524521
2.44603	-0.00238419	0.00619888
2.4527	-0.00238419	0.00715256
2.45937	-0.00143051	0.00762939
2.46603	-0.000476837	0.00762939
2.4727	0	0.00667572
2.47937	-0.000953674	0.00524521
2.48603	-0.00238419	0.00429153
2.4927	-0.00476837	0.00429153
2.49937	-0.00667572	0.00524521
2.50603	-0.00715256	0.00619888
2.5127	-0.00619888	0.00810623
2.51937	-0.0038147	0.0100136
2.52603	-0.000476837	0.0104904
2.5327	0.00286102	0.0100136
2.53937	0.00524521	0.00858307
2.54603	0.00572205	0.00667572
2.5527	0.00572205	0.00429153
2.55937	0.00476837	0.00286102
2.56603	0.00286102	0.00143051
2.5727	0.000953674	0
2.57937	-0.000476837	-0.00190735
2.58603	-0.00143051	-0.00286102
2.5927	-0.00143051	-0.00286102
2.59937	-0.00143051	-0.00286102
2.60603	-0.00143051	-0.00190735
2.6127	-0.00190735	0
2.61937	-0.00286102	0.00238419
2.62603	-0.00333786	0.00333786
2.6327	-0.0038147	0.00238419
2.63937	-0.00333786	0.000953674
2.64603	-0.00238419	0
2.6527	-0.000953674	-0.00143051
2.65937	0.000953674	-0.00333786
2.66603	0.00190735	-0.00429153
2.6727	0.00238419	-0.00476837
2.67937	0.00190735	-0.00429153
2.68603	0.00190735	-0.00429153
2.6927	0.00143051	-0.0038147
2.69937	0.00143051	-0.00286102
2.70603	0.00143051	-0.00286102
2.7127	0.000953674	-0.00286102
2.71937	0.000476837	-0.00286102
2.72603	0	-0.00238419
2.7327	0.000953674	-0.00238419
2.73937	0.00190735	-0.00238419
2.74603	0.00333786	-0.000476837
2.7527	0.00429153	0.00238419
2.75937	0.00476837	0.00429153
2.76603	0.00333786	0.00524521
2.7727	0.00143051	0.00715256
2.77937	0.000476837	0.00858307
2.78603	0	0.00858307
2.7927	-0.000476837	0.00619888
2.79937	-0.000953674	0.0038147
2.80603	-0.000953674	0.00238419
2.8127	-0.000953674	0.00190735
2.81937	-0.00238419	0.000953674
2.82603	-0.00524521	0.000476837
2.8327	-0.00762939	0.000476837
2.83937	-0.00858307	0.000476837
2.84603	-0.00858307	0
2.8527	-0.00715256	-0.00190735
2.85937	-0.00524521	-0.00333786
2.86603	-0.00333786	-0.00429153
2.8727	-0.00143051	-0.00476837
2.87937	0	-0.00429153
2.88603	0.000476837	-0.0038147
2.8927	0	-0.00286102
2.89937	0.000476837	-0.000953674
2.90603	0.00143051	0.000476837
2.9127	0.00238419	0.00190735
2.91937	0.00190735	0.00190735
2.92603	0.000476837	0.00238419
2.9327	-0.000476837	0.00238419
2.93937	-0.000476837	0.00286102
2.94603	-0.000476837	0.00286102
2.9527	-0.000953674	0.00286102
2.95937	-0.000953674	0.00286102
2.96603	0	0.00238419
2.9727	0	0.00190735
2.97937	0	0.000953674
2.98603	0	0.000953674
2.9927	-0.000476837	0.00238419
2.99937	-0.000953674	0.00333786
3.00603	-0.00238419	0.00429153
3.0127	-0.00429153	0.00429153
3.01937	-0.00667572	0.00429153
3.02603	-0.00953674	0.00286102
3.0327	-0.0114441	0
3.03937	-0.0114441	-0.00238419
3.04603	-0.0104904	-0.00429153
3.0527	-0.00905991	-0.00524521
3.05937	-0.00858307	-0.00524521
3.06603	-0.00858307	-0.00429153
3.0727	-0.00810623	-0.00333786
3.07937	-0.00762939	-0.00286102
3.08603	-0.00810623	-0.000953674
3.0927	-0.00905991	0.00143051
3.09937	-0.00905991	0.00572205
3.10603	-0.00810623	0.0133514
3.1127	-0.00762939	0.0247955
3.11937	-0.00762939	0.041008
3.12603	-0.00667572	0.0605583
3.1327	-0.00524521	0.0829697
3.13937	-0.00429153	0.108242
3.14603	-0.00476837	0.136375
3.1527	-0.00667572	0.169277
3.15937	-0.00762939	0.205517
3.16603	-0.00810623	0.245571
3.1727	-0.00810623	0.290871
3.17937	-0.00762939	0.342846
3.18603	-0.00667572	0.402451
3.1927	-0.00524521	0.468731
3.19937	-0.00429153	0.540257
3.20603	-0.00476837	0.614166
3.2127	-0.00667572	0.685692
3.21937	-0.00858307	0.749588
3.22603	-0.00953674	0.803947
3.2327	-0.0100136	0.850677
3.23937	-0.00953674	0.889301
3.24603	-0.00810623	0.921249
3.2527	-0.00715256	0.945568
3.25937	-0.00667572	0.959873
3.26603	-0.00619888	0.962257
3.2727	-0.00524521	0.950336
3.27937	-0.00333786	0.926018
3.28603	-0.00190735	0.892162
3.2927	-0.00143051	0.852585
3.29937	-0.000953674	0.8111
3.30603	-0.00143051	0.769615
3.3127	-0.00238419	0.72813
3.31937	-0.00476837	0.677109
3.32603	-0.00715256	0.584602
3.3327	-0.00810623	0.406742
3.33937	-0.00810623	0.133514
3.34603	-0.00810623	-0.188351
3.3527	-0.00810623	-0.487328
3.35937	-0.00810623	-0.70715
3.36603	-0.00810623	-0.809193
3.3727	-0.00858307	-0.761986
3.37937	-0.00905991	-0.570774
3.38603	-0.00858307	-0.294209
3.3927	-0.00715256	-0.014782
3.39937	-0.00572205	0.2141
3.40603	-0.00572205	0.380993
3.4127	-0.00524521	0.492573
3.41937	-0.00476837	0.562668
3.42603	-0.00333786	0.600815
3.4327	-0.00238419	0.615597
3.43937	-0.000953674	0.612259
3.44603	0.000953674	0.594616
3.4527	0.00286102	0.566959
3.45937	0.0038147	0.53215
3.46603	0.00429153	0.493526
3.4727	0.00476837	0.452995
3.47937	0.00524521	0.41151
3.48603	0.00524521	0.370979
3.4927	0.00524521	0.333786
3.49937	0.00572205	0.300407
3.50603	0.00572205	0.271797
3.5127	0.00476837	0.247955
3.51937	0.00333786	0.229836
3.52603	0.00190735	0.216961
3.5327	0	0.207424
3.53937	-0.00190735	0.200748
3.54603	-0.00286102	0.195026
3.5527	-0.0038147	0.189304
3.55937	-0.00429153	0.184059
3.56603	-0.0038147	0.178337
3.5727	-0.00286102	0.173569
3.57937	-0.00190735	0.169277
3.58603	-0.00190735	0.164986
3.5927	-0.00238419	0.160694
3.59937	-0.00286102	0.157356
3.60603	-0.00333786	0.154495
3.6127	-0.00286102	0.151157
3.61937	-0.000953674	0.148296
3.62603	0.00143051	0.145912
3.6327	0.0038147	0.144482
3.63937	0.00476837	0.142574
3.64603	0.00572205	0.141621
3.6527	0.00572205	0.142574
3.65937	0.00572205	0.144482
3.66603	0.00476837	0.146866
3.6727	0.00476837	0.151157
3.67937	0.00524521	0.157356
3.68603	0.00572205	0.164032
3.6927	0.00667572	0.170231
3.69937	0.00715256	0.175476
3.70603	0.00715256	0.181198
3.7127	0.00667572	0.187397
3.71937	0.00619888	0.192642
3.72603	0.00667572	0.196457
3.7327	0.00619888	0.199795
3.73937	0.00619888	0.201225
3.74603	0.00762939	0.201225
3.7527	0.00953674	0.199795
3.75937	0.0109673	0.197887
3.76603	0.0114441	0.195503
3.7727	0.0114441	0.192165
3.77937	0.0109673	0.189304
3.78603	0.0109673	0.186443
3.7927	0.0114441	0.184536
3.79937	0.0114441	0.181675
3.80603	0.0109673	0.178337
3.8127	0.00953674	0.175476
3.81937	0.00762939	0.173569
3.82603	0.00476837	0.171185
3.8327	0.00190735	0.169277
3.83937	0.000953674	0.166893
3.84603	0.00143051	0.164509
3.8527	0.00238419	0.161648
3.85937	0.00333786	0.15831
3.86603	0.0038147	0.154972
3.8727	0.00429153	0.152588
3.87937	0.00333786	0.150681
3.88603	0.00238419	0.14782
3.8927	0.00190735	0.145435
3.89937	0.00190735	0.142097
3.90603	0.00143051	0.135899
3.9127	0.000953674	0.123501
3.91937	0	0.103474
3.92603	0	0.0734329
3.9327	0	0.0276566
3.93937	0.000476837	-0.0386238
3.94603	0.00143051	-0.121117
3.9527	0.00190735	-0.209808
3.95937	0.00143051	-0.286579
3.96603	0.000476837	-0.327587
3.9727	0	-0.308037
3.97937	0	-0.217438
3.98603	-0.000476837	-0.0653267
3.9927	0.000476837	0.12064
3.99937	0.00190735	0.301838
4.00603	0.00238419	0.445366
4.0127	0.00143051	0.529766
4.01937	-0.000476837	0.551224
4.02603	-0.00238419	0.522137
4.0327	-0.00333786	0.466347
4.03937	-0.0038147	0.406742
4.04603	-0.00286102	0.358582
4.0527	-0.00190735	0.32568
4.05937	0	0.304699
4.06603	0.000953674	0.290394
4.0727	-0.000476837	0.27895
4.07937	-0.0038147	0.267982
4.08603	-0.00715256	0.257492
4.0927	-0.0100136	0.245571
4.09937	-0.0123978	0.23222
4.10603	-0.0133514	0.219345
4.1127	-0.0128746	0.207424
4.11937	-0.0114441	0.196457
4.12603	-0.0100136	0.18549
4.1327	-0.00905991	0.174046
4.13937	-0.00762939	0.163078
4.14603	-0.00667572	0.153065
4.1527	-0.00619888	0.142574
4.15937	-0.00619888	0.132084
4.16603	-0.00762939	0.123501
4.1727	-0.00810623	0.115871
4.17937	-0.00905991	0.107288
4.18603	-0.0100136	0.0982285
4.1927	-0.0109673	0.0905991
4.19937	-0.0109673	0.084877
4.20603	-0.0104904	0.0786781
4.2127	-0.0104904	0.0720024
4.21937	-0.0119209	0.067234
4.22603	-0.0123978	0.064373
4.2327	-0.0133514	0.0619888
4.23937	-0.0138283	0.0600815
4.24603	-0.014782	0.0581741
4.2527	-0.0162125	0.0572205
4.25937	-0.0171661	0.0562668
4.26603	-0.017643	0.0557899
4.2727	-0.017643	0.0557899
4.27937	-0.0171661	0.0557899
4.28603	-0.0162125	0.0553131
4.2927	-0.0152588	0.0553131
4.29937	-0.0133514	0.0553131
4.30603	-0.0123978	0.0557899
4.3127	-0.0119209	0.0557899
4.31937	-0.0114441	0.0548363
4.32603	-0.0119209	0.0543594
4.3327	-0.0114441	0.0543594
4.33937	-0.0104904	0.0529289
4.34603	-0.0104904	0.0514984
4.3527	-0.0109673	0.0510216
4.35937	-0.0119209	0.0505447
4.36603	-0.0114441	0.0491142
4.3727	-0.0109673	0.0486374
4.37937	-0.0109673	0.0495911
4.38603	-0.0104904	0.0519753
4.3927	-0.0109673	0.0548363
4.39937	-0.0109673	0.0576973
4.40603	-0.0114441	0.0629425
4.4127	-0.0128746	0.0720024
4.41937	-0.0138283	0.0853539
4.42603	-0.0152588	0.103951
4.4327	-0.0152588	0.1297
4.43937	-0.014782	0.164509
4.44603	-0.014782	0.210285
4.4527	-0.0152588	0.265598
4.45937	-0.014782	0.329018
4.46603	-0.0138283	0.400066
4.4727	-0.0133514	0.47493
4.47937	-0.0143051	0.552177
4.48603	-0.0152588	0.627041
4.4927	-0.0157356	0.697613
4.49937	-0.0162125	0.762463
4.50603	-0.0162125	0.820637
4.5127	-0.0157356	0.870228
4.51937	-0.0143051	0.908375
4.52603	-0.0128746	0.936985
4.5327	-0.0119209	0.956535
4.53937	-0.0114441	0.967503
4.54603	-0.0119209	0.969887
4.5527	-0.0123978	0.965595
4.55937	-0.0128746	0.957012
4.56603	-0.0133514	0.945568
4.5727	-0.0128746	0.930786
4.57937	-0.0123978	0.911713
4.58603	-0.0119209	0.889301
4.5927	-0.0109673	0.865459
4.59937	-0.00953674	0.839233
4.60603	-0.00858307	0.812531
4.6127	-0.00810623	0.78392
4.61937	-0.00810623	0.754833
4.62603	-0.00905991	0.726223
4.6327	-0.0109673	0.698566
4.63937	-0.0128746	0.671864
4.64603	-0.0143051	0.645161
4.6527	-0.014782	0.620365
4.65937	-0.0152588	0.597954
4.66603	-0.0143051	0.576496
4.6727	-0.0128746	0.555515
4.67937	-0.0104904	0.534058
4.68603	-0.00858307	0.513077
4.6927	-0.00715256	0.491619
4.69937	-0.00572205	0.469685
4.70603	-0.00429153	0.447273
4.7127	-0.00286102	0.423908
4.71937	-0.00190735	0.40102
4.72603	-0.00190735	0.379562
4.7327	-0.00190735	0.360012
4.73937	-0.00238419	0.340462
4.74603	-0.00333786	0.320911
4.7527	-0.00429153	0.302792
4.75937	-0.00667572	0.287056
4.76603	-0.00810623	0.271797
4.7727	-0.00905991	0.257015
4.77937	-0.00905991	0.243187
4.78603	-0.00905991	0.231743
4.7927	-0.00905991	0.220299
4.79937	-0.00858307	0.207901
4.80603	-0.00715256	0.195026
4.8127	-0.00667572	0.183105
4.81937	-0.00667572	0.172615
4.82603	-0.00762939	0.161648
4.8327	-0.00858307	0.151634
4.83937	-0.00953674	0.143528
4.84603	-0.00953674	0.135899
4.8527	-0.00905991	0.128746
4.85937	-0.00810623	0.12207
4.86603	-0.00715256	0.115395
4.8727	-0.00667572	0.109196
4.87937	-0.00667572	0.10252
4.88603	-0.00715256	0.0963211
4.8927	-0.00810623	0.0891685
4.89937	-0.00905991	0.0815392
4.90603	-0.00953674	0.0753403
4.9127	-0.00953674	0.0705719
4.91937	-0.00810623	0.0677109
4.92603	-0.00619888	0.0648499
4.9327	-0.00429153	0.0629425
4.93937	-0.00238419	0.0610352
4.94603	-0.000953674	0.058651
4.9527	0.000476837	0.0553131
4.95937	0.000953674	0.0519753
4.96603	0.000476837	0.0495911
4.9727	-0.000476837	0.0476837
4.97937	-0.00238419	0.0457764
4.98603	-0.0038147	0.043869
4.9927	-0.00524521	0.0429153
4.99937	-0.00619888	0.0414848
5.00603	-0.00762939	0.0400543
5.0127	-0.00858307	0.0395775
5.01937	-0.00762939	0.0395775
5.02603	-0.00667572	0.0400543
5.0327	-0.00619888	0.0405312
5.03937	-0.00476837	0.0414848
5.04603	-0.0038147	0.0424385
5.0527	-0.00238419	0.0429153
5.05937	-0.00286102	0.0429153
5.06603	-0.00333786	0.0424385
5.0727	-0.0038147	0.041008
5.07937	-0.0038147	0.0391006
5.08603	-0.0038147	0.0386238
5.0927	-0.0038147	0.0391006
5.09937	-0.00429153	0.041008
5.10603	-0.00429153	0.0424385
5.1127	-0.00476837	0.043869
5.11937	-0.00524521	0.0457764
5.12603	-0.00429153	0.0476837
5.1327	-0.00286102	0.0486374
5.13937	-0.00143051	0.0491142
5.14603	-0.000476837	0.0491142
5.1527	0.000953674	0.0495911
5.15937	0.00238419	0.0495911
5.16603	0.00190735	0.0486374
5.1727	0.000953674	0.0476837
5.17937	-0.000476837	0.0472069
5.18603	-0.00190735	0.0476837
5.1927	-0.00333786	0.0486374
5.19937	-0.00619888	0.0486374
5.20603	-0.00810623	0.0476837
5.2127	-0.0100136	0.0457764
5.21937	-0.0100136	0.0433922
5.22603	-0.00953674	0.0414848
5.2327	-0.00762939	0.041008
5.23937	-0.00572205	0.041008
5.24603	-0.00429153	0.0419617
5.2527	-0.00286102	0.0424385
5.25937	-0.00238419	0.043869
5.26603	-0.00190735	0.0452995
5.2727	-0.00190735	0.0462532
5.27937	-0.00238419	0.04673
5.28603	-0.00238419	0.0472069
5.2927	-0.00143051	0.0486374
5.29937	-0.000476837	0.0495911
5.30603	-0.000953674	0.0510216
5.3127	-0.000953674	0.0524521
5.31937	-0.000476837	0.0543594
5.32603	0.000953674	0.0572205
5.3327	0.00286102	0.0610352
5.33937	0.00524521	0.064373
5.34603	0.00810623	0.0667572
5.3527	0.0104904	0.0691414
5.35937	0.0133514	0.0715256
5.36603	0.0157356	0.0743866
5.3727	0.017643	0.0762939
5.37937	0.0185966	0.0772476
5.38603	0.0200272	0.0782013
5.3927	0.0214577	0.0796318
5.39937	0.0228882	0.0815392
5.40603	0.0238419	0.0834465
5.4127	0.0243187	0.0858307
5.41937	0.0252724	0.0896454
5.42603	0.0243187	0.0925064
5.4327	0.0219345	0.0934601
5.43937	0.0195503	0.0920296
5.44603	0.0181198	0.0896454
5.4527	0.0166893	0.0882149
5.45937	0.0162125	0.0867844
5.46603	0.017643	0.0858307
5.4727	0.0209808	0.087738
5.47937	0.0243187	0.0920296
5.48603	0.0271797	0.0972748
5.4927	0.0290871	0.10252
5.49937	0.0305176	0.108242
5.50603	0.0305176	0.115871
5.5127	0.0295639	0.123501
5.51937	0.0276566	0.131607
5.52603	0.0257492	0.13876
5.5327	0.023365	0.144958
5.53937	0.020504	0.14925
5.54603	0.017643	0.150681
5.5527	0.0133514	0.14925
5.55937	0.00810623	0.145912
5.56603	0.00286102	0.139713
5.5727	-0.000953674	0.132561
5.57937	-0.00429153	0.123978
5.58603	-0.00715256	0.114918
5.5927	-0.00953674	0.106812
5.59937	-0.0100136	0.0987053
5.60603	-0.0104904	0.0910759
5.6127	-0.0128746	0.0839233
5.61937	-0.0157356	0.0777245
5.62603	-0.0166893	0.0720024
5.6327	-0.0166893	0.067234
5.63937	-0.0166893	0.0634193
5.64603	-0.0166893	0.0600815
5.6527	-0.0166893	0.058651
5.65937	-0.0162125	0.0581741
5.66603	-0.0157356	0.0581741
5.6727	-0.0152588	0.0576973
5.67937	-0.014782	0.0567436
5.68603	-0.014782	0.0562668
5.6927	-0.0138283	0.0562668
5.69937	-0.0128746	0.0581741
5.70603	-0.0128746	0.061512
5.7127	-0.0138283	0.0667572
5.71937	-0.0138283	0.0748634
5.72603	-0.0133514	0.084877
5.7327	-0.0123978	0.0972748
5.73937	-0.0119209	0.110626
5.74603	-0.0114441	0.126839
5.7527	-0.0109673	0.145912
5.75937	-0.0100136	0.167847
5.76603	-0.0104904	0.192642
5.7727	-0.0114441	0.219822
5.77937	-0.0119209	0.248432
5.78603	-0.0114441	0.275612
5.7927	-0.0114441	0.300407
5.79937	-0.0123978	0.319958
5.80603	-0.0133514	0.333309
5.8127	-0.0128746	0.340939
5.81937	-0.0104904	0.344753
5.82603	-0.00715256	0.349045
5.8327	-0.000953674	0.360012
5.83937	0.00858307	0.388622
5.84603	0.0219345	0.450611
5.8527	0.0300407	0.568867
5.85937	0.0123978	0.766277
5.86603	-0.0486374	1.0457
5.8727	-0.138283	1.37472
5.87937	-0.214577	1.69945
5.88603	-0.236988	1.97315
5.8927	-0.192642	2.16627
5.89937	-0.0772476	2.25401
5.90603	0.109196	2.22969
5.9127	0.338078	2.12193
5.91937	0.558376	1.97887
5.92603	0.726223	1.8363
5.9327	0.832081	1.70374
5.93937	0.890255	1.58358
5.94603	0.917435	1.48058
5.9527	0.926971	1.39618
5.95937	0.927448	1.3299
5.96603	0.925064	1.27888
5.9727	0.921249	1.24121
5.97937	0.917912	1.2145
5.98603	0.915527	1.19591
5.9927	0.914574	1.18303
5.99937	0.914097	1.1735
6.00603	0.914097	1.16587
6.0127	0.913143	1.15871
6.01937	0.912189	1.15252
6.02603	0.910282	1.14727
6.0327	0.906467	1.14298
6.03937	0.902176	1.13916
6.04603	0.897884	1.13678
6.0527	0.893116	1.13487
6.05937	0.888348	1.1344
6.06603	0.884533	1.1344
6.0727	0.880718	1.13535
6.07937	0.876427	1.13773
6.08603	0.870705	1.14155
6.0927	0.863552	1.14632
6.09937	0.8564	1.15252
6.10603	0.849247	1.16158
6.1127	0.842094	1.17159
6.11937	0.834465	1.18399
6.12603	0.827312	1.19877
6.1327	0.821114	1.21737
6.13937	0.815392	1.23835
6.14603	0.810146	1.26171
6.1527	0.805378	1.28746
6.15937	0.802994	1.31512
6.16603	0.801086	1.34373
6.1727	0.797272	1.37281
6.17937	0.792503	1.40285
6.18603	0.786781	1.43337
6.1927	0.781059	1.46532
6.19937	0.77486	1.49679
6.20603	0.767708	1.52826
6.2127	0.761032	1.55926
6.21937	0.75531	1.5893
6.22603	0.750542	1.61648
6.2327	0.744343	1.63984
6.23937	0.73719	1.65939
6.24603	0.730991	1.67513
6.2527	0.7267	1.68514
6.25937	0.722408	1.69039
6.26603	0.717163	1.68943
6.2727	0.712872	1.68276
6.27937	0.709534	1.67084
6.28603	0.705242	1.65367
6.2927	0.700474	1.63174
6.29937	0.696182	1.60456
6.30603	0.691891	1.57356
6.3127	0.688076	1.53971
6.31937	0.683784	1.50394
6.32603	0.679016	1.46723
6.3327	0.674248	1.4286
6.33937	0.668049	1.38998
6.34603	0.66185	1.35231
6.3527	0.655651	1.31607
6.35937	0.649929	1.27983
6.36603	0.644207	1.24311
6.3727	0.638485	1.20687
6.37937	0.632763	1.1735
6.38603	0.627518	1.14202
6.3927	0.621796	1.11151
6.39937	0.615597	1.08194
6.40603	0.609875	1.05429
6.4127	0.605583	1.02854
6.41937	0.602245	1.00279
6.42603	0.599384	0.977516
6.4327	0.59557	0.953674
6.43937	0.591278	0.931263
6.44603	0.58651	0.911713
6.4527	0.581264	0.8955
6.45937	0.576019	0.880718
6.46603	0.570774	0.867844
6.4727	0.565529	0.854969
6.47937	0.56076	0.843048
6.48603	0.555038	0.832081
6.4927	0.547409	0.821114
6.49937	0.538349	0.810623
6.50603	0.530243	0.801086
6.5127	0.524044	0.793457
6.51937	0.518799	0.786304
6.52603	0.514507	0.779152
6.5327	0.511169	0.772476
6.53937	0.508785	0.765324
6.54603	0.507355	0.756741
6.5527	0.504017	0.747681
6.55937	0.499249	0.737667
6.56603	0.493526	0.72813
6.5727	0.487804	0.71907
6.57937	0.481129	0.710964
6.58603	0.473499	0.702858
6.5927	0.46587	0.695705
6.59937	0.459194	0.689507
6.60603	0.454426	0.683308
6.6127	0.451565	0.676155
6.61937	0.449657	0.668049
6.62603	0.447273	0.660896
6.6327	0.444889	0.654221
6.63937	0.442028	0.648499
6.64603	0.438213	0.642776
6.6527	0.433922	0.638008
6.65937	0.428677	0.633717
6.66603	0.424385	0.629425
6.6727	0.421047	0.62561
6.67937	0.418663	0.621796
6.68603	0.416279	0.617027
6.6927	0.412941	0.612259
6.69937	0.409126	0.608921
6.70603	0.404835	0.605106
6.7127	0.39959	0.599384
6.71937	0.393867	0.592709
6.72603	0.388145	0.586987
6.7327	0.383377	0.581264
6.73937	0.380516	0.576019
6.74603	0.379086	0.571728
6.7527	0.377655	0.568867
6.75937	0.376225	0.566006
6.76603	0.374794	0.563145
6.7727	0.372887	0.560284
6.77937	0.370026	0.557423
6.78603	0.365734	0.554562
6.7927	0.361443	0.550747
6.79937	0.356674	0.547886
6.80603	0.351906	0.545025
6.8127	0.347137	0.542164
6.81937	0.341892	0.540257
6.82603	0.337124	0.537872
6.8327	0.332832	0.535011
6.83937	0.329018	0.531197
6.84603	0.324726	0.527382
6.8527	0.320911	0.524044
6.85937	0.317574	0.521183
6.86603	0.314236	0.518799
6.8727	0.310898	0.516891
6.87937	0.30899	0.514984
6.88603	0.30756	0.513077
6.8927	0.305653	0.510216
6.89937	0.303745	0.505447
6.90603	0.301838	0.500202
6.9127	0.299931	0.496387
6.91937	0.296593	0.493526
6.92603	0.292301	0.490665
6.9327	0.28801	0.486851
6.93937	0.283718	0.482559
6.94603	0.279903	0.476837
6.9527	0.276089	0.471115
6.95937	0.272274	0.464916
6.96603	0.270367	0.459671
6.9727	0.269413	0.454426
6.97937	0.268459	0.450134
6.98603	0.267506	0.446796
6.9927	0.266552	0.442982
6.99937	0.265121	0.438213
7.00603	0.26226	0.433445
7.0127	0.258446	0.428677
7.01937	0.254631	0.424862
7.02603	0.25034	0.421047
7.0327	0.246525	0.416756
7.03937	0.243664	0.412464
7.04603	0.242233	0.407696
7.0527	0.24128	0.402451
7.05937	0.239849	0.396729
7.06603	0.238895	0.39053
7.0727	0.238895	0.384331
7.07937	0.238419	0.377655
7.08603	0.237942	0.370502
7.0927	0.236511	0.362873
7.09937	0.234127	0.355244
7.10603	0.231743	0.346661
7.1127	0.228405	0.339031
7.11937	0.22459	0.332355
7.12603	0.220776	0.32711
7.1327	0.217915	0.323772
7.13937	0.216007	0.320911
7.14603	0.2141	0.318527
7.1527	0.211716	0.315666
7.15937	0.209808	0.312328
7.16603	0.208378	0.30756
7.1727	0.206947	0.302315
7.17937	0.20647	0.298023
7.18603	0.20647	0.293732
7.1927	0.205994	0.290394
7.19937	0.20504	0.286579
7.20603	0.204086	0.283241
7.2127	0.202656	0.28038
7.21937	0.200272	0.276089
7.22603	0.196934	0.271797
7.2327	0.194073	0.267029
7.23937	0.191212	0.265121
7.24603	0.187874	0.264168
7.2527	0.185013	0.263691
7.25937	0.183105	0.264645
7.26603	0.181675	0.265598
7.2727	0.180244	0.267029
7.27937	0.178814	0.267506
7.28603	0.17786	0.267029
7.2927	0.175953	0.266552
7.29937	0.173092	0.264168
7.30603	0.169277	0.26226
7.3127	0.165462	0.26083
7.31937	0.163078	0.259399
7.32603	0.160217	0.257969
7.3327	0.157356	0.257015
7.33937	0.155449	0.257492
7.34603	0.154495	0.257969
7.3527	0.153542	0.257015
7.35937	0.152111	0.255585
7.36603	0.150681	0.254631
7.3727	0.149727	0.253677
7.37937	0.148296	0.252247
7.38603	0.14782	0.251293
7.3927	0.148773	0.25034
7.39937	0.149727	0.248909
7.40603	0.150681	0.247002
7.4127	0.152111	0.245094
7.41937	0.153542	0.244141
7.42603	0.154495	0.243187
7.4327	0.154018	0.242233
7.43937	0.153065	0.241756
7.44603	0.152111	0.24128
7.4527	0.151157	0.241756
7.45937	0.150204	0.241756
7.46603	0.14925	0.242233
7.4727	0.14925	0.243187
7.47937	0.14925	0.243664
7.48603	0.148773	0.243187
7.4927	0.148773	0.241756
7.49937	0.14782	0.240326
7.50603	0.146389	0.238419
7.5127	0.144958	0.236511
7.51937	0.143051	0.236511
7.52603	0.141621	0.236988
7.5327	0.140667	0.237942
7.53937	0.139713	0.238419
7.54603	0.137806	0.238419
7.5527	0.136375	0.236511
7.55937	0.134945	0.234127
7.56603	0.133991	0.231266
7.5727	0.132084	0.227451
7.57937	0.129223	0.224113
7.58603	0.127316	0.221252
7.5927	0.127316	0.219822
7.59937	0.128746	0.218391
7.60603	0.130653	0.216484
7.6127	0.133038	0.215054
7.61937	0.135422	0.212669
7.62603	0.137329	0.209808
7.6327	0.137329	0.20647
7.63937	0.134945	0.203609
7.64603	0.133038	0.200748
7.6527	0.13113	0.198364
7.65937	0.1297	0.195026
7.66603	0.127792	0.192165
7.6727	0.125885	0.188351
7.67937	0.123501	0.185013
7.68603	0.12064	0.180721
7.6927	0.117779	0.176907
7.69937	0.114441	0.173092
7.70603	0.111103	0.169277
7.7127	0.108719	0.165462
7.71937	0.107288	0.161171
7.72603	0.106335	0.157833
7.7327	0.105381	0.155926
7.73937	0.104427	0.154495
7.74603	0.104427	0.154018
7.7527	0.103951	0.153542
7.75937	0.103474	0.153542
7.76603	0.102043	0.152588
7.7727	0.099659	0.150681
7.77937	0.0972748	0.14782
7.78603	0.0963211	0.145435
7.7927	0.0953674	0.143051
7.79937	0.0948906	0.140667
7.80603	0.0944138	0.137806
7.8127	0.0953674	0.134945
7.81937	0.0977516	0.132561
7.82603	0.0991821	0.130177
7.8327	0.0987053	0.127792
7.83937	0.0967979	0.125885
7.84603	0.0958443	0.123501
7.8527	0.0948906	0.121593
7.85937	0.0925064	0.119209
7.86603	0.0886917	0.117302
7.8727	0.0863075	0.115395
7.87937	0.084877	0.113964
7.88603	0.0839233	0.11301
7.8927	0.0810623	0.112534
7.89937	0.079155	0.11158
7.90603	0.0777245	0.109673
7.9127	0.0767708	0.107288
7.91937	0.0753403	0.105858
7.92603	0.0748634	0.105381
7.9327	0.0748634	0.105381
7.93937	0.0753403	0.105858
7.94603	0.0748634	0.107765
7.9527	0.0743866	0.110626
7.95937	0.0739098	0.11301
7.96603	0.0729561	0.113964
7.9727	0.0729561	0.115395
7.97937	0.0734329	0.116348
7.98603	0.0743866	0.116825
7.9927	0.0743866	0.117779
7.99937	0.0734329	0.118732
8.00603	0.0715256	0.12064
8.0127	0.0686646	0.122547
8.01937	0.0662804	0.124931
8.02603	0.0648499	0.127792
8.0327	0.0658035	0.131607
8.03937	0.0677109	0.135422
8.04603	0.0691414	0.14019
8.0527	0.0696182	0.145435
8.05937	0.0696182	0.151634
8.06603	0.0691414	0.156879
8.0727	0.0681877	0.160694
8.07937	0.0667572	0.163555
8.08603	0.0658035	0.165939
8.0927	0.0648499	0.167847
8.09937	0.0634193	0.169754
8.10603	0.0629425	0.170708
8.1127	0.0638962	0.171661
8.11937	0.0648499	0.172615
8.12603	0.0653267	0.174522
8.1327	0.0653267	0.17643
8.13937	0.0653267	0.178337
8.14603	0.0638962	0.180721
8.1527	0.0610352	0.183105
8.15937	0.0576973	0.184059
8.16603	0.0553131	0.183582
8.1727	0.0534058	0.183105
8.17937	0.0524521	0.183105
8.18603	0.0514984	0.183105
8.1927	0.0510216	0.183105
8.19937	0.0510216	0.183582
8.20603	0.0510216	0.184536
8.2127	0.0505447	0.184059
8.21937	0.0500679	0.183105
8.22603	0.0500679	0.180721
8.2327	0.0495911	0.178814
8.23937	0.0481606	0.177383
8.24603	0.0472069	0.175953
8.2527	0.0472069	0.174522
8.25937	0.0481606	0.173569
8.26603	0.0476837	0.172615
8.2727	0.0472069	0.172138
8.27937	0.04673	0.172615
8.28603	0.0462532	0.173569
8.2927	0.0448227	0.174046
8.29937	0.0433922	0.173569
8.30603	0.0429153	0.172138
8.3127	0.0424385	0.169277
8.31937	0.0419617	0.165939
8.32603	0.0414848	0.162125
8.3327	0.0419617	0.15974
8.33937	0.0424385	0.15831
8.34603	0.0429153	0.158787
8.3527	0.0429153	0.160217
8.35937	0.043869	0.161648
8.36603	0.0457764	0.162601
8.3727	0.04673	0.163555
8.37937	0.0472069	0.164032
8.38603	0.0476837	0.164986
8.3927	0.0481606	0.166416
8.39937	0.0481606	0.1688
8.40603	0.0472069	0.170231
8.4127	0.0452995	0.171661
8.41937	0.043869	0.171661
8.42603	0.0424385	0.170231
8.4327	0.0414848	0.168324
8.43937	0.0414848	0.166416
8.44603	0.0419617	0.165462
8.4527	0.0424385	0.163555
8.45937	0.043869	0.161648
8.46603	0.0452995	0.15974
8.4727	0.0457764	0.157833
8.47937	0.0452995	0.154495
8.48603	0.0452995	0.150681
8.4927	0.0457764	0.14782
8.49937	0.0452995	0.145435
8.50603	0.043869	0.143528
8.5127	0.0419617	0.141621
8.51937	0.0386238	0.139713
8.52603	0.035286	0.136852
8.5327	0.0329018	0.133514
8.53937	0.0319481	0.130177
8.54603	0.0324249	0.127316
8.5527	0.0338554	0.123024
8.55937	0.0362396	0.118732
8.56603	0.038147	0.115871
8.5727	0.0386238	0.114441
8.57937	0.0376701	0.11158
8.58603	0.035286	0.108719
8.5927	0.0333786	0.106335
8.59937	0.0319481	0.104427
8.60603	0.0309944	0.101566
8.6127	0.0309944	0.0982285
8.61937	0.0319481	0.0953674
8.62603	0.0333786	0.0929832
8.6327	0.0343323	0.0915527
8.63937	0.0343323	0.0901222
8.64603	0.0333786	0.087738
8.6527	0.0329018	0.0858307
8.65937	0.0319481	0.0844002
8.66603	0.0314713	0.0815392
8.6727	0.0300407	0.0782013
8.67937	0.0290871	0.0739098
8.68603	0.0271797	0.0696182
8.6927	0.0243187	0.0667572
8.69937	0.0224113	0.0638962
8.70603	0.0214577	0.061512
8.7127	0.0209808	0.0591278
8.71937	0.0219345	0.058651
8.72603	0.0238419	0.0596046
8.7327	0.0257492	0.0605583
8.73937	0.0267029	0.0605583
8.74603	0.0257492	0.0605583
8.7527	0.0252724	0.0605583
8.75937	0.0238419	0.0596046
8.76603	0.0219345	0.0576973
8.7727	0.020504	0.0553131
8.77937	0.020504	0.0529289
8.78603	0.0209808	0.0510216
8.7927	0.0209808	0.0505447
8.79937	0.020504	0.0510216
8.80603	0.020504	0.0524521
8.8127	0.020504	0.0538826
8.81937	0.0200272	0.0553131
8.82603	0.0185966	0.0557899
8.8327	0.017643	0.0567436
8.83937	0.017643	0.0572205
8.84603	0.0181198	0.0572205
8.8527	0.0185966	0.0567436
8.85937	0.0181198	0.0567436
8.86603	0.0190735	0.0567436
8.8727	0.0195503	0.0553131
8.87937	0.0195503	0.0524521
8.88603	0.0200272	0.0495911
8.8927	0.0209808	0.0476837
8.89937	0.0224113	0.0462532
8.90603	0.0228882	0.0457764
8.9127	0.0214577	0.0452995
8.91937	0.0200272	0.0452995
8.92603	0.0181198	0.0452995
8.9327	0.0157356	0.0452995
8.93937	0.0133514	0.0448227
8.94603	0.0114441	0.0443459
8.9527	0.0123978	0.043869
8.95937	0.0143051	0.043869
8.96603	0.0162125	0.0433922
8.9727	0.017643	0.0429153
8.97937	0.0185966	0.0414848
8.98603	0.0185966	0.041008
8.9927	0.0181198	0.0400543
8.99937	0.0171661	0.038147
9.00603	0.0157356	0.0357628
9.0127	0.0138283	0.0338554
9.01937	0.0119209	0.0333786
9.02603	0.0119209	0.0329018
9.0327	0.0119209	0.0329018
9.03937	0.0109673	0.0324249
9.04603	0.0109673	0.0324249
9.0527	0.0123978	0.0319481
9.05937	0.0143051	0.0314713
9.06603	0.0152588	0.0305176
9.0727	0.0157356	0.0295639
9.07937	0.0162125	0.0295639
9.08603	0.0166893	0.0305176
9.0927	0.0152588	0.0319481
9.09937	0.0138283	0.0319481
9.10603	0.0133514	0.0305176
9.1127	0.0128746	0.0295639
9.11937	0.0123978	0.0286102
9.12603	0.0119209	0.0276566
9.1327	0.0128746	0.0257492
9.13937	0.0133514	0.0238419
9.14603	0.0119209	0.023365
9.1527	0.00905991	0.023365
9.15937	0.00619888	0.023365
9.16603	0.00429153	0.023365
9.1727	0.00286102	0.0247955
9.17937	0.00238419	0.026226
9.18603	0.0038147	0.0286102
9.1927	0.00572205	0.0300407
9.19937	0.00667572	0.0305176
9.20603	0.00572205	0.0305176
9.2127	0.00476837	0.0295639
9.21937	0.00333786	0.0290871
9.22603	0.00238419	0.0286102
9.2327	0.00190735	0.0286102
9.23937	0.00286102	0.0290871
9.24603	0.00476837	0.0319481
9.2527	0.00667572	0.035286
9.25937	0.00810623	0.0376701
9.26603	0.00953674	0.0391006
9.2727	0.0100136	0.0395775
9.27937	0.00953674	0.0395775
9.28603	0.00858307	0.0391006
9.2927	0.00762939	0.0395775
9.29937	0.00667572	0.0414848
9.30603	0.00667572	0.0443459
9.3127	0.00619888	0.0472069
9.31937	0.00572205	0.0510216
9.32603	0.00429153	0.0538826
9.3327	0.00286102	0.0567436
9.33937	0.00143051	0.0591278
9.34603	0.000476837	0.0624657
9.3527	-0.000476837	0.0667572
9.35937	-0.000476837	0.0705719
9.36603	0.000953674	0.0743866
9.3727	0.000953674	0.0777245
9.37937	0	0.0810623
9.38603	-0.00143051	0.084877
9.3927	-0.00238419	0.0886917
9.39937	-0.00286102	0.0929832
9.40603	-0.00238419	0.0972748
9.4127	-0.000953674	0.101566
9.41937	0.00190735	0.105381
9.42603	0.00476837	0.107765
9.4327	0.00762939	0.109673
9.43937	0.00858307	0.110149
9.44603	0.00762939	0.111103
9.4527	0.00572205	0.111103
9.45937	0.00238419	0.111103
9.46603	0	0.111103
9.4727	-0.00190735	0.11158
9.47937	-0.00238419	0.11301
9.48603	-0.00190735	0.115395
9.4927	-0.00143051	0.117302
9.49937	-0.000476837	0.118256
9.50603	0	0.118256
9.5127	0.000476837	0.116348
9.51937	0.000476837	0.113964
9.52603	0.00143051	0.110149
9.5327	0.00190735	0.106812
9.53937	0.00238419	0.103951
9.54603	0.00286102	0.101089
9.5527	0.00238419	0.0987053
9.55937	0.000953674	0.0963211
9.56603	-0.000953674	0.0944138
9.5727	-0.00286102	0.0925064
9.57937	-0.00429153	0.0901222
9.58603	-0.00476837	0.0882149
9.5927	-0.00476837	0.0863075
9.59937	-0.00333786	0.0844002
9.60603	-0.00286102	0.0829697
9.6127	-0.00238419	0.0815392
9.61937	-0.00238419	0.0796318
9.62603	-0.0038147	0.0777245
9.6327	-0.00572205	0.0758171
9.63937	-0.00715256	0.0739098
9.64603	-0.00810623	0.0734329
9.6527	-0.00905991	0.0743866
9.65937	-0.00953674	0.0762939
9.66603	-0.00810623	0.079155
9.6727	-0.00715256	0.0815392
9.67937	-0.00762939	0.0839233
9.68603	-0.00858307	0.0863075
9.6927	-0.00762939	0.0882149
9.69937	-0.00667572	0.0886917
9.70603	-0.00715256	0.0901222
9.7127	-0.00715256	0.0925064
9.71937	-0.00619888	0.0948906
9.72603	-0.00476837	0.0953674
9.7327	-0.00572205	0.0967979
9.73937	-0.00715256	0.0987053
9.74603	-0.00762939	0.101566
9.7527	-0.00810623	0.103951
9.75937	-0.00858307	0.108242
9.76603	-0.00810623	0.113964
9.7727	-0.00667572	0.120163
9.77937	-0.00476837	0.125408
9.78603	-0.00238419	0.130177
9.7927	-0.00190735	0.135422
9.79937	-0.00238419	0.140667
9.80603	-0.0038147	0.145435
9.8127	-0.00524521	0.149727
9.81937	-0.00619888	0.154018
9.82603	-0.00762939	0.159264
9.8327	-0.00810623	0.164509
9.83937	-0.00619888	0.169754
9.84603	-0.00286102	0.174522
9.8527	-0.00143051	0.179291
9.85937	-0.00143051	0.184059
9.86603	-0.00143051	0.188828
9.8727	-0.00143051	0.192642
9.87937	-0.00286102	0.196457
9.88603	-0.00572205	0.199318
9.8927	-0.00667572	0.202179
9.89937	-0.00667572	0.205517
9.90603	-0.00572205	0.208855
9.9127	-0.00619888	0.212193
9.91937	-0.00715256	0.215054
9.92603	-0.00810623	0.216961
9.9327	-0.00810623	0.218868
9.93937	-0.00762939	0.220776
9.94603	-0.00715256	0.222206
9.9527	-0.00619888	0.222206
9.95937	-0.00476837	0.221252
9.96603	-0.00429153	0.220299
9.9727	-0.00524521	0.219345
9.97937	-0.00715256	0.217915
9.98603	-0.00905991	0.21553
9.9927	-0.0109673	0.213623
9.99937	-0.0119209	0.213146
10.006	-0.0109673	0.212193
10.0127	-0.00953674	0.210762
10.0194	-0.00905991	0.208378
10.026	-0.00905991	0.20647
10.0327	-0.00953674	0.204563
10.0394	-0.0109673	0.202179
10.046	-0.0128746	0.199795
10.0527	-0.0138283	0.197887
10.0594	-0.0133514	0.196934
10.066	-0.0123978	0.19455
10.0727	-0.0119209	0.191689
10.0794	-0.0114441	0.188828
10.086	-0.0104904	0.185966
10.0927	-0.00953674	0.182629
10.0994	-0.00953674	0.179291
10.106	-0.00858307	0.17643
10.1127	-0.00715256	0.173092
10.1194	-0.00572205	0.169277
10.126	-0.00476837	0.164986
10.1327	-0.00524521	0.160217
10.1394	-0.00572205	0.155926
10.146	-0.00619888	0.152111
10.1527	-0.00715256	0.148296
10.1594	-0.00762939	0.144482
10.166	-0.00762939	0.141144
10.1727	-0.00810623	0.13876
10.1794	-0.00905991	0.136375
10.186	-0.0100136	0.133514
10.1927	-0.0100136	0.129223
10.1994	-0.0109673	0.125885
10.206	-0.0128746	0.122547
10.2127	-0.0143051	0.118732
10.2194	-0.0138283	0.115395
10.226	-0.0128746	0.11301
10.2327	-0.0133514	0.110626
10.2394	-0.014782	0.107288
10.246	-0.0157356	0.10252
10.2527	-0.0157356	0.0972748
10.2594	-0.0157356	0.0920296
10.266	-0.0157356	0.0872612
10.2727	-0.0143051	0.0844002
10.2794	-0.0123978	0.0829697
10.286	-0.0104904	0.0824928
10.2927	-0.00905991	0.0805855
10.2994	-0.00905991	0.0767708
10.306	-0.00953674	0.0724792
10.3127	-0.0109673	0.0677109
10.3194	-0.0123978	0.0634193
10.326	-0.0123978	0.0600815
10.3327	-0.0114441	0.0581741
10.3394	-0.0114441	0.0576973
10.346	-0.0119209	0.058651
10.3527	-0.0128746	0.0596046
10.3594	-0.0133514	0.0596046
10.366	-0.0138283	0.0576973
10.3727	-0.0143051	0.0553131
10.3794	-0.014782	0.0538826
10.386	-0.0138283	0.0519753
10.3927	-0.0128746	0.0495911
10.3994	-0.0114441	0.0476837
10.406	-0.0100136	0.0472069
10.4127	-0.00905991	0.04673
10.4194	-0.00858307	0.0457764
10.426	-0.00810623	0.0433922
10.4327	-0.00858307	0.0405312
10.4394	-0.00905991	0.0386238
10.446	-0.0104904	0.0376701
10.4527	-0.0123978	0.0367165
10.4594	-0.014782	0.0362396
10.466	-0.0171661	0.0367165
10.4727	-0.0181198	0.038147
10.4794	-0.0181198	0.0386238
10.486	-0.017643	0.0386238
10.4927	-0.017643	0.038147
10.4994	-0.0181198	0.0371933
10.506	-0.017643	0.0362396
10.5127	-0.0171661	0.0348091
10.5194	-0.0171661	0.0333786
10.526	-0.017643	0.0319481
10.5327	-0.0171661	0.0309944
10.5394	-0.0157356	0.0309944
10.546	-0.0138283	0.0314713
10.5527	-0.0133514	0.0324249
10.5594	-0.0138283	0.0333786
10.566	-0.0152588	0.0333786
10.5727	-0.0157356	0.0329018
10.5794	-0.0166893	0.0329018
10.586	-0.017643	0.0329018
10.5927	-0.0181198	0.0338554
10.5994	-0.0181198	0.0362396
10.606	-0.0171661	0.0395775
10.6127	-0.0166893	0.0429153
10.6194	-0.0162125	0.0452995
10.626	-0.014782	0.0472069
10.6327	-0.0133514	0.0486374
10.6394	-0.0114441	0.0500679
10.646	-0.0100136	0.0524521
10.6527	-0.00905991	0.0576973
10.6594	-0.00858307	0.0662804
10.666	-0.0104904	0.0758171
10.6727	-0.0143051	0.0853539
10.6794	-0.017643	0.0939369
10.686	-0.0190735	0.100613
10.6927	-0.0190735	0.105858
10.6994	-0.017643	0.110626
10.706	-0.0152588	0.115871
10.7127	-0.0128746	0.122547
10.7194	-0.0100136	0.130653
10.726	-0.00858307	0.140667
10.7327	-0.00762939	0.151634
10.7394	-0.00762939	0.162125
10.746	-0.00810623	0.172615
10.7527	-0.00762939	0.182152
10.7594	-0.00715256	0.191212
10.766	-0.00667572	0.200272
10.7727	-0.00810623	0.208855
10.7794	-0.00953674	0.217915
10.786	-0.0109673	0.225544
10.7927	-0.0133514	0.23365
10.7994	-0.0152588	0.24271
10.806	-0.0171661	0.252247
10.8127	-0.0195503	0.26083
10.8194	-0.0219345	0.269413
10.826	-0.0243187	0.277996
10.8327	-0.0252724	0.287056
10.8394	-0.026226	0.295162
10.846	-0.0276566	0.301838
10.8527	-0.0286102	0.30756
10.8594	-0.0281334	0.312328
10.866	-0.0267029	0.316143
10.8727	-0.0257492	0.319004
10.8794	-0.0252724	0.321865
10.886	-0.0243187	0.324249
10.8927	-0.0228882	0.32568
10.8994	-0.0214577	0.32711
10.906	-0.0209808	0.329494
10.9127	-0.0214577	0.332832
10.9194	-0.0224113	0.33617
10.926	-0.0238419	0.340939
10.9327	-0.0257492	0.347137
10.9394	-0.0271797	0.354767
10.946	-0.0281334	0.361919
10.9527	-0.0286102	0.368118
10.9594	-0.0286102	0.374794
10.966	-0.0286102	0.382423
10.9727	-0.0281334	0.391006
10.9794	-0.0276566	0.40102
10.986	-0.0281334	0.413418
10.9927	-0.0286102	0.427246
10.9994	-0.0286102	0.442505
11.006	-0.0286102	0.458241
11.0127	-0.0276566	0.474453
11.0194	-0.026226	0.491142
11.026	-0.0247955	0.508308
11.0327	-0.0238419	0.527382
11.0394	-0.0238419	0.548363
11.046	-0.0243187	0.570774
11.0527	-0.0252724	0.593662
11.0594	-0.026226	0.61655
11.066	-0.0271797	0.639439
11.0727	-0.0281334	0.66185
11.0794	-0.0290871	0.683308
11.086	-0.0300407	0.703812
11.0927	-0.0314713	0.724316
11.0994	-0.0329018	0.743866
11.106	-0.0338554	0.761986
11.1127	-0.0343323	0.778198
11.1194	-0.0343323	0.792027
11.126	-0.0333786	0.802517
11.1327	-0.0319481	0.811577
11.1394	-0.0305176	0.818253
11.146	-0.0300407	0.823975
11.1527	-0.0295639	0.828743
11.1594	-0.0295639	0.832081
11.166	-0.0295639	0.833988
11.1727	-0.0300407	0.833035
11.1794	-0.0305176	0.830173
11.186	-0.0319481	0.823975
11.1927	-0.0338554	0.815392
11.1994	-0.0348091	0.804901
11.206	-0.035286	0.793457
11.2127	-0.035286	0.781536
11.2194	-0.035286	0.768185
11.226	-0.0338554	0.752926
11.2327	-0.0309944	0.73576
11.2394	-0.0295639	0.717163
11.246	-0.0290871	0.697136
11.2527	-0.0295639	0.675678
11.2594	-0.0290871	0.653267
11.266	-0.0281334	0.630856
11.2727	-0.0276566	0.607967
11.2794	-0.0271797	0.584126
11.286	-0.026226	0.560284
11.2927	-0.0247955	0.536442
11.2994	-0.0247955	0.5126
11.306	-0.0252724	0.488758
11.3127	-0.026226	0.466824
11.3194	-0.0271797	0.445843
11.326	-0.0286102	0.425339
11.3327	-0.0305176	0.405312
11.3394	-0.0324249	0.385761
11.346	-0.0343323	0.365734
11.3527	-0.0367165	0.34523
11.3594	-0.038147	0.324726
11.366	-0.0376701	0.305176
11.3727	-0.0357628	0.287056
11.3794	-0.0329018	0.270367
11.386	-0.0305176	0.255108
11.3927	-0.0281334	0.241756
11.3994	-0.0271797	0.229836
11.406	-0.0276566	0.217915
11.4127	-0.0281334	0.206947
11.4194	-0.0286102	0.196457
11.426	-0.0286102	0.18692
11.4327	-0.0276566	0.178337
11.4394	-0.026226	0.171185
11.446	-0.0252724	0.165939
11.4527	-0.0257492	0.162125
11.4594	-0.026226	0.158787
11.466	-0.026226	0.156403
11.4727	-0.0267029	0.154018
11.4794	-0.0271797	0.152111
11.486	-0.0267029	0.150204
11.4927	-0.026226	0.148773
11.4994	-0.0257492	0.146866
11.506	-0.0257492	0.145912
11.5127	-0.0267029	0.145435
11.5194	-0.0276566	0.145435
11.526	-0.0286102	0.144958
11.5327	-0.0290871	0.145435
11.5394	-0.0300407	0.146389
11.546	-0.0305176	0.147343
11.5527	-0.0309944	0.147343
11.5594	-0.0309944	0.147343
11.566	-0.0314713	0.14782
11.5727	-0.0319481	0.14782
11.5794	-0.0324249	0.147343
11.586	-0.0324249	0.147343
11.5927	-0.0324249	0.147343
11.5994	-0.0314713	0.146866
11.606	-0.0295639	0.145912
11.6127	-0.0276566	0.144482
11.6194	-0.026226	0.143051
11.626	-0.0252724	0.143051
11.6327	-0.0238419	0.143051
11.6394	-0.0228882	0.143528
11.646	-0.023365	0.143528
11.6527	-0.023365	0.142574
11.6594	-0.0228882	0.141621
11.666	-0.023365	0.139236
11.6727	-0.0252724	0.136375
11.6794	-0.026226	0.133038
11.686	-0.0257492	0.130653
11.6927	-0.0257492	0.128746
11.6994	-0.0257492	0.126839
11.706	-0.0238419	0.125408
11.7127	-0.020504	0.123978
11.7194	-0.017643	0.123024
11.726	-0.0157356	0.121593
11.7327	-0.0138283	0.118732
11.7394	-0.0109673	0.108719
11.746	-0.00762939	0.0834465
11.7527	-0.0038147	0.0519753
11.7594	-0.00190735	0.0400543
11.766	-0.00905991	0.0691414
11.7727	-0.0252724	0.139236
11.7794	-0.0376701	0.234127
11.786	-0.0281334	0.339985
11.7927	0.0109673	0.438213
11.7994	0.0739098	0.502586
11.806	0.151157	0.513077
11.8127	0.23222	0.47493
11.8194	0.2985	0.413418
11.826	0.329971	0.351429
11.8327	0.322342	0.300884
11.8394	0.287533	0.263691
11.846	0.243664	0.237465
11.8527	0.202656	0.218868
11.8594	0.170708	0.20504
11.866	0.148296	0.193596
11.8727	0.133991	0.183582
11.8794	0.124454	0.174522
11.886	0.117779	0.166893
11.8927	0.11301	0.15974
11.8994	0.109673	0.153542
11.906	0.106335	0.148773
11.9127	0.102997	0.146389
11.9194	0.100136	0.144958
11.926	0.0982285	0.144958
11.9327	0.0967979	0.146389
11.9394	0.0958443	0.148773
11.946	0.0939369	0.151157
11.9527	0.0920296	0.152588
11.9594	0.0896454	0.153065
11.966	0.0872612	0.153542
11.9727	0.0844002	0.153065
11.9794	0.082016	0.151634
11.986	0.0810623	0.151157
11.9927	0.0801086	0.151157
11.9994	0.0796318	0.152111
12.006	0.0801086	0.152588
12.0127	0.0810623	0.153065
12.0194	0.082016	0.154495
12.026	0.0829697	0.156879
12.0327	0.0853539	0.15974
12.0394	0.0891685	0.162601
12.046	0.0925064	0.165939
12.0527	0.0948906	0.169754
12.0594	0.0958443	0.174046
12.066	0.0967979	0.178814
12.0727	0.0972748	0.183105
12.0794	0.0967979	0.187397
12.086	0.0963211	0.192642
12.0927	0.0958443	0.199318
12.0994	0.0958443	0.206947
12.106	0.0963211	0.216484
12.1127	0.0963211	0.227928
12.1194	0.0977516	0.24128
12.126	0.0991821	0.254154
12.1327	0.101566	0.266552
12.1394	0.102997	0.276089
12.146	0.104904	0.282764
12.1527	0.106335	0.286102
12.1594	0.107288	0.286102
12.166	0.106812	0.283718
12.1727	0.105858	0.279427
12.1794	0.105381	0.273705
12.186	0.105858	0.267982
12.1927	0.106335	0.26226
12.1994	0.106335	0.256062
12.206	0.105858	0.248909
12.2127	0.105381	0.24128
12.2194	0.103951	0.234604
12.226	0.10252	0.227451
12.2327	0.101089	0.220299
12.2394	0.100613	0.213623
12.246	0.101089	0.207424
12.2527	0.102043	0.203609
12.2594	0.103951	0.201702
12.266	0.105858	0.201702
12.2727	0.107288	0.203133
12.2794	0.108242	0.205994
12.286	0.109673	0.210285
12.2927	0.110626	0.215054
12.2994	0.11158	0.220776
12.306	0.11301	0.227928
12.3127	0.113964	0.236511
12.3194	0.114918	0.245094
12.326	0.114918	0.255108
12.3327	0.115395	0.264645
12.3394	0.115395	0.271797
12.346	0.115395	0.277996
12.3527	0.116825	0.284195
12.3594	0.119686	0.291824
12.366	0.123501	0.299931
12.3727	0.127316	0.308037
12.3794	0.131607	0.31805
12.386	0.135899	0.331402
12.3927	0.14019	0.347137
12.3994	0.144958	0.366211
12.406	0.150204	0.387192
12.4127	0.156403	0.41008
12.4194	0.162125	0.434875
12.426	0.16737	0.458717
12.4327	0.172138	0.479698
12.4394	0.175476	0.496864
12.446	0.177383	0.509262
12.4527	0.178337	0.514984
12.4594	0.178337	0.513077
12.466	0.17786	0.503063
12.4727	0.175953	0.486374
12.4794	0.174046	0.46587
12.486	0.172138	0.442028
12.4927	0.171661	0.418663
12.4994	0.172138	0.398159
12.506	0.174999	0.3829
12.5127	0.179768	0.37241
12.5194	0.186443	0.365257
12.526	0.193596	0.362873
12.5327	0.200748	0.36335
12.5394	0.20647	0.365257
12.546	0.211239	0.369072
12.5527	0.214577	0.374317
12.5594	0.216007	0.380516
12.566	0.21553	0.387669
12.5727	0.213146	0.394344
12.5794	0.209332	0.400543
12.586	0.204086	0.404835
12.5927	0.198364	0.409126
12.5994	0.193119	0.412464
12.606	0.187874	0.415325
12.6127	0.183105	0.41914
12.6194	0.180244	0.426769
12.626	0.179768	0.439167
12.6327	0.181198	0.455379
12.6394	0.182629	0.478268
12.646	0.18549	0.512123
12.6527	0.189304	0.56076
12.6594	0.192642	0.628471
12.666	0.195503	0.718594
12.6727	0.198364	0.834942
12.6794	0.202179	0.977516
12.686	0.20504	1.13964
12.6927	0.207424	1.30987
12.6994	0.209808	1.4739
12.706	0.213146	1.61505
12.7127	0.216007	1.71709
12.7194	0.218391	1.76716
12.726	0.221252	1.76144
12.7327	0.225067	1.70088
12.7394	0.227928	1.59454
12.746	0.228882	1.45769
12.7527	0.227928	1.30701
12.7594	0.226021	1.15633
12.766	0.225067	1.01519
12.7727	0.225544	0.892639
12.7794	0.227451	0.790596
12.786	0.230789	0.708103
12.7927	0.236034	0.640869
12.7994	0.241756	0.586987
12.806	0.246525	0.543594
12.8127	0.249386	0.509739
12.8194	0.25177	0.482082
12.826	0.254154	0.461578
12.8327	0.256062	0.449181
12.8394	0.256538	0.445843
12.846	0.257492	0.450134
12.8527	0.259399	0.460625
12.8594	0.262737	0.47636
12.866	0.267029	0.496387
12.8727	0.272751	0.517368
12.8794	0.280857	0.536919
12.886	0.288963	0.553131
12.8927	0.296593	0.564098
12.8994	0.303745	0.567913
12.906	0.310421	0.565529
12.9127	0.317574	0.557899
12.9194	0.32568	0.547409
12.926	0.334263	0.538826
12.9327	0.344276	0.535965
12.9394	0.355244	0.540733
12.946	0.367165	0.554562
12.9527	0.379086	0.577927
12.9594	0.391483	0.610828
12.966	0.403881	0.65136
12.9727	0.416279	0.697613
12.9794	0.4282	0.748634
12.986	0.440121	0.80204
12.9927	0.451565	0.853062
12.9994	0.463963	0.897408
13.006	0.477314	0.930309
13.0127	0.491619	0.949383
13.0194	0.506878	0.954151
13.026	0.52166	0.943661
13.0327	0.535488	0.919342
13.0394	0.547409	0.88501
13.046	0.557423	0.844955
13.0527	0.566483	0.80204
13.0594	0.575066	0.758648
13.066	0.583172	0.71907
13.0727	0.590324	0.686169
13.0794	0.597954	0.660896
13.086	0.605106	0.641823
13.0927	0.612736	0.628471
13.0994	0.620365	0.620842
13.106	0.628471	0.617504
13.1127	0.638485	0.617027
13.1194	0.649452	0.618935
13.126	0.66185	0.622749
13.1327	0.675678	0.627518
13.1394	0.689507	0.633717
13.146	0.704765	0.640869
13.1527	0.720501	0.648022
13.1594	0.736237	0.653744
13.166	0.749111	0.657558
13.1727	0.759602	0.659466
13.1794	0.767708	0.659466
13.186	0.77343	0.658512
13.1927	0.776768	0.657082
13.1994	0.777721	0.656605
13.206	0.777245	0.657558
13.2127	0.775814	0.659466
13.2194	0.773907	0.66185
13.226	0.770569	0.663757
13.2327	0.7658	0.664711
13.2394	0.760555	0.663757
13.246	0.75531	0.661373
13.2527	0.749588	0.658035
13.2594	0.743866	0.653744
13.266	0.736713	0.650406
13.2727	0.729084	0.647068
13.2794	0.721931	0.644207
13.286	0.714302	0.641346
13.2927	0.70715	0.639439
13.2994	0.700951	0.637531
13.306	0.696182	0.636101
13.3127	0.692844	0.634193
13.3194	0.69046	0.631809
[truncated: 4,003 more rows]

## Sheet: Supplementary Fig. 6
extended temporal analysis of number of microdomains per confocal plane per frame
in Jurkat T cells
time [s]	DMSO																	WT MASTER-NAADP
1	0	0	0	0	0	0	0	0	0	0	0	0	0	0	0	0	0.1	0	0	0	0	0	0	0	0	0	0	0	0	0	0	1.2	0	0	0	0	0	0	0	0	0	0	0	0	0	3.025	0	0	0
2	0	0	0	0	0	0	0	0	0	0	0	0	0	0	0	0	0.425	0	0	0	0	0	0	0	0	0	0	0	0	0	0	1.625	0	0	0	0	0	0	0	0	0	0	0	0	0	3.775	0	0	0
3	0	0	0	0	0	0	0	0	0	0	0	0	0	0	0	0	1.675	0	0	0	0	0	0	0	0	0	0	0	0	0	0	1.375	0	0	0	0	0	0	0	0	0	0	0	0	0	3.75	0	0	0
4	0	0	0	0	0	0	0	0	0	0	0	0	0	0	0	0	7.775	0	0	0	0	0.05	0	0	0	0	0	0	0	0	0	1.65	0	0	0	0	0	0	0	0	0	0	0	0	0	4.4	0	0	0
5	0	0	0	0.025	0	0	0	0	0	0	0	0	0	0	0	0	13.6	0	0	0	0	0.925	0.05	0	0	0	0	0	0	0	0	1.575	0	0	0	0	0	0	0	0	0	0	0.025	0	0.025	5.725	0	0	0
6	0	0	0	1.4	0	0	0	0	0	0	0	0	0	0	0	0	14.025	0	0.825	0	0	7.15	0.75	0	0	0	0	0	0	0	0	1.325	0	0	0	0	0	0	0	0	0	0	0	0	1.4	6.075	0	0.325	0
7	0	0	0	9.375	0	0	0	0	0	0	0	0	0	0	0	0	12.275	0	9.95	0	0	22.825	4.45	0.1	0.025	0	0	0	0	0	0	1.8	0	0	0	0	0	0	0	0	0	0	0	0	4.1	7.175	0	7.75	0
8	0	0	0	12.05	0	0	0	0	0	0	0	0	0	0	0	0	10.35	0	10.8	0	0	37.7	7.375	0.3	0.025	0	0	0.075	0	0	0	1.8	0.15	0	0	0	0	0	0	0	0	0	0.125	0	2.85	7.975	0	14.7	0
9	0	0	0	11.85	0	0	0	0	0	0	0	0	0	0	0	0	9.475	0	9.9	0	0	33.45	8.875	0.875	0.1	0	0	2.15	0	0	0	1.8	2.85	0	0.75	0	0	0	0	0	0	0	0.425	0	2.1	7.675	0.125	10.1	0
10	0	0	0	10.075	0	0	0	0	0	0	0	0	0	0	0	0	8.2	0	8.5	0.075	0	30.025	10.525	1.625	0.425	0	0	9.825	0	0	0.225	2.05	6.25	0	2.175	0	0	0	0	0	0	0	1.025	0	2.275	7.3	1.375	7.6	0.2
11	0	0	0	9.15	0	0	0	0	0	0	0	0	0	0	0	0	0	0	7.3	0.125	0	22.675	8.975	2.7	0.6	0	0	18.375	0	0	5.175	1.825	7.375	0	2.65	0	0	0	0	0	0	0	2.725	0	2.525	7.6	2.975	6	1.55
12	0	0	0	9.875	0	0	0	0	0.025	0	0	0	0	0	0.025	0	0	0	7	0.2	0	13.35	9.6	4.05	1.15	0	0	23.6	0	0	7.325	2.55	7.275	0	2.475	0	0	0	0	0	0	0	5.45	0	2.575	8.15	4.05	6.7	3.875
13	0	0	0	10.175	0	0	0	0	0.125	0	0	0	0	0	1.325	0	0	0	7.325	0.325	0	0	9.3	3.875	2.05	0	0	23.725	0	0	5.15	2.025	7.125	0	1.125	0	0	0	0	0	0	0	11.8	0	2.225	7.125	5.875	6.1	3.9
14	0	0	0	10.125	0	0	0	0	0.1	0	0	0	0	0	6.975	0	0	0	7.725	0.675	0	0	8.05	5.8	2.8	0	0	23.025	0	0	4.675	1.925	6.55	0	0.375	0	0	0	0	0	0	0	19.325	0	2.975	6.925	6.1	6.6	2.875
15	0	0	0	10.275	0	0	0	0	0.1	0	0	0	0	0	14.325	0	0	0	6.225	0.55	0	0	7.725	6.15	3.425	0	0	22.2	0	0	4.675	2.15	6.025	0	0.2	0	0	0	0	0	0	0	23.125	0	3.05	6.7	6.175	7.825	1.725
16	0	0	0	9.925	0	0	0	0	0.225	0	0	0	0	0	19	0	0	0	7	0.15	0.15	0	7.5	5.8	3.125	0	0	21.325	0	0	5.225	2.05	6.45	0	0.15	0	0	0	0	0	0	0	23.45	0	3.1	6.6	5.6	9.775	0.825
17	0	0	0	9.9	0	0	0	0	0.15	0	0	0	0	0	17.475	0	0	0	7.275	0.05	0.6	0	7.475	5.625	3.8	0	0	21.6	0	0	5.9	2.225	6.825	0	0.05	0	0	0	0	0	0	0	23.075	0	3.6	6.45	6.5	10.95	0.4
18	0	0	0	10.925	0	0	0	0	0.05	0	0	0	0	0	14.475	0	0	0	8.05	0	2.825	0	8.125	5.3	3.075	0	0	21.525	0	0.275	6.825	2.125	6.15	0	0.025	0	0	0	0	0	0	0	22.775	0	4.125	6.025	7.525	11.2	0.15
19	0	0	0	9.45	0	0	0	0	0.025	0	0	0	0	0	11.3	0	0	0	7.65	0	2.975	0	8.875	4.925	3.525	0	0	21.4	0	0.725	7.35	2.125	5.775	0	0	0	0	0	0	0	0	0	22.725	0	3.725	5.925	7.975	12.175	0.075
20	0	0	0	10.075	0	0	0	0	0	0	0	0	0	0	9.8	0	0	0	8.125	0	6.05	0	9.2	5.05	2.775	0	0	21.075	0	1.3	7.525	1.975	5.475	0	0	0	0	0	0	0	0	0	23.875	0	4.225	6.2	8.225	13.2	0
21	0	0	0	10.1	0	0	0	0	0	0	0	0	0	0	7.775	0	0	0	7.95	0	5.975	0	10.85	4.9	3.175	0	0	21.2	0	3.375	6.9	2.625	5.05	0	0	0	0	0	0	0	0	0	23.35	0	5.225	7.175	7.25	14.175	0
22	0	0	0.05	9.625	0	0	0	0	0	0	0	0	0	0	8.275	0	0	0	9.05	0	7.075	0.925	12.125	5.475	2.825	0	0	13.875	0	4.65	5.575	2.875	5.85	0	0	0	0	0	0	0	0	0	23.875	0	6.4	6.85	6.8	13.55	0
23	0	0	0.575	9	0	0	0	0	0	0	0	0	0	0	6.35	0	0	0	8.65	0	8.4	5.9	12.75	4.9	2.275	0	0	18.55	0	4.375	4.3	2.5	5.1	0	0	0	0	0	0	0	0	0	22.8	0	5.875	6.3	7.475	13.95	0
24	0	0	1.3	8.9	0	0	0	0	0	0	0	0	0	0	0.25	0	0	0	8.85	0	8.575	19.675	13.4	5	2.15	0	0	19.65	0	5.75	3.125	2.625	4.675	0	0	0	0	0	0	0	0	0	23.325	0	6.425	7	6.75	14.15	0
25	0	0	2.05	8.225	0	0	0	0	0	0	0	0	0	0	0	0	0	0	9.3	0	8.25	22.5	12.9	5.125	1.975	0	0	16.775	0	6.95	2.175	3.225	3.9	0	0	0	0	0	0	0	0	0	21.225	0	6.175	6.025	5.65	13.95	0
26	0	0	4.35	8.425	0	0	0	0	0	0	0	0	0	0	0	0	0	0	9.55	0	7.8	22.45	14.225	4.775	1.825	0	0	15.55	0	7.025	1.425	2.8	4	0	0	0	0	0	0	0	0	0	20.675	0	7.025	5.85	6.825	14.175	0
[truncated: 150 more columns]

## Sheet: Supplementary Fig. 8 a
Global Calcium responses in Jurkat WT T cells
stimulated with DMSO vehicle control or 10 µM NAADP-AM, responsiveness controlled by anti-CD3 mAB OKT3 addition
	DMSO
time [s]	cell 1	cell 2	cell 3	cell 4	cell 5	cell 6	cell 7	cell 8	cell 9	cell 10	cell 11	cell 12	cell 13	cell 14	cell 15	cell 16	cell 17	cell 18	cell 19	cell 20	cell 21	cell 22	cell 23	cell 24	cell 25	cell 26	cell 27	cell 28	cell 29	cell 30	cell 31	cell 32	cell 33	cell 34	cell 35	cell 36	cell 37	cell 38	cell 39	cell 40	cell 41	cell 42	cell 43	cell 44	cell 45	cell 46	cell 47	cell 48	cell 49
2	4.76206	22.1562	27.1166	18.8102	19.3549	7.58698	22.3587	14.2809	30.5385	0.717203	15.8838	29.5651	12.3908	26.6723	20.5065	35.2514	37.1613	15.8701	20.3149	15.2842	35.273	20.1653	12.0449	-2.70073	4.34289	6.01106	-4.90009	-6.00869	-12.0218	5.30226	-6.0642	11.092	2.70455	-6.969	14.3444	0.0728084	-8.78121	-12.0784	18.9998	0.645935	13.0062	-17.6008	9.7178	-14.1536	-16.3197	-14.7152	-10.4175	-15.907	-7.11127
4	7.1216	24.0697	31.2995	20.1134	21.973	9.76864	20.5363	13.3981	27.4669	1.12923	16.7334	29.1875	10.5649	25.0925	18.513	30.7732	36.8219	15.2675	18.1119	15.7723	36.0131	22.5891	14.4783	-2.0684	6.74197	5.43999	-4.6503	-6.40043	-11.3857	5.94723	-3.00588	11.029	5.35265	-4.791	16.1518	1.54584	-7.29793	-9.93531	18.3346	1.61783	11.7832	-16.1915	9.14429	-12.7253	-15.3291	-13.7698	-9.14569	-14.1234	-6.98264
6	6.2336	22.8438	30.6721	19.0719	19.2278	8.20792	21.3933	12.2686	27.6354	1.33511	16.0216	29.8512	11.3438	26.8539	19.8972	34.3104	37.9192	16.0948	16.9262	17.7033	33.7273	17.6043	10.6714	-5.54585	2.95388	5.53126	-5.96628	-7.2493	-11.846	6.191	-3.26724	12.9667	5.84195	-3.92115	17.3143	0.865055	-7.32615	-10.0745	18.5782	0.275076	9.76422	-16.5899	7.81208	-12.6154	-15.3185	-13.1385	-9.46022	-13.9461	-7.7329
8	6.22268	22.8261	31.4558	19.8156	20.9909	7.70775	20.3216	11.8683	26.4702	1.26164	17.2335	30.2558	10.91	24.9725	19.9395	32.8297	36.2939	15.7525	18.103	19.1741	34.9318	19.98	10.7627	-4.40007	4.34007	6.94576	-4.8967	-5.4787	-11.8498	4.73949	-5.881	10.9229	4.66059	-4.67083	15.8431	0.752806	-8.01285	-11.5561	16.2227	-0.706229	6.92186	-17.3094	4.16887	-13.9534	-16.2812	-14.8009	-11.1675	-15.2525	-9.38665
10	6.49734	22.8085	28.974	18.8629	18.6453	7.89381	20.587	12.1249	25.3956	0.310192	14.3776	27.3206	9.70606	24.0137	18.8216	30.7693	35.6312	14.8746	17.0325	15.8234	33.0857	20.395	10.9065	-5.31284	4.16837	9.0533	-2.83692	-5.68674	-10.8361	5.50806	-4.25462	11.8505	3.36389	-4.5055	16.2107	0.0147074	-8.47282	-11.9297	16.3562	-1.29568	5.20583	-16.5131	4.69508	-14.042	-15.4831	-14.12	-10.9756	-15.1858	-9.7156
12	6.59245	22.5067	28.075	18.4812	18.8729	6.66996	22.6736	13.5158	26.3827	0.980791	15.1628	26.3602	10.6504	25.8393	19.3808	31.5795	35.6534	16.3362	16.5853	17.2698	35.9268	20.093	10.6064	-4.82471	3.35445	6.82621	-4.77664	-6.07273	-11.4367	6.21126	-3.21088	11.8913	5.92154	-3.92562	17.2642	-1.40575	-8.08289	-11.4294	16.9063	-1.35672	3.9969	-16.7443	3.17228	-13.5826	-15.3466	-14.301	-10.9666	-14.5913	-9.65148
14	6.78213	22.6099	30.1963	18.4613	21.0672	7.75085	21.1278	12.3578	25.4969	1.14657	14.345	27.6534	9.61424	24.4207	20.5117	32.6435	35.1429	15.779	17.4419	17.8289	35.2868	20.7461	10.8947	-5.21979	2.6799	8.71215	-3.24754	-5.38947	-11.2352	6.06981	-2.72269	13.0159	5.93964	-3.88621	19.0812	0.89846	-7.47998	-10.1331	17.5958	-0.530632	4.45927	-15.5709	3.58521	-13.2201	-14.8279	-11.4883	-11.0121	-13.6919	-10.0401
16	7.29961	23.1583	31.1806	20.1585	20.7184	8.1282	23.0864	14.1406	29.3794	2.1144	16.2563	29.4154	12.038	28.1868	22.8087	37.2858	38.1677	19.294	13.8153	13.8675	38.1543	21.8032	12.6455	-4.14113	3.40898	9.08764	-3.33766	-4.30386	-10.7873	6.15153	-4.31318	11.791	5.64343	-4.58433	16.6699	0.610118	-7.79986	-11.5576	18.5944	-2.02932	1.40162	-15.873	1.40059	-13.1888	-15.1198	-12.7813	-12.2871	-14.443	-10.7381
18	5.45903	21.4165	28.4325	18.3519	18.8911	5.98702	20.8677	13.5341	25.3324	1.33965	13.9735	26.9772	9.81177	25.2267	21.0133	34.3519	36.2214	17.1549	16.359	15.0404	31.9944	18.1607	8.8808	-6.22388	1.64828	8.88116	-5.34901	-6.51438	-12.754	5.75299	-2.50004	12.8264	6.4876	-3.33583	18.1912	1.55796	-7.46993	-10.5236	19.501	0.19651	0.740265	-15.5455	2.88319	-12.8561	-15.4003	-12.3854	-12.4433	-13.3821	-10.688
20	5.57943	22.5062	27.7454	19.26	19.3965	5.97999	19.2428	13.4017	23.205	0.788754	11.978	23.4605	8.24271	24.0101	18.5684	33.4266	33.3166	15.4002	16.2169	14.2373	33.664	19.7711	11.2349	-5.66478	2.33572	9.95101	-2.82463	-4.63447	-9.87866	9.8841	-1.31836	14.8782	9.91969	-1.29525	20.6647	2.65681	-5.28131	-9.20059	20.5574	1.92608	1.75304	-13.6815	3.69388	-11.7636	-12.9626	-10.6987	-10.7613	-12.6155	-10.0018
22	6.53416	23.347	28.2799	18.4601	20.4967	7.45038	19.4016	13.1568	24.0731	1.79477	12.283	23.465	9.3633	24.2439	18.2254	33.6165	34.8121	16.8423	14.939	12.9578	30.6525	18.8698	10.5417	-5.60742	3.17183	6.52283	-6.97611	-6.83671	-11.5404	6.20361	-3.79682	12.2157	5.27881	-4.02937	18.2409	-1.06577	-7.90631	-11.6289	16.8669	-1.53056	-2.93538	-16.44	0.625852	-14.5387	-15.3476	-12.886	-13.5167	-14.2321	-12.7177
24	8.3111	25.4216	30.7812	21.8887	21.061	8.68555	20.5798	13.0711	23.4573	1.28787	13.1377	24.257	10.0084	24.3397	19.7551	33.5123	35.3535	16.4042	15.1066	12.303	36.6321	20.844	12.5572	-4.28487	5.28334	8.62027	-2.99706	-6.12688	-11.4061	7.3355	-2.58414	12.9816	4.9709	-3.01131	19.5563	-0.591562	-7.50653	-10.6272	16.8804	-0.408143	-2.43905	-16.0453	-0.131159	-13.235	-14.7751	-12.8807	-11.7002	-13.9578	-12.4513
26	8.42522	25.5183	30.1505	20.0827	21.7833	7.93578	19.0428	13.8278	22.7123	0.803152	13.324	23.5675	8.56643	25.1333	20.1256	33.4339	33.9265	16.5677	16.074	12.721	33.8826	20.8771	11.0589	-4.98126	5.40287	10.7325	-5.70215	-7.37774	-12.1908	5.7208	-2.18864	12.2222	3.97243	-3.39837	18.2604	-1.3058	-7.79286	-11.5214	15.9863	-0.858189	-4.40759	-15.5775	-1.05797	-14.2751	-14.9956	-13.3536	-11.9868	-14.7517	-13.052
28	7.13101	25.202	32.0266	18.6817	20.0377	7.46448	20.592	11.9813	23.2046	1.11546	12.3635	22.8815	9.40957	24.7021	20.5232	33.9457	35.8065	17.8621	13.7396	9.53716	31.8353	21.1525	11.1	-5.31301	5.63444	10.4575	-5.00738	-6.2061	-10.8701	6.73198	-1.83914	14.3019	4.83291	-2.48741	19.7368	0.0950045	-6.30314	-10.2334	17.0075	0.825036	-5.21229	-14.125	-0.806082	-12.8547	-13.8462	-11.616	-10.7793	-12.8161	-12.3656
30	7.99661	27.0395	29.8697	19.4182	20.9008	8.37725	18.8999	13.8809	20.978	1.24818	11.5389	20.1232	7.61495	20.9213	18.4235	30.8709	33.1889	14.7987	14.4576	9.36377	31.9899	19.8689	11.1557	-5.05514	5.10147	11.57	-5.18825	-6.64197	-10.1315	5.937	-3.47861	12.9463	5.17584	-4.39617	16.9613	-0.659736	-7.1716	-11.618	15.8824	-0.561853	-6.80577	-15.5596	-1.49764	-14.8875	-15.3086	-13.5758	-12.4307	-13.9897	-14.1814
32	8.95987	27.6145	33.279	19.8752	22.1956	8.92667	19.8644	14.6302	22.9525	2.30338	14.5585	23.7509	8.98714	24.2939	21.5393	35.3969	36.3867	17.5487	16.089	9.024	31.3128	20.2268	10.654	-5.24259	6.15739	12.4886	-4.62456	-6.21066	-11.3152	6.09549	-2.81973	13.1179	5.11833	-2.77306	18.3331	0.439694	-7.07772	-11.2028	16.6354	-0.697962	-7.16824	-15.3089	-2.28709	-14.806	-15.3242	-12.9143	-12.3002	-14.5235	-13.9151
34	8.02573	27.451	32.9966	19.4887	20.5481	8.57334	17.779	15.6018	22.3643	1.83192	13.5875	22.8989	10.2575	24.1339	19.1819	35.5376	35.9664	16.3128	13.8786	6.78482	33.4305	21.9783	11.067	-4.99938	6.58216	13.8925	-3.12081	-5.5612	-9.08238	6.52485	-2.91434	12.6235	4.4829	-2.76464	19.6452	-0.831564	-6.75895	-10.1594	16.0581	1.68886	-6.70092	-15.1071	-2.11842	-14.6915	-15.0855	-12.2127	-12.9557	-14.3746	-13.5842
36	8.13028	27.9403	32.1791	19.0927	20.2908	7.56611	17.5195	12.715	19.7433	-0.718113	10.7834	21.6723	8.3987	23.3839	18.4829	32.8774	33.5093	15.0678	16.792	8.00309	30.492	23.7527	11.8902	-3.69485	6.22603	14.9502	-5.05161	-7.09223	-11.4865	4.83538	-4.78668	10.939	3.16038	-3.83569	16.1481	-0.889369	-7.98427	-13.0524	12.5123	-2.65558	-8.20172	-15.8225	-2.74453	-15.8132	-16.031	-13.3517	-14.7039	-15.1512	-14.6415
38	7.57145	26.9674	30.1204	19.705	20.2532	7.72616	16.6044	13.5679	19.4043	0.619581	12.3464	20.4544	8.34194	22.4248	19.1146	32.7365	37.0737	18.1252	15.0984	6.30624	31.7441	21.0478	10.5155	-4.21027	4.93554	15.7616	-2.3177	-6.01093	-9.94803	7.17874	-1.35233	13.5948	5.95576	-0.812692	21.064	0.966275	-6.4694	-9.75588	14.186	0.862387	-6.34073	-13.9128	-1.05771	-13.367	-14.2646	-9.47964	-12.9137	-12.5349	-12.7912
40	8.8479	27.2317	31.2651	20.1078	21.8218	7.96023	18.3547	14.0915	20.4555	0.957078	13.1203	21.0265	8.61438	21.76	20.368	33.6688	35.1011	18.2091	17.3113	8.22972	28.9477	20.1317	9.00599	-5.57688	6.06918	17.4522	-3.86386	-6.73229	-10.3295	5.95323	-3.41394	12.5812	4.11321	-2.97055	18.9975	-1.27883	-7.59714	-10.9685	13.119	-0.418091	-8.28239	-15.3082	-3.64093	-15.5167	-15.4394	-10.6046	-13.9304	-13.7724	-14.3139
42	7.97372	27.074	31.3259	20.2009	20.7447	6.96491	15.8758	13.4468	18.9058	-0.0404972	10.6823	19.3201	8.27262	20.3708	19.1981	33.0262	34.7755	16.2009	14.9348	5.51628	30.7563	18.7323	7.3631	-6.25953	6.01775	17.9256	-3.68773	-5.69995	-10.0879	5.54783	-1.87982	12.1121	3.6453	-2.45151	18.1193	0.207775	-7.63643	-10.7266	11.304	-0.721987	-9.67068	-15.2624	-4.81759	-15.8794	-15.6857	-10.5168	-13.6988	-13.7518	-13.9387
44	8.10933	26.3482	32.6205	17.2541	20.4537	7.10818	17.6488	14.0946	17.9139	1.03964	11.8092	20.629	9.68802	21.6358	20.4842	32.4971	36.8307	17.8694	15.7819	5.53661	28.8723	18.2203	7.69194	-5.95718	5.30724	19.8142	-3.32768	-5.96305	-10.3461	5.65776	-3.52331	11.6147	3.62796	-3.64919	17.9246	-1.01179	-8.77214	-11.8819	9.23032	-2.33987	-10.257	-16.3319	-5.50813	-16.1855	-16.7034	-11.1384	-14.6032	-14.7818	-14.904
46	7.76504	27.4823	33.2926	19.7231	22.2211	7.83285	16.9021	14.3215	17.3093	0.101261	10.7629	17.4461	8.49444	21.2705	19.3802	32.4232	34.1811	16.8136	16.5904	6.41157	29.0829	18.8016	9.21388	-4.91209	6.12248	20.9405	-3.56259	-5.88781	-10.8692	5.2716	-4.42646	12.3802	3.95316	-3.76128	17.4237	-0.651744	-7.95132	-11.4777	10.4919	-3.26901	-11.266	-16.3169	-6.27373	-16.2752	-15.3951	-11.6258	-14.3855	-14.238	-14.8748
48	7.61651	27.4461	33.1707	18.7141	21.3122	7.11188	20.7704	14.5368	19.6185	2.51393	11.3862	20.1611	10.1637	22.2425	22.0521	36.3414	37.4695	17.9925	17.2134	4.58919	31.7187	20.2511	8.36697	-3.42884	8.24582	21.0165	-2.35608	-5.99723	-10.7074	6.38038	-3.21344	12.0608	2.92153	-1.87214	19.0963	-0.957883	-7.93135	-11.484	8.49193	-3.50147	-10.6753	-16.2891	-6.46278	-15.7936	-13.9264	-12.1228	-13.6726	-14.1995	-14.3295
50	8.72827	29.1582	33.3084	21.0058	22.6265	8.81132	17.0552	12.8076	16.8137	-0.579946	10.0109	17.4267	8.755	19.8647	19.1331	29.9542	35.0486	16.3063	17.5129	5.57997	31.3047	19.6014	8.13981	-4.29975	7.31621	23.3843	-3.66358	-5.66814	-10.3192	6.3911	-2.61369	12.7079	5.52081	-2.15952	20.0399	0.0243431	-7.54703	-10.9487	8.55048	-2.26868	-10.9526	-15.6756	-6.37513	-15.9192	-14.8678	-11.3169	-13.8071	-14.5987	-14.9793
52	7.58385	27.0753	32.0453	17.4554	20.1771	6.74378	20.2655	15.6703	18.1148	1.7411	12.814	20.6471	8.93789	21.7969	20.1288	33.6471	37.7547	17.753	16.286	4.03323	30.6201	21.2592	9.47124	-4.43517	8.39834	22.246	-4.68369	-7.87599	-12.77	5.11378	-4.43415	10.3951	2.73579	-3.30695	17.947	-1.36351	-9.14728	-12.3889	6.77988	-4.07148	-12.2384	-16.4012	-7.73501	-16.7706	-15.4438	-12.2415	-14.096	-15.6116	-15.6047
54	8.48213	28.3517	33.4659	17.0543	22.0869	7.88034	19.7471	15.8229	18.8059	0.572778	11.9093	18.6347	8.97558	21.8561	18.9322	32.877	36.4899	17.781	17.7003	4.40053	31.2846	20.2175	9.44688	-4.6947	8.30201	24.9141	-3.90508	-6.0981	-9.92979	7.08863	-2.62459	11.6593	4.00704	-2.39079	18.1597	-1.77485	-8.85126	-10.7287	6.98436	-3.49694	-12.3577	-15.3406	-6.62498	-15.7685	-14.3458	-13.1353	-13.6264	-14.326	-14.9764
56	7.34319	27.6707	32.5761	17.9038	18.7167	7.16224	19.8982	16.5535	19.1823	2.2244	12.2517	20.6424	9.2696	21.752	20.0585	33.3633	36.7392	17.9406	19.1331	4.15145	29.0822	19.8694	8.47737	-4.5505	9.22151	20.9367	-3.10141	-5.96584	-9.19216	6.21117	-3.13021	12.046	3.9777	-2.7006	19.6587	-1.02988	-8.74927	-11.5717	6.17918	-3.74801	-12.8188	-15.7225	-7.52976	-16.2239	-15.7118	-13.2749	-13.9917	-14.4607	-15.2191
58	9.5282	30.3654	35.1435	18.633	21.8358	9.37367	21.153	15.4163	17.3514	0.692682	11.2556	20.1459	8.81718	21.7674	20.4726	33.7634	37.7246	17.7594	19.9617	4.97904	31.1274	18.2405	6.79647	-5.38998	7.00726	27.2767	-3.35564	-5.63911	-10.0861	6.04298	-1.38324	12.1659	6.10873	-1.03639	20.5248	-0.371895	-7.98764	-9.99068	7.70226	-3.76549	-12.6282	-14.8644	-5.84701	-15.4303	-14.9314	-12.6377	-13.8429	-13.6678	-14.3615
60	7.85474	28.4614	32.3599	17.9895	19.1166	8.50085	17.9518	13.6627	15.4039	0.567173	11.4863	18.4342	8.1547	21.3812	19.1727	31.9185	36.4269	16.7969	18.9108	2.27529	30.5368	19.5728	7.6223	-4.92234	9.56339	26.0243	-3.38269	-6.05494	-9.61785	7.14312	-2.30916	11.5507	5.95296	-1.53597	19.9831	-1.25674	-7.82841	-11.4874	7.44965	-4.4747	-13.7257	-16.1829	-6.5986	-15.9279	-15.0215	-14.0917	-13.1615	-13.7588	-14.6135
62	5.68428	27.4129	30.0483	16.9592	16.7213	7.02006	19.0571	14.7612	15.9369	0.893094	11.4189	20.1001	7.18159	20.8638	19.8613	30.418	38.175	16.6409	23.7425	5.1333	29.6818	19.1824	6.38261	-6.26115	6.98198	24.0287	-3.62587	-7.26768	-10.8004	3.61608	-5.10288	9.2859	2.94677	-3.59396	17.9078	-2.81807	-9.14357	-11.6573	7.57451	-6.62705	-14.5088	-16.9112	-8.21755	-16.0911	-16.179	-14.996	-15.0247	-14.8349	-15.7379
64	1.21894	22.8677	26.966	10.8645	12.426	3.33344	21.1672	15.9172	17.5758	2.73823	13.4503	19.7437	9.58857	23.3264	20.4497	32.9191	40.6568	19.426	23.3007	16.8992	28.835	18.9264	8.12091	-4.85745	10.0804	20.7546	-4.77497	-7.69171	-12.0781	4.63489	-3.41399	11.2173	3.60167	-2.64988	17.9994	-2.33399	-8.44736	-11.8669	7.51738	-6.44956	-14.6407	-16.9308	-7.70254	-16.4626	-16.7791	-15.0677	-15.4676	-14.9081	-15.4328
66	3.48118	26.8055	30.6762	14.1302	15.5694	5.26631	22.3749	14.4138	17.0698	2.61659	11.7862	21.9796	10.7075	23.6496	21.1051	33.5058	39.3497	18.0151	25.5094	9.58896	27.5362	18.0903	7.50026	-4.63987	7.63576	19.9676	-2.96613	-5.61945	-8.92676	8.00977	-2.95525	10.1554	4.80596	-2.28466	15.6441	-0.944186	-8.21	-11.0679	8.17198	-5.6976	-14.6383	-15.3068	-7.42716	-15.682	-16.7944	-13.7226	-13.3516	-14.7516	-14.97
68	6.15797	27.5141	33.0707	16.2397	16.6577	6.97367	20.4242	15.0108	14.3725	1.05389	10.7891	18.9579	8.28423	20.0531	20.8314	31.5382	36.0314	16.3706	32.4565	8.52428	31.0312	21.4958	8.61606	-2.71716	12.3249	18.7931	-2.36948	-5.8134	-7.66582	11.5401	-1.36777	12.077	5.28391	-0.978451	16.4945	-0.553422	-7.60761	-10.0486	10.9404	-3.91713	-13.8564	-14.3736	-5.74464	-14.7724	-15.4153	-12.4129	-12.9049	-13.7468	-14.1826
70	5.51912	26.914	28.7028	15.8656	15.1314	6.46135	19.8612	13.4545	13.5682	0.933348	11.9134	17.322	8.11832	21.4191	20.5583	29.9854	37.0317	16.0961	33.5577	7.32835	30.2987	21.1534	7.71345	-1.9241	15.143	16.7736	-0.726018	-4.90841	-8.67055	10.4441	-2.30788	10.9859	4.54061	-1.6759	16.2854	-0.717197	-8.55404	-10.6922	10.3519	-4.20909	-14.7509	-15.0708	-6.88628	-15.2711	-16.2542	-13.4412	-13.5955	-14.6883	-15.4326
72	5.48598	26.1923	31.2772	15.9334	14.7593	6.1992	21.8948	16.3701	16.3241	3.18146	12.4345	19.1096	9.15803	21.7639	22.1551	32.6605	38.1378	17.8889	40.6264	4.6295	30.9176	20.1418	10.3464	-2.73063	16.4216	20.9564	-2.08439	-4.79753	-8.2722	9.47228	-3.07061	11.728	5.91169	-1.77331	18.8837	-0.0855456	-7.62145	-10.2982	11.6795	-2.80822	-14.0835	-14.6082	-6.27292	-14.8218	-15.4408	-13.4118	-12.8516	-13.8198	-15.1692
74	7.20277	28.9254	32.3603	16.9881	18.5675	7.74442	20.1811	15.0222	14.8784	1.72699	11.0663	19.0118	7.94106	18.9752	21.1996	30.5882	35.6141	16.1581	46.0305	3.72022	28.2191	19.0742	7.92141	-4.88109	15.2126	19.6896	-1.8062	-4.92576	-9.07567	6.90301	-2.9595	11.0897	5.15251	-0.848773	18.939	0.102364	-7.34991	-10.436	10.9502	-4.04554	-15.2033	-14.267	-5.49196	-15.0488	-15.7288	-13.3931	-12.166	-14.5671	-15.496
76	7.46573	28.3858	30.9455	21.1866	17.279	7.66803	20.3141	13.3143	13.2323	1.37753	10.8353	16.3677	7.27698	19.8681	19.9779	28.5742	35.9931	16.1243	60.2728	3.46451	29.6718	20.7388	8.42103	-4.60244	14.8781	18.1646	-1.25699	-4.32505	-9.51106	4.89652	-2.27348	11.0999	5.10492	-1.50419	20.2965	0.949633	-7.9899	-10.2627	9.36765	-4.84683	-15.3045	-14.8778	-6.03796	-15.5811	-16.5987	-13.8646	-12.2565	-14.8491	-15.8789
78	7.66454	28.8572	31.379	20.3573	17.9123	7.5943	15.0017	7.52528	6.81176	-2.98897	4.0214	10.4004	2.56129	14.4068	13.2244	21.2974	28.6161	9.471	86.8898	5.38636	28.9647	18.7881	8.13149	-3.07527	14.1373	18.6186	-1.92094	-5.35316	-10.5304	5.78789	-0.191156	11.3919	8.08776	1.38477	25.1953	3.1855	-5.21809	-7.74028	11.8949	-2.34838	-13.5921	-13.5997	-3.99596	-14.2598	-14.545	-11.8658	-11.3734	-13.8745	-14.464
80	7.92993	28.0135	31.9522	18.5487	17.2931	7.0372	19.6011	10.9272	11.5557	-0.413569	8.61502	15.3526	6.63129	18.0594	16.3485	26.3937	33.5424	13.4376	112.296	3.41533	26.104	16.5232	6.64828	-5.40666	11.5068	21.4969	-1.24009	-4.49891	-8.52945	6.95534	0.110273	14.0206	9.19171	1.75909	24.5201	4.24651	-5.50796	-6.68776	13.3137	-2.16684	-14.3574	-13.0575	-4.31261	-13.9241	-15.5789	-12.8857	-11.53	-14.502	-14.1533
82	6.7187	26.1901	30.0838	15.2781	16.7058	5.57452	20.2514	10.7713	11.4454	0.652538	10.5366	17.961	7.26447	21.1247	19.4496	25.115	35.042	13.493	131.059	3.47025	26.317	17.3885	7.41647	-6.11756	13.0427	24.9151	0.208301	-4.57065	-7.95535	6.16551	-1.81138	11.3626	7.50416	1.59753	26.0954	4.10228	-5.02546	-7.0076	12.4349	-4.564	-14.6336	-14.9818	-4.78257	-14.1006	-16.7946	-13.5928	-11.2797	-15.2662	-14.7336
84	8.68433	27.9206	33.5818	18.0063	17.6854	7.33068	23.0759	13.2598	13.6824	1.75061	12.0713	18.1209	8.1249	22.3851	18.9968	27.8276	37.009	15.5475	144.311	2.71712	23.3602	16.2202	6.63217	-5.91791	10.4136	29.3112	-1.05842	-4.22977	-8.31373	6.52452	-0.1511	13.1841	7.48991	2.73921	26.682	4.53	-4.34123	-5.94883	13.2332	-5.60392	-15.5401	-15.129	-4.36308	-15.0706	-16.8241	-14.2829	-11.1098	-15.2735	-14.9212
86	10.4431	28.404	35.3259	19.1629	17.0683	7.65595	20.6064	13.4326	14.9503	1.54091	12.1664	19.4197	8.64619	21.3218	19.7332	29.8209	37.2667	14.6959	146.791	3.64444	27.9791	18.124	7.77297	-4.83955	12.7906	32.7583	-0.562151	-3.93459	-8.05369	7.7482	-1.34654	12.8446	9.61227	3.07044	29.503	6.52714	-2.79447	-3.46506	15.3848	-4.22585	-14.4437	-15.7289	-5.85528	-15.5527	-15.8662	-13.6765	-11.0608	-14.548	-14.2054
88	10.3153	26.8757	34.4238	18.1611	16.7693	6.80997	22.1998	11.7239	13.2363	1.68631	12.1389	18.2543	7.83231	22.731	19.4375	29.5435	36.5331	15.3038	147.718	3.21769	28.6897	17.8239	8.67987	-5.0653	16.0792	40.5046	-0.211242	-4.17536	-8.75731	9.40506	2.51316	14.8163	10.1297	3.19652	32.0956	9.77447	-0.627911	-0.325401	19.4799	-2.12945	-11.7621	-13.5095	-3.48905	-13.799	-14.4515	-11.8936	-7.79381	-12.9027	-12.0194
90	11.3075	27.6709	35.0241	18.4393	16.4057	6.62758	19.3864	12.0447	12.5932	2.36463	13.1292	17.7218	7.87942	23.1982	18.9425	27.8897	36.6967	15.0317	154.387	3.27888	28.3264	18.7956	9.21084	-4.84027	16.8005	42.6518	-0.16175	-2.18191	-9.52881	5.72014	-1.03226	10.4864	6.15256	-1.15578	27.9559	7.74158	-4.19438	-0.12429	12.4999	-6.34992	-14.8729	-16.6333	-6.05926	-16.6911	-17.5122	-15.7081	-11.8929	-15.8164	-15.0709
92	12.2969	26.0118	34.1505	18.5738	16.7679	6.61079	23.0247	12.3277	13.6533	3.11079	11.6982	19.8067	8.67031	21.509	20.7023	28.375	37.9724	14.7721	165.028	4.53236	27.2146	18.4649	9.64761	-4.01298	17.3137	44.1463	-1.14609	-4.1289	-11.3898	6.89984	-0.271984	12.5606	5.34257	1.16213	29.8397	11.5895	-2.22028	9.34456	11.3713	-5.67766	-13.9002	-15.5325	-4.44936	-16.0617	-15.9284	-14.6564	-9.22842	-14.6401	-13.7233
94	13.9135	27.294	35.8173	18.6592	16.4864	7.85081	21.943	12.4151	13.4811	2.43058	12.1444	18.6647	8.37794	21.4469	18.8534	29.2567	36.2877	14.102	165.898	3.45953	26.5545	19.8627	8.09136	-5.21788	19.3255	46.4304	0.854125	-3.448	-7.66376	6.15922	-0.726986	12.9061	4.97525	-0.154047	32.2308	12.4863	-3.56831	15.3071	8.10971	-6.3079	-13.9429	-15.3077	-4.84001	-16.1517	-16.0835	-15.095	-8.91001	-15.3655	-14.0558
96	13.8396	26.6378	36.3683	18.4303	15.282	7.00612	21.3536	13.3975	14.4167	2.06572	11.3079	17.3658	8.29217	22.1256	20.8601	28.9053	36.9921	14.5817	175.524	3.47892	25.2438	17.8879	9.61419	-4.56827	20.6807	47.1626	0.114329	-3.4103	-8.0744	6.93708	-1.6419	13.4276	5.08133	-0.0992309	37.4447	11.5083	-5.37383	17.405	7.97537	-5.16953	-13.3987	-14.6314	-5.03426	-15.6005	-16.1298	-14.1937	-8.24738	-14.3247	-14.2284
98	15.6299	26.6635	34.956	18.9943	17.2199	8.11666	24.6545	15.4901	14.2884	3.45589	11.3241	19.2184	9.74901	21.3042	20.3287	30.3424	38.9532	15.6656	179.984	2.20836	29.3901	18.0823	8.81051	-5.41943	21.8695	46.542	0.617696	-3.23038	-8.04894	6.64222	-0.349599	15.0228	6.8906	1.17922	44.8298	12.1279	-5.08063	13.2009	10.3423	-3.79767	-12.0588	-14.6416	-3.81861	-15.9464	-15.9377	-14.6112	-6.64271	-14.301	-13.0885
100	14.3059	25.0761	32.9624	16.4792	14.9127	5.7308	25.0371	14.1247	13.0541	3.75984	11.7662	20.1233	8.97791	24.3749	21.4988	32.7396	38.6722	16.4653	189.804	3.4433	27.2833	18.9335	9.90205	-5.02978	25.7534	42.1176	0.675511	-3.20421	-7.42673	5.97137	-0.0859891	14.4669	4.90481	0.873294	50.4401	8.00594	-7.74568	11.1673	7.58624	-4.74401	-12.4325	-15.6717	-5.4563	-16.2243	-16.9177	-14.2753	-9.31405	-14.7434	-14.166
102	17.4975	27.3447	36.4795	17.9523	16.9727	7.80675	22.6446	13.8661	13.4183	2.5796	11.4601	18.4754	9.4885	22.5791	19.813	29.1954	36.7042	15.1139	186.768	2.15414	27.2144	15.8051	6.03864	-6.22705	26.8921	40.9801	-0.776464	-4.11052	-7.34675	7.0594	-2.36274	14.7191	7.22231	1.90019	50.8967	5.44676	-6.41664	10.1332	10.3847	-3.83497	-11.2927	-13.7518	-3.79927	-15.1383	-15.679	-13.7179	-7.34393	-13.2461	-12.6494
104	16.3828	29.3267	37.4185	21.475	19.0035	9.41624	22.4892	14.8371	13.6746	3.73856	12.2662	20.2049	9.54751	24.1686	22.0455	31.7136	38.4412	17.041	186.692	2.15495	29.9554	19.3008	9.4812	-4.13041	33.0398	39.0364	-0.625629	-4.02995	-7.91245	7.69984	1.05991	15.6947	5.66415	0.40792	47.7884	3.85342	-8.21071	5.1348	7.23374	-4.39525	-12.4878	-15.4429	-5.5735	-15.8183	-17.1854	-14.2427	-8.01475	-14.0338	-13.8332
106	13.3245	24.9649	32.4282	16.9161	15.5232	5.16286	24.1806	14.2859	13.7043	4.0597	12.0291	17.9931	9.60344	24.053	21.4389	32.7573	39.1245	16.7506	176.597	2.20899	27.1367	16.5395	7.24746	-5.02155	38.9666	37.1332	0.574856	-2.87889	-7.42141	5.53735	-1.50163	13.6444	4.7905	-0.171373	42.5307	1.36688	-8.43347	0.0779912	6.47026	-5.35508	-12.2405	-15.8013	-5.66694	-16.2735	-17.0756	-15.5865	-9.9825	-14.9865	-15.3796
108	14.4053	25.1272	34.2724	18.2763	15.5367	6.22279	22.5428	16.343	13.9501	4.07482	12.424	17.6277	10.4949	24.1759	22.8497	32.5783	37.9111	15.5768	160.985	1.85818	27.2642	15.7116	5.94881	-6.67753	53.749	33.9497	-0.557151	-3.56142	-7.88085	5.61532	-1.42281	16.2718	5.94174	0.686884	41.1457	2.02583	-7.74119	-2.22223	7.93312	-3.68301	-11.7208	-16.2088	-6.24495	-16.0606	-15.8842	-14.8841	-9.19971	-14.4656	-14.1664
110	15.3234	26.5363	36.7258	19.6305	17.4391	8.10171	22.4291	15.324	12.5411	3.17512	11.2498	17.4112	9.12589	24.3307	20.3114	31.0644	36.7974	15.4709	157.15	2.20106	27.4195	17.1643	8.35134	-4.78142	82.861	30.4526	-0.407285	-3.69384	-8.38015	5.75751	-0.586037	14.815	5.98863	1.21533	38.2808	0.546063	-7.92835	-4.83163	5.57773	-4.58378	-12.7013	-16.0148	-7.30782	-17.3767	-17.3787	-15.5221	-9.28818	-14.6802	-14.4955
112	12.6276	25.5941	32.942	17.8991	15.0788	6.4386	22.891	14.9046	12.2496	3.19184	11.7754	17.4456	10.8555	24.5814	22.2532	32.5032	37.3698	16.197	158.2	2.48677	27.4843	17.9072	8.17929	-4.45994	125.556	31.0669	-0.322699	-4.08817	-8.26795	6.20931	0.158548	17.1371	4.34592	0.683341	40.1049	1.16642	-7.42309	-5.84537	9.04437	-4.02242	-10.5695	-15.0695	-6.54532	-16.1496	-16.408	-14.8362	-8.81383	-14.5452	-13.8075
114	14.9551	28.4494	33.5687	19.5795	18.818	7.83513	26.3373	14.5338	13.901	4.11348	12.0466	19.4557	10.3967	25.9592	23.1321	30.7194	36.815	16.4089	150.915	1.69508	29.398	18.1352	8.30779	-3.87911	152.34	30.4669	-1.04972	-4.45346	-7.63812	5.47435	0.765067	17.0111	5.45301	1.72052	40.0315	1.84908	-7.54219	-6.45138	6.63877	-2.29906	-10.5513	-14.7018	-7.04611	-15.3936	-15.6157	-13.6835	-9.90516	-14.1677	-13.3503
116	13.5918	26.0932	35.7784	18.8104	16.8606	6.41525	21.5639	11.7183	11.2128	1.85563	12.1832	16.586	7.84055	22.0134	20.327	29.9433	34.3313	14.0768	149.691	3.32641	27.2073	16.1491	6.78343	-4.84385	154.144	27.8979	0.43148	-3.80612	-7.26246	7.60704	0.473856	17.9419	7.44203	2.90283	39.7191	1.74392	-7.65563	-6.14988	8.4386	-2.1879	-10.0923	-13.7849	-5.47403	-15.2569	-15.4848	-13.7564	-9.35663	-13.7936	-12.5972
118	15.0974	28.7976	37.1783	20.5785	18.205	8.28761	24.5709	15.3929	13.3582	4.04982	13.3598	18.3288	10.4436	25.9193	23.6189	30.8384	36.6829	16.1643	144.068	3.56946	26.9744	16.3843	7.03438	-3.23725	147.537	24.7277	-1.20241	-4.13246	-8.57859	5.69737	-0.126858	16.1887	6.29941	0.921086	33.2018	0.229226	-9.44967	-8.18749	5.52896	-5.40756	-11.0214	-16.1323	-7.98561	-17.2669	-16.5599	-15.3751	-11.3382	-15.7808	-14.6317
120	14.5758	27.6416	35.156	19.5346	18.1878	7.8433	23.3519	14.8351	10.4714	2.31772	13.04	17.8542	9.16027	23.5041	21.4429	31.8919	34.7189	15.7567	139.845	1.86075	28.3046	16.643	7.60675	-3.05089	133.184	22.7826	-36.3304	-18.3519	-9.25107	6.83671	-1.22334	18.6325	5.82146	0.925173	32.9749	-0.0173685	-8.93321	-7.62123	6.10521	-2.46659	-10.0057	-15.0069	-7.4243	-16.0199	-16.2534	-13.7682	-10.6693	-14.6579	-13.6182
122	15.5772	27.4473	35.2966	19.2132	17.0277	7.74326	25.1993	14.289	10.4443	2.83466	11.6283	14.8486	9.2631	22.396	22.2794	29.6126	34.8821	14.5409	144.188	1.06878	27.275	17.2951	7.91171	-2.17276	121.221	20.7163	1.92914	-3.21796	-6.28839	5.20951	-0.847962	19.6982	5.56505	1.11389	30.3755	-0.435106	-7.9765	-8.52106	4.15051	-2.41743	-10.1674	-14.9294	-8.94813	-17.0501	-16.6391	-15.1641	-11.7811	-15.1206	-13.8417
124	12.1914	24.3131	32.7545	17.8786	14.2484	6.01126	23.1469	14.8013	11.2538	3.62946	13.6271	15.6794	8.57111	23.3525	20.9275	29.8888	35.0293	15.8468	144.069	2.4604	28.8799	17.3507	8.6453	-1.76486	118.177	21.873	0.880914	-2.7155	-6.56159	7.61381	-0.334142	20.5249	6.29028	2.34326	30.4307	1.04405	-7.87739	-7.74547	5.56475	-0.473954	-8.98526	-14.3195	-7.60841	-15.9005	-16.1091	-13.595	-10.4496	-14.722	-12.364
126	13.7393	25.8816	34.4587	18.4954	17.3814	6.80124	24.0628	15.0606	10.6495	2.58532	11.6502	16.9135	8.78387	22.9753	23.3755	30.5966	34.1705	15.6016	138.676	2.65907	26.4621	16.9999	5.17918	-3.22195	107.195	20.1309	0.0511261	-3.87796	-7.26662	6.83251	-1.30223	20.4838	5.61993	2.14379	33.5192	1.42867	-8.7196	-7.30303	6.908	-0.741892	-9.06831	-15.0187	-8.77023	-16.3613	-16.7133	-14.2195	-11.5028	-14.2952	-12.6808
128	12.0758	25.6666	33.2444	19.721	15.9189	6.98897	23.9109	14.6627	10.9271	2.79013	11.8383	14.434	9.77722	23.6029	21.4468	29.2942	33.0265	14.8011	136.231	1.0968	27.0651	15.2879	4.93324	-3.91763	95.2158	21.539	1.34688	-3.41878	-6.57779	4.29955	-2.23645	18.927	4.2981	0.296585	30.7512	0.755725	-9.261	-8.75719	4.58381	-2.51071	-8.86181	-15.2941	-10.3269	-17.7346	-16.8999	-14.488	-12.2294	-15.138	-13.0899
130	14.5949	27.2272	36.7144	18.9181	16.5592	7.66336	23.9078	14.1317	11.1762	3.03372	12.1577	16.1435	8.7165	22.7158	21.6797	30.5289	33.5627	14.5584	137.926	1.28938	29.0092	17.492	7.36005	-0.318112	98.2042	19.0693	-1.49444	-3.5464	-7.17956	8.42403	1.12393	22.6522	6.43113	2.4668	34.9317	2.10371	-7.45546	-7.26484	5.57827	-0.34611	-7.09766	-14.2294	-9.65096	-16.3194	-15.9547	-13.0809	-9.99983	-13.7467	-11.7218
132	11.4605	26.3984	32.3863	19.2002	17.5001	7.00245	21.5879	12.531	9.92905	1.89619	11.028	12.8208	7.08224	19.7691	20.0598	27.7745	31.8421	13.2132	137.933	1.85187	28.3362	18.7795	7.78629	0.0362375	93.5432	20.0708	0.449524	-2.89975	-8.86548	5.40458	-1.68852	20.5016	4.11241	0.905245	31.8257	0.523348	-9.47704	-8.27139	4.45494	-2.08163	-6.2834	-15.6155	-9.87588	-17.1333	-17.3855	-15.9053	-12.852	-15.7144	-12.9868
134	11.8126	26.7706	36.4524	21.1682	16.071	8.17306	25.2104	15.0075	13.2654	4.2689	13.9101	16.1787	9.19948	23.3116	22.7889	29.551	34.4772	16.4198	133.571	1.60035	28.0735	17.4052	6.96193	-1.70781	86.4323	18.8162	0.327785	-2.95267	-7.02753	5.42014	-1.0147	22.4709	2.80965	1.15864	32.0477	2.07885	-9.07418	-8.12473	4.39829	-1.87752	-3.81229	-15.4821	-9.88026	-16.2726	-17.0808	-14.2782	-11.306	-15.1533	-11.9114
136	10.264	25.1013	33.8566	17.1865	15.1616	5.9555	23.7732	15.8973	11.1741	3.28214	12.4104	13.6334	8.05892	23.1671	21.7147	29.3883	32.7233	15.5057	129.358	1.1144	29.0501	17.5668	5.99631	-2.3263	72.9306	19.1232	0.730953	-1.88413	-6.64149	6.87872	-0.54823	23.6495	6.52104	2.73158	31.9532	1.34327	-8.33067	-7.53108	5.05588	0.156353	0.204151	-13.7156	-8.86629	-16.483	-16.3645	-14.1872	-9.99455	-15.0371	-10.9313
138	10.3389	25.6447	33.0364	17.9815	15.9119	6.3694	26.803	17.0867	12.3798	4.88801	14.3564	15.591	10.3404	24.002	25.3463	32.4157	35.818	17.6959	127.343	0.889836	28.4455	17.8843	6.2548	-1.78973	67.2805	17.1688	-0.52331	-4.40721	-8.41117	8.81532	1.02485	25.745	7.08522	3.91767	33.5191	3.37286	-6.52405	-6.81582	6.73211	0.897724	3.84699	-13.3256	-7.79983	-14.6087	-15.8334	-14.6103	-10.2293	-13.9325	-9.48839
140	12.2641	25.4894	32.0288	20.8348	17.1978	7.31854	21.7276	14.3036	10.0442	2.78273	13.2936	13.2184	7.55284	21.3027	19.5743	30.6949	31.4168	14.0948	124.454	0.902156	27.4034	19.0814	7.59911	-1.49014	64.7137	17.5574	-0.487514	-3.1538	-6.5956	5.39041	-0.888494	25.2317	4.65923	2.04813	31.4642	2.07509	-8.22195	-7.68021	3.6078	-0.578091	4.86183	-15.1662	-10.5649	-17.0893	-16.8875	-15.2718	-11.7692	-15.4989	-9.80303
142	10.7198	25.9248	32.5915	21.1197	16.8488	7.71228	20.5684	14.169	9.26266	2.43067	9.85441	11.8363	6.03763	19.7474	20.6242	27.5248	30.6417	13.0156	121.405	1.85779	27.9925	17.4865	6.03396	-2.11214	63.0472	16.9883	-0.0938501	-2.71167	-7.08905	6.16378	-0.309797	25.7977	5.21878	2.86678	31.0759	0.915883	-8.65503	-7.42802	5.82144	0.956325	8.54481	-13.9945	-9.44158	-15.332	-16.2889	-14.5545	-11.5718	-14.6213	-9.15
144	10.0335	25.5459	33.598	23.0944	17.3176	7.68141	21.4723	16.0869	11.6912	3.09912	11.3142	12.9999	7.29244	19.9151	19.6195	28.3782	31.6339	14.7209	121.759	1.43948	31.7519	19.7738	8.69542	-0.401695	60.5401	17.9973	-0.159416	-2.59811	-7.82573	5.95677	0.29561	27.3827	4.50356	1.33562	31.8273	0.714652	-8.4151	-8.05124	3.97558	-1.83205	10.3091	-14.9409	-10.3089	-16.2767	-16.1737	-14.9173	-11.6166	-14.8353	-8.51496
146	8.88986	25.082	31.461	21.302	16.0858	6.64238	20.4899	13.4721	10.5437	3.19227	11.417	13.2396	6.91675	18.6606	20.6706	28.5871	32.0463	14.6719	113.837	0.538935	26.5713	16.2658	5.44149	-2.03885	57.0151	17.5	-0.641837	-2.90283	-7.85896	6.59723	-0.280813	29.728	4.95835	2.42019	30.2316	1.12639	-9.08801	-8.22529	3.52379	-0.384948	13.3011	-15.1141	-9.76863	-16.2722	-16.3877	-14.9151	-11.8551	-15.2937	-8.927
148	8.21017	25.0789	32.0394	21.3568	16.4781	6.96353	22.7516	16.2079	10.9857	3.89797	11.4974	14.7933	8.41262	19.6158	22.21	30.9012	33.7428	15.4641	114.822	1.64626	28.8743	18.0026	4.74512	-1.82491	53.4484	18.3881	1.74558	0.00695097	-5.29682	5.62954	0.903732	33.1198	4.16033	2.33931	31.8709	0.964032	-8.49112	-7.36098	3.3485	-1.19499	16.0501	-14.8737	-10.4827	-16.1284	-16.3464	-15.2846	-11.9402	-14.6978	-7.82308
150	9.28205	25.4327	33.9716	21.9315	17.8489	7.95464	24.7876	15.831	13.5315	5.41504	10.794	15.5947	9.27159	21.9581	22.1484	32.5727	34.6291	16.6582	115.591	1.44734	29.4492	17.9688	7.27661	-0.883215	49.3679	17.6744	0.891214	-1.85572	-7.50661	5.67773	-0.979314	36.8539	6.37182	2.67199	31.0813	0.734917	-7.84143	-7.99995	2.57406	-1.45593	20.7167	-14.885	-10.5588	-16.4417	-16.557	-14.7933	-11.3816	-14.6055	-7.91293
152	8.06301	24.3363	30.5902	20.2873	15.0467	6.36649	22.6411	15.195	11.8118	4.69006	11.1873	14.176	8.44699	20.8859	21.5526	28.7057	33.8848	15.92	108.102	-0.209801	27.756	16.1987	6.60742	-1.74148	41.5846	18.3783	-0.0075579	-2.13119	-5.41859	5.3932	0.229419	42.8811	4.54044	2.19482	30.8863	2.14556	-8.50331	-8.88547	2.40738	-1.33363	27.0662	-14.5803	-11.3879	-16.8731	-16.366	-15.3912	-12.0382	-14.34	-8.20934
154	6.69066	23.9829	31.3334	19.4145	15.3498	7.36624	21.6886	15.5834	10.2034	3.59931	9.01875	12.6411	7.23178	20.7171	20.6721	30.8989	33.3592	14.7626	106.448	0.613784	28.0761	16.6768	7.36948	-2.81652	41.0622	18.4441	1.57736	-2.43785	-5.92292	5.21925	-0.375285	49.2269	4.38555	1.92198	30.2973	0.208826	-8.84176	-8.8443	1.38399	-1.8207	35.5424	-15.0113	-11.7991	-17.1849	-17.2097	-15.7199	-13.3949	-14.4606	-8.90532
156	9.21443	26.9864	33.3323	20.8847	17.9337	8.77992	22.3924	16.3835	11.2158	2.92999	9.43967	14.1149	8.33493	20.6132	22.0675	29.9274	32.8208	15.3387	105.069	1.65375	30.6232	20.4909	7.9614	-0.80467	39.5587	17.9626	0.694556	-2.01032	-7.34159	7.14981	0.470213	68.8817	5.57554	3.84097	31.446	1.78079	-8.05485	-8.28826	1.34724	-0.0543929	48.696	-14.3866	-10.7746	-16.2451	-16.2247	-14.5303	-11.4605	-13.2107	-8.12842
158	9.5412	27.1413	34.1626	22.7082	18.5164	9.85979	20.4688	15.2453	11.2225	2.90768	12.8484	12.2681	8.61238	21.171	21.3743	33.0815	32.2469	14.7728	93.6152	1.97844	29.5304	18.2094	6.87829	-2.56919	37.1868	18.0124	1.9668	-2.77037	-6.63212	4.66544	-1.99096	87.8005	5.25013	2.06339	29.4484	-0.438257	-8.91577	-8.92346	2.07062	0.287888	58.6163	-15.2729	-11.8006	-16.6474	-17.5023	-15.456	-11.5891	-14.6233	-8.55914
160	7.8172	25.9132	32.508	20.9204	17.2696	7.51571	22.4677	14.4776	11.9928	3.51248	11.4094	12.0272	7.69872	21.557	21.8893	29.1898	32.5137	14.5094	91.2266	2.19824	30.2014	18.9338	7.66486	-2.18126	36.2792	18.0791	0.21743	-2.71242	-6.40389	5.6457	0.524253	117.682	5.40517	3.71727	30.8546	0.975501	-8.42983	-7.67101	1.85773	0.497487	61.8474	-14.7754	-10.9777	-16.2676	-16.3555	-14.0368	-11.3809	-13.6403	-9.21609
162	8.17172	26.3145	32.598	21.134	18.9993	8.96292	20.1822	14.5144	10.7711	1.92833	10.7369	12.7505	7.35225	21.1741	22.5983	31.2516	33.2371	14.5742	85.7794	1.593	28.8001	18.0211	7.48009	-3.94648	36.4916	18.2535	0.690428	-2.75867	-5.37084	6.68682	-1.91439	157.71	4.38062	2.81409	28.9279	0.235792	-8.84484	-9.27171	0.852198	-1.46749	59.7476	-15.4431	-12.5117	-17.0935	-17.1963	-16.2585	-11.8484	-14.4211	-10.2566
164	7.55897	24.7616	29.6683	17.2661	16.7273	7.15741	21.6562	15.1053	11.6824	4.73298	12.4923	14.698	9.09668	19.8395	24.3377	32.8597	32.9235	15.4531	81.5921	0.915632	31.0819	17.4815	6.00986	-3.24716	34.2966	19.2692	0.752456	-2.77693	-5.70494	6.43063	0.927258	213.406	6.067	3.9777	30.3824	1.61671	-7.24159	-7.91836	2.13866	-1.16497	56.1709	-14.8705	-10.4381	-15.983	-16.3061	-14.8984	-11.6536	-14.608	-9.3187
166	7.94262	26.6505	33.537	21.2585	16.5458	8.43486	21.6417	16.4087	12.0221	3.70836	12.322	14.016	9.28258	21.7449	23.5477	30.8824	32.1472	15.5097	77.1543	3.76101	31.7741	18.1297	8.26815	-2.99083	32.8986	17.5825	0.4167	-1.86493	-7.23402	4.88406	-1.16456	241.42	5.09682	2.53272	29.1564	1.62937	-7.75434	-8.92446	0.383403	-3.75427	51.0486	-15.9316	-10.9474	-16.6633	-17.6424	-15.8739	-12.1978	-15.5388	-10.4585
168	7.51146	25.9177	31.6807	19.0902	15.5837	6.42968	20.2679	14.2186	11.9288	2.31031	10.6725	11.2539	8.0783	21.1719	21.0057	30.8552	30.5983	15.5821	72.6365	4.71315	28.9182	18.284	6.71478	-2.14705	32.2502	16.9958	2.09353	-2.03001	-6.8735	5.28464	-1.47403	273.274	4.18836	2.30661	27.3871	0.416799	-8.28614	-8.67273	0.365803	-3.29912	49.2045	-15.1967	-11.5386	-16.8396	-17.3069	-16.6019	-12.1448	-15.2756	-10.9654
170	6.54399	25.7148	31.6243	19.231	17.3407	8.05634	21.3798	15.0047	12.1913	2.98365	11.1494	13.3547	8.57794	19.1119	22.5713	32.2419	32.2802	15.6695	71.8074	6.33552	29.6897	17.5137	6.64269	-2.61606	29.3023	17.5287	0.503663	-2.89028	-7.8042	5.08833	-1.20301	287.725	4.57116	3.04916	28.4532	-0.394419	-8.74642	-9.00288	-0.167172	-4.21893	45.2511	-16.5396	-12.6227	-16.7404	-17.1962	-15.9478	-13.0154	-15.5265	-11.9453
172	7.53286	26.1826	32.3264	19.2481	16.5097	8.29219	22.4185	16.1109	12.6553	3.03366	12.1374	14.3191	9.01073	19.3845	23.2199	32.025	33.0742	15.9572	67.5978	7.16919	31.9462	19.2423	8.09185	-3.29324	28.4336	19.9404	2.13212	-1.94131	-4.97792	6.51088	0.323098	313.917	6.53842	3.14857	28.1293	0.74761	-7.6565	-7.99633	1.17473	-3.80301	48.5694	-15.3079	-12.7514	-16.0828	-16.715	-14.7509	-11.2449	-15.1836	-10.3581
174	7.57274	26.0233	35.2025	22.0643	17.9848	9.54187	24.0588	17.2285	13.802	5.5082	11.2994	15.0012	10.1609	21.3845	23.8866	32.7638	34.8573	17.8331	64.7731	9.90849	29.2776	17.1183	6.69065	-4.42626	27.7311	19.0805	2.76385	-2.35173	-5.92296	6.52942	-0.341669	331.864	4.86361	3.3348	26.985	-0.456275	-8.02265	-8.76847	0.916409	-4.14592	47.935	-16.3211	-12.5827	-17.7548	-17.5756	-16.2647	-12.775	-15.6762	-11.253
176	7.73719	26.5996	34.3586	21.5391	19.9548	10.0187	21.8757	14.1798	13.427	2.83181	11.024	12.806	9.08629	18.9715	20.9058	29.5436	32.1528	14.8954	62.9669	13.9504	32.1861	18.0447	7.72395	-4.2967	29.1586	20.0382	2.2467	-2.48914	-5.27909	5.57448	0.796806	345.651	5.73716	4.85302	26.3591	-0.136785	-8.05079	-7.54436	0.742081	-4.10673	49.95	-15.0158	-12.1733	-16.2193	-16.5633	-13.8786	-11.9332	-14.6728	-10.9634
178	7.16288	25.2403	34.2565	20.2288	18.051	9.0723	20.6683	13.9359	12.9673	2.23063	11.5078	11.8076	8.42256	18.0559	21.4156	29.511	30.6018	13.2806	55.0711	14.4457	30.5269	19.4199	8.40704	-3.13421	29.3613	20.1987	2.15574	-2.0055	-5.22516	7.13321	0.437843	349.767	7.02492	4.87854	25.4733	0.958187	-7.79611	-8.02162	2.21437	-2.99093	50.9068	-14.6881	-12.7669	-16.9056	-16.6214	-13.1601	-11.9866	-15.0796	-10.5485
180	6.3704	24.4532	34.6028	20.3933	15.6619	7.35858	21.8698	15.9848	14.9281	2.85466	9.83124	11.7959	8.34121	17.1038	21.1628	28.8254	32.7776	14.5178	50.2073	18.5981	29.6864	17.1135	5.86049	-4.39446	25.6849	20.723	1.13773	-2.5879	-7.39778	5.28152	-2.29521	335.965	3.2694	4.02145	23.9026	-1.74024	-9.47221	-9.49027	-0.0099157	-4.84881	46.8455	-15.4071	-13.6156	-17.4856	-17.8479	-14.6831	-12.7409	-16.1077	-12.8814
182	8.99992	26.1507	33.3375	21.225	19.1899	9.7143	21.8343	16.2843	15.7146	2.94363	13.0964	12.2935	9.46906	19.1077	21.8842	30.7337	33.4043	14.935	45.6505	23.8757	30.4172	18.5399	7.1739	-4.94351	23.6881	20.4975	2.06943	-1.16258	-4.33998	6.56242	0.29041	335.024	5.16956	5.8874	24.7449	2.30875	-7.85777	-7.53817	1.55454	-3.93202	48.572	-15.089	-12.2972	-16.4742	-16.7795	-11.9934	-11.7123	-14.4489	-11.1607
184	7.46264	25.2578	31.9579	21.1718	16.9107	7.66221	21.6826	15.5753	17.503	4.98225	13.3757	13.7864	10.9451	22.563	23.1353	32.1232	34.6096	15.1664	41.7221	27.9893	32.9197	19.1791	8.00755	-4.79363	25.6462	19.1876	2.70738	-1.98084	-5.11595	5.87933	-1.01063	323.545	4.4605	5.15505	23.3367	0.636839	-8.67498	-8.42417	0.938732	-5.06839	45.7715	-15.5467	-12.8834	-16.6192	-17.011	-13.7364	-12.4837	-15.4857	-12.4585
186	7.67852	24.6276	32.6751	19.9091	18.7375	8.09657	20.0065	14.3262	15.6878	3.17598	10.4146	12.799	9.85557	20.5425	22.2619	29.9518	31.1285	14.7006	38.8463	29.7875	34.8318	20.7811	8.40386	-2.52731	27.5446	18.1914	0.703349	-2.47304	-5.69952	6.79694	-0.306798	314.516	4.27104	5.03031	21.4925	-0.0710723	-8.58714	-8.71684	1.3645	-6.01553	42.1791	-15.8905	-12.5926	-16.7001	-17.4875	-13.5114	-11.9845	-14.9466	-12.7371
188	9.07558	23.1263	32.4919	19.1533	17.6186	7.78618	18.4923	15.8165	17.9939	3.71012	11.3059	12.1318	10.3272	20.5635	22.8619	31.5705	33.3996	14.78	37.3792	35.8605	30.2789	17.3997	5.7683	-5.07893	24.5495	19.2257	1.24399	-3.29385	-5.63667	4.65855	-1.46005	297.969	3.89884	3.96755	20.9362	-0.969275	-9.26571	-8.77322	0.614555	-5.34248	38.6771	-15.6985	-14.1134	-17.4316	-17.2423	-14.5692	-12.5664	-15.6708	-13.2946
190	9.34262	23.1287	31.7287	18.0288	16.924	7.63972	19.0855	14.6358	18.8336	3.73918	10.9037	12.9047	9.08773	19.1131	21.9976	31.6464	32.1226	13.7096	33.6245	39.0359	29.4595	18.8372	5.50391	-4.84437	24.9573	18.3208	2.36775	-1.89893	-5.77599	6.43185	-0.561445	302.621	5.18249	5.96196	22.0994	0.751247	-8.97522	-8.74576	3.45738	-5.56674	38.594	-13.9833	-13.2443	-15.7714	-16.8704	-13.5106	-10.7476	-15.0603	-13.0802
192	10.0757	22.914	31.4874	19.44	15.9807	7.72728	20.1811	14.455	18.1578	3.53812	11.0343	11.9507	8.4995	21.8602	19.9153	29.8122	32.6525	14.2671	32.7851	42.9215	30.2573	17.2864	5.64805	-5.39594	23.8813	17.842	1.74257	-2.31251	-7.04529	7.22714	1.26571	299.777	6.70813	6.99854	21.7259	1.58478	-7.91807	-8.01081	4.16784	-4.44705	37.4348	-14.054	-12.2643	-15.9593	-16.1892	-13.5851	-10.7837	-14.4705	-13.0533
194	13.8919	24.0908	32.0283	19.4546	15.9194	8.92865	21.694	18.6703	22.6603	4.84329	12.1316	14.5888	9.84651	22.6515	23.2832	32.2452	33.3158	16.1934	30.794	46.0458	31.001	20.0913	6.5495	-5.38903	29.6041	18.6147	3.48755	-0.779264	-5.45484	5.12299	-1.16753	276.119	3.97084	4.37081	19.7055	0.2841	-8.82717	-9.06162	0.804379	-6.56098	32.6563	-15.221	-13.5354	-16.9316	-17.3885	-15.2092	-13.1603	-15.1585	-14.0104
196	14.807	23.321	31.1634	18.6159	18.1047	7.90666	21.0224	15.1013	23.2987	3.52939	11.5211	13.018	8.33482	22.2064	22.5886	30.8429	31.4545	14.4171	31.7589	50.0214	30.779	19.2484	8.25809	-4.30267	31.2556	20.862	1.91454	-3.68162	-6.76535	7.20312	-0.515159	267.645	5.37991	6.41217	20.0704	1.06643	-8.68923	-8.4739	0.745537	-5.87136	31.2125	-14.8923	-12.9705	-16.5548	-17.3544	-15.2779	-11.3854	-15.0099	-14.2381
198	18.4713	23.9419	33.2316	21.6181	17.8241	8.67401	17.6983	15.0984	25.5964	2.0363	9.98729	12.7556	8.36593	19.847	21.1274	29.7371	30.6034	13.9268	30.4917	48.4954	30.8189	18.9857	8.02081	-3.75096	34.6883	19.4219	2.90759	-1.35366	-5.25114	8.12495	0.538188	260.346	4.50555	5.61588	21.649	1.35714	-8.27428	-8.2676	1.52496	-6.0557	28.4117	-14.5235	-12.1019	-16.7058	-17.3952	-14.6916	-10.9063	-14.4628	-14.3094
200	22.0726	24.0953	34.0589	19.9804	18.7853	8.75389	20.3698	16.0016	31.3314	3.53134	12.0528	12.8208	8.94338	21.4777	22.5287	32.2676	31.6146	14.4126	31.09	43.9742	31.2223	17.8041	5.84486	-5.65909	36.0847	21.2736	1.40207	-2.85351	-5.79415	7.24802	0.00246873	253.145	4.60886	5.76932	21.0895	0.584436	-9.34823	-8.49772	2.12744	-5.73567	23.5952	-14.2015	-12.9589	-16.4953	-17.0593	-14.6867	-12.1905	-14.6095	-14.8745
202	22.5982	22.45	32.6934	20.3756	18.9696	7.69702	20.9956	16.8248	36.6104	4.37908	11.333	14.5268	10.0794	22.1344	22.6059	31.5377	32.2057	15.7706	31.9883	45.5324	31.1666	17.1558	7.00857	-4.66541	47.9587	21.3933	1.72743	-2.95505	-5.1771	7.01134	-0.0742004	241.114	5.81849	5.98971	19.024	-0.408137	-9.68741	-8.61115	0.844427	-6.05189	20.2168	-15.1949	-11.3738	-17.2848	-17.0174	-14.5311	-11.7433	-15.5643	-15.6764
204	25.6128	23.1951	32.5935	20.9018	19.5983	8.80124	19.2503	14.7111	41.7735	4.13399	11.6518	12.7936	9.00301	22.2669	22.8516	31.5009	31.4661	14.0819	32.4146	41.6859	30.1367	19.2855	7.36357	-4.30335	58.8145	21.9471	1.38144	-2.57241	-6.15535	8.23269	0.803141	228.261	6.45245	6.24569	19.8584	0.180395	-9.01124	-9.04205	1.22946	-6.01295	17.3469	-15.0326	-13.1252	-16.7078	-16.7598	-15.2137	-11.1486	-15.2837	-15.3402
206	25.389	23.7687	33.2296	17.4024	18.9262	8.30481	19.7496	15.8918	52.0017	3.24001	11.8717	15.7515	9.12759	23.5098	22.0902	33.8674	30.7242	14.3293	29.7098	35.2636	29.9009	18.0116	7.67797	-4.18589	80.0619	23.074	2.00681	-2.37365	-5.90244	6.42254	-0.669392	211.176	4.08851	5.74411	20.588	0.160153	-9.00069	-9.04843	2.67506	-5.93865	15.7479	-14.4454	-13.3437	-17.3386	-17.4952	-14.4874	-11.4475	-15.8761	-15.8527
208	28.6422	24.8958	34.5704	21.1451	21.1023	8.84519	20.6768	18.2334	70.8303	4.54092	11.7659	14.1763	10.5745	22.6253	23.1058	33.3989	32.0681	15.5734	39.0547	33.9321	29.6615	17.2705	7.24809	-3.34956	116.217	25.2793	3.24115	-0.859058	-4.52178	7.11286	0.236114	198.821	5.69258	6.04096	19.2974	0.705882	-9.09987	-9.38052	1.85156	-4.51093	14.2392	-14.3497	-12.6759	-16.2711	-17.1058	-14.8173	-11.6796	-15.2545	-15.8988
210	26.8708	22.5426	32.8837	19.5723	18.5083	7.88678	20.3705	16.5843	95.1771	4.09029	11.566	12.8105	8.82759	20.7805	20.3549	31.8248	30.6318	13.7097	50.0142	31.5481	30.5673	16.9131	7.53507	-5.08807	151.426	27.3523	2.99294	-1.97282	-6.28192	7.26838	-0.323959	187.296	4.39873	5.85548	19.8063	0.535117	-8.36851	-8.61173	2.17146	-7.13245	12.3125	-15.1409	-12.8026	-17.0228	-17.4769	-15.0018	-11.5916	-15.3899	-16.0728
212	25.4961	23.9181	31.9564	19.4677	18.7341	7.86292	20.2238	17.2254	122.702	3.64072	12.3795	13.9769	8.6372	23.4236	21.7618	29.1556	29.7002	14.4881	57.3323	25.9587	30.0992	18.1188	8.37988	-3.80022	163.527	28.9143	3.85157	-2.1527	-6.07305	7.16776	-0.891306	172.977	4.48287	5.13845	19.3773	1.07363	-8.8494	-8.60916	1.95396	-6.62221	9.94313	-14.8302	-13.5456	-17.0467	-17.2209	-14.9466	-11.2789	-15.274	-16.3926
214	27.0779	22.6006	32.663	20.098	18.123	7.65159	21.0469	17.4042	139.969	2.96049	10.6943	12.9263	8.65489	24.496	21.4375	28.3384	30.6771	14.9297	69.6959	25.0989	28.8254	16.8771	7.52416	-4.6216	149.052	30.8461	2.40226	-0.908392	-5.47596	6.88928	-0.63018	167.051	2.85401	5.57318	18.9454	-1.1645	-9.73502	-9.4879	0.212153	-8.2393	7.1633	-16.5007	-13.8586	-17.6787	-17.5942	-16.3167	-12.0018	-15.7439	-17.2056
216	26.8707	23.2135	34.2349	21.4556	19.5433	8.28858	20.9159	19.3459	151.155	3.84398	11.3538	15.4552	11.216	22.7031	22.9802	33.7213	31.1031	14.7587	77.5307	22.9477	27.4175	16.9611	7.78084	-6.22714	134.011	34.2752	2.64072	-2.2925	-6.31111	6.18633	-2.11714	158.74	3.34894	5.71919	19.2455	-0.715207	-9.99715	-9.33247	0.0599391	-7.25097	5.25142	-15.0446	-14.5463	-17.1357	-18.1239	-15.7123	-11.5128	-16.0913	-16.8565
218	23.6643	23.6258	31.7736	20.241	18.3627	7.7343	17.1389	16.8542	134.112	2.90101	10.0799	12.0886	8.6	20.9381	19.2685	31.8039	28.729	13.1299	83.0164	17.864	29.2191	19.2262	8.79478	-4.66816	126.732	33.1818	3.80387	-0.947447	-4.49274	5.36233	-0.723089	156.787	3.87198	5.71918	19.6767	-1.41491	-9.70375	-9.04153	0.0283176	-7.19078	2.91458	-14.9859	-13.5695	-17.0965	-17.114	-15.5187	-11.767	-15.832	-16.9309
220	23.3382	23.0395	32.772	22.1449	18.7671	8.6048	19.0723	17.7394	128.991	4.41264	10.6161	14.4383	10.1586	25.2872	22.1953	32.0955	30.2193	14.9191	85.6003	17.3297	30.8353	18.9638	9.1329	-4.56681	115.214	33.3916	3.20436	-1.50502	-5.12558	5.09452	-0.484626	152.097	3.67556	5.34483	21.184	-0.0412325	-9.03842	-8.72685	0.712299	-7.20131	1.63703	-14.5637	-12.9151	-16.8644	-17.0381	-15.6153	-11.9759	-15.4505	-16.2088
222	22.3197	24.245	33.8787	23.9069	18.7119	8.14021	19.967	16.1405	118.385	3.53466	10.6477	13.9762	9.47251	24.9474	23.2407	30.4311	30.7779	15.0999	84.4366	15.0524	30.671	18.6345	9.35743	-3.59215	107.989	35.7334	3.84236	-1.23744	-5.42838	6.74895	-0.779789	141.937	4.32378	4.55806	20.3409	-0.326982	-9.24042	-8.64169	-0.545867	-8.3806	-0.634054	-14.9779	-13.7451	-17.0453	-17.2397	-15.0476	-12.0094	-15.5662	-16.147
224	19.5369	22.6703	34.1032	22.068	19.0916	7.55735	19.3738	18.1812	115.53	4.24524	12.1272	13.7625	9.47187	22.4405	22.1605	32.0847	29.903	14.2378	80.0439	11.9746	27.7546	17.0739	8.83238	-4.7091	97.9061	35.9968	2.85314	-2.35035	-4.89819	6.79435	0.212672	132.483	3.93659	5.82556	22.8863	1.18972	-8.71269	-8.87533	0.279786	-6.66299	-1.36548	-14.3046	-13.6474	-17.2293	-17.1711	-15.972	-12.3281	-15.3896	-16.1327
226	19.4937	24.3324	36.2264	23.323	20.6761	8.53982	22.4738	19.5088	110.504	5.28944	12.174	14.2046	10.0437	21.1233	22.6744	33.3715	30.6882	14.1673	74.3644	12.7774	30.1821	17.5615	9.2786	-5.3162	99.0012	35.1294	3.47519	-2.20029	-3.96707	5.74035	-0.364876	124.575	3.19737	5.58072	21.0666	-0.124547	-9.07056	-9.23898	1.39494	-6.47218	-2.0564	-15.0339	-12.9764	-16.9246	-16.7112	-14.8628	-11.573	-14.8616	-16.0373
228	18.1644	23.2984	34.0467	24.0926	18.2526	7.77797	21.5073	19.5303	112.598	6.52296	13.3097	14.4513	12.4887	23.4237	24.8104	34.2479	32.8941	16.9098	66.0565	12.0062	31.8839	19.3008	8.4966	-5.0309	92.91	35.1642	2.56913	-2.08393	-6.01057	7.86328	0.658604	116.031	4.27782	6.07453	22.8057	1.06458	-9.15944	-7.88294	0.559724	-6.43391	-4.12873	-15.7821	-13.5088	-17.1471	-17.1184	-15.9865	-11.5222	-15.917	-16.5136
230	17.4434	23.9649	34.2958	23.2536	18.8421	8.32831	19.4308	17.8805	110.224	4.2786	10.9591	13.7774	10.6308	21.2091	22.5713	33.718	31.1301	15.735	56.8845	11.0982	30.9058	18.215	8.5061	-5.62524	90.5229	35.4843	4.62355	-0.894964	-1.61812	8.26899	0.647861	111.639	5.71913	6.78927	23.7838	1.53169	-8.81004	-7.62433	0.968739	-6.17127	-4.5931	-14.0893	-12.2166	-16.0085	-16.2666	-13.5886	-11.9132	-14.7986	-15.3707
232	16.639	24.2725	33.7989	24.9554	19.1091	8.41029	22.8861	18.4651	110.286	6.23082	13.7647	15.0491	11.4906	19.6508	23.6252	35.2948	31.3223	16.5463	47.7527	9.91516	30.9874	18.7435	9.91067	-4.11678	82.6752	32.5663	3.70716	-0.579252	-4.32664	7.62895	0.0717812	105.987	6.27014	5.80614	23.8741	0.271568	-9.13298	-8.33609	-0.715464	-7.89728	-7.08169	-14.9103	-13.7176	-17.1213	-16.8261	-14.5925	-11.62	-15.5982	-16.2693
234	17.306	24.516	36.5798	24.3971	18.7851	8.77146	19.9116	19.048	105.356	6.29125	12.0213	14.4432	10.9553	20.3091	24.6038	32.9033	30.9101	15.9014	43.5793	7.97817	29.6829	18.3295	9.75929	-4.2582	77.3124	32.7407	4.52258	-0.455936	-3.51344	8.90309	0.678536	103.642	6.10693	7.15394	23.4397	2.76531	-8.43129	-7.29307	2.99254	-5.577	-5.65694	-13.5025	-11.5373	-15.5826	-15.9706	-13.3617	-9.27944	-13.9007	-15.3256
236	16.0657	23.5663	35.7299	22.3706	18.6007	8.13124	21.4426	17.572	103.514	5.90705	12.8671	14.606	10.9295	19.8083	23.7803	31.981	30.2003	14.6858	36.3024	5.97546	30.7922	17.4678	10.1205	-4.68376	69.8725	33.7763	2.28706	0.409479	-3.25145	6.32594	-0.967939	94.0359	5.55822	5.4802	21.9417	-0.857232	-9.5515	-9.60307	-1.14149	-8.06882	-8.75501	-14.868	-14.0634	-17.5368	-16.9384	-15.5846	-12.192	-15.3671	-17.3011
238	14.3712	22.7034	35.383	22.7688	17.6102	7.56277	19.9938	16.9577	102.07	5.70787	12.8573	16.0601	11.7017	20.3665	23.8734	31.3437	31.0859	15.6986	30.5564	5.11231	30.8113	18.5777	9.64836	-5.26412	69.8566	33.1854	3.59637	0.413729	-4.14964	6.38917	-0.253077	91.7897	4.09431	5.77232	21.1437	0.164233	-9.96588	-7.85823	1.01675	-8.58668	-9.07569	-13.8311	-14.0779	-17.0277	-17.1754	-14.255	-11.8582	-15.252	-16.9367
240	14.7196	23.3717	36.3432	20.8924	17.7008	8.01423	17.9079	15.3112	97.3888	2.77818	10.449	13.1795	8.27782	16.92	21.2026	28.3564	29.0967	13.7385	26.2362	4.47614	30.3024	18.0802	9.71131	-4.10889	63.9553	33.3191	3.41795	0.528375	-6.23239	5.43733	-1.27424	86.981	4.2557	5.10494	18.7197	0.860372	-9.33898	-9.17377	-0.389745	-8.03558	-10.3598	-15.4401	-12.7665	-17.5042	-17.9906	-14.7069	-12.8656	-15.7758	-16.8551
242	13.8248	24.446	36.0774	23.5764	20.2741	8.94603	20.5166	16.5901	100.339	5.38738	12.5149	14.6055	9.48365	19.9891	25.5827	32.9527	30.3353	16.7475	21.6148	4.18388	31.461	17.9991	8.80485	-5.06768	63.5751	33.4164	2.3128	0.975191	-3.64143	8.7741	0.309538	88.7336	7.03031	7.35143	21.354	1.62556	-8.26151	-7.04903	0.560384	-7.40895	-9.11909	-14.5652	-12.6596	-15.5692	-16.9042	-14.0693	-12.3237	-14.2548	-16.079
244	13.4622	23.8363	35.8388	23.1285	20.2715	7.52237	19.8551	16.7718	97.3433	4.96885	10.6807	14.2603	9.12752	19.0645	24.3943	32.9229	29.8292	15.0959	19.6566	3.47423	29.8635	18.3977	9.78478	-4.61304	63.4033	33.4412	3.32285	-0.428868	-2.86307	6.09497	0.483599	85.4308	5.46384	5.75286	20.1366	2.98901	-8.27941	-7.61436	2.00901	-6.87102	-9.56806	-14.377	-12.8074	-16.0111	-16.05	-13.9791	-10.4205	-14.9279	-15.9344
246	14.7812	24.1413	40.1958	23.8067	22.2117	10.2234	19.3472	17.3841	99.2851	5.65196	11.2963	15.224	10.8198	20.4523	23.5347	32.4596	29.6442	15.5018	18.0336	3.74587	29.9004	18.1784	7.61947	-6.25777	61.699	34.8276	3.53139	-0.449331	-3.62705	6.32365	0.672837	80.5368	4.03239	5.61379	17.8106	1.18508	-9.10087	-7.82689	-0.206872	-8.06357	-11.1971	-15.3304	-13.5159	-17.0765	-17.871	-15.5796	-12.7174	-15.4314	-16.8628
248	14.0317	23.4436	37.9584	21.8384	20.5108	8.58883	19.2757	16.9892	94.3337	5.368	12.1149	15.8143	11.0253	22.0873	24.6619	32.9944	29.9982	15.4098	14.3883	2.92178	29.8424	17.1697	7.75136	-6.22939	63.1409	34.2776	3.85807	0.152507	-1.95497	7.56922	0.38115	78.8352	5.73508	6.51055	19.7184	2.53236	-8.44967	-6.76084	0.79969	-6.71556	-10.1661	-13.9215	-12.6499	-16.2254	-16.9929	-15.1303	-10.5701	-14.4411	-16.7814
250	15.4578	24.1761	39.6919	24.4662	22.3332	10.34	18.721	14.9978	95.5298	4.31487	10.8872	14.6158	8.97113	18.81	23.0573	32.4977	29.813	15.1484	13.1519	2.91772	29.2061	16.967	7.51836	-6.78484	65.557	31.9407	2.42059	0.337948	-4.08123	7.56018	-0.640997	74.9526	5.24599	6.16104	18.1387	2.64146	-8.80761	-7.96001	1.21672	-8.13848	-11.8119	-14.5364	-13.0165	-17.1716	-17.4844	-15.7026	-10.7925	-14.6994	-16.494
252	14.7576	23.4408	34.949	21.0379	20.6409	9.04169	19.0424	15.8587	103.206	4.28831	12.0995	13.1617	9.59521	19.6369	21.8758	34.3258	29.5322	15.3862	9.96847	1.55448	30.3427	19.0134	9.5241	-5.70806	74.7589	33.2088	2.7886	0.398026	-2.91283	6.7638	0.530826	71.1138	4.93198	6.21145	18.9932	0.863	-10.0381	-7.78279	1.16897	-8.65066	-12.5885	-13.9703	-12.4786	-17.4188	-17.8284	-15.7059	-11.6228	-14.0602	-16.7986
254	13.9976	22.3496	34.9387	22.0135	19.103	8.40717	21.0925	17.3262	100.916	5.9505	12.9714	15.6795	10.1704	20.0561	22.7934	32.8966	29.4891	16.5589	7.54805	-0.0538093	27.8571	18.8153	9.14042	-6.79349	75.1048	28.4768	2.27633	0.262473	-2.71627	6.34428	0.00997415	71.9035	5.94995	6.27585	19.64	2.11314	-9.14164	-6.51362	1.88326	-8.95933	-12.6077	-14.3481	-12.5826	-16.6867	-17.8202	-15.4248	-12.3252	-14.0386	-16.8643
256	15.3473	22.6695	38.3216	22.4912	19.5123	9.27149	19.6858	16.1167	95.3952	4.09814	14.2233	15.0902	9.21282	19.6115	23.0134	30.4796	28.3552	15.3522	7.78521	0.981883	29.7602	17.7454	9.43879	-7.02765	74.9744	30.1242	3.14244	0.157737	-3.35777	6.90061	1.53788	71.7726	5.66785	6.14893	19.2992	1.80589	-8.70999	-7.58857	0.961907	-7.26449	-12.1526	-14.2835	-11.6353	-15.7902	-16.6446	-14.4521	-11.7483	-13.1059	-16.5375
258	13.5953	22.9817	36.4774	23.0818	22.1501	9.23456	19.7132	18.0162	88.9151	4.7369	13.9392	14.7867	9.08099	20.8584	24.4111	32.9654	30.3904	15.7474	8.56093	3.35893	32.2228	19.3705	9.68	-6.11343	76.788	30.3206	3.81387	0.41353	-3.07601	6.82351	-1.06206	70.0927	4.64391	5.12724	18.582	1.28695	-9.17537	-7.83939	-0.385508	-10.2534	-13.5107	-15.8321	-13.1706	-17.1652	-18.0147	-16.7681	-13.059	-14.4357	-18.0999
260	13.9365	21.7036	35.8233	21.615	20.5205	9.15375	18.8057	16.9612	86.0624	4.50782	12.8692	13.7429	8.38851	17.7112	22.2912	29.7955	29.2292	14.8267	7.6133	3.05969	31.6802	17.9683	8.05567	-6.66427	71.0249	28.684	2.60525	-0.285423	-3.0141	7.29518	2.55907	76.5278	6.09119	6.75702	20.3345	4.0611	-8.06766	-5.98889	1.91248	-7.08988	-12.6132	-13.0722	-11.5848	-15.4825	-16.2947	-15.3287	-10.5177	-13.0847	-16.597
262	15.4919	24.103	37.6968	25.0709	21.175	10.5206	22.2152	17.1508	83.3869	4.68418	13.4458	14.8061	9.60035	20.2902	22.8097	31.2122	29.8774	17.3959	5.29852	1.65027	32.5481	19.8576	10.6637	-4.70996	75.1478	27.8662	3.63833	1.94316	-2.39192	8.63449	2.14771	83.7963	6.65048	7.11805	20.6711	4.31263	-7.428	-5.73087	2.20493	-7.09714	-13.1147	-12.8114	-11.3316	-15.8413	-16.1466	-14.6282	-10.1156	-12.6415	-16.4627
264	14.1122	22.0237	33.3647	23.5309	20.826	8.75149	22.3278	17.6485	76.4281	5.3326	13.8079	15.5399	9.28995	19.6386	23.4392	33.3478	28.974	17.2792	6.71808	2.60147	26.0416	17.1016	6.75588	-8.55228	63.2026	28.3692	3.2769	0.65621	-3.48372	7.28661	1.5667	90.737	6.22622	6.47074	20.2246	4.2911	-7.48403	-5.82583	1.64238	-7.09437	-13.4836	-13.1508	-11.6729	-16.2243	-16.1776	-14.2576	-10.9359	-13.0039	-16.4707
266	13.6438	23.5364	35.6429	23.1198	22.4092	9.48336	21.3693	16.3345	70.5945	3.95783	13.177	14.6676	9.26295	19.2532	21.6833	31.8443	29.5488	16.8941	6.20066	3.79031	28.0797	17.3853	9.26585	-6.10531	62.4849	25.8482	4.81911	1.56749	-0.312575	7.25008	1.33029	92.9302	6.65046	6.20093	19.932	2.91977	-8.34721	-6.46675	2.14428	-7.88483	-14.2484	-13.0395	-12.7139	-16.71	-16.3891	-14.7973	-11.237	-13.1597	-17.1299
268	13.3941	21.8188	36.1799	23.4199	18.8101	8.80636	22.5611	17.4761	66.6933	4.82862	13.1132	15.2515	9.70875	19.6937	23.7096	32.2038	29.3492	17.009	5.88126	1.6479	29.044	18.1297	9.43701	-6.34436	60.741	23.5377	6.15481	2.90466	-0.872644	7.21517	0.873977	95.504	5.45959	6.49056	18.3589	1.58843	-8.13196	-6.82268	1.33714	-8.29718	-14.6153	-12.9675	-12.1978	-16.1479	-16.6436	-14.7121	-10.9811	-12.8956	-17.5682
270	13.2071	20.9713	34.5936	21.8649	18.8863	7.86364	22.5985	15.4155	57.7175	4.89524	11.8628	13.8832	8.56938	18.2439	22.2717	31.5025	27.9051	17.3904	6.65738	4.13329	29.5948	18.4856	11.1073	-5.83001	62.8154	24.7519	3.86813	1.21691	-2.58946	5.54018	-0.107314	95.2064	4.14121	5.4938	19.6051	2.71623	-8.82561	-7.22745	0.907183	-8.16611	-15.4361	-14.3232	-13.5178	-17.8279	-17.5573	-15.6608	-11.8041	-13.0326	-18.001
272	14.4179	22.2804	36.2065	24.4522	20.7885	8.39628	21.9766	17.4344	52.8114	5.41652	11.297	14.63	8.94516	19.0901	24.8292	34.0113	29.8611	17.3949	5.64266	2.52626	26.9188	17.617	8.62017	-5.65693	63.2301	24.7274	4.85848	1.292	-2.40803	8.73919	1.67835	104.324	6.91014	7.07599	20.8422	4.74509	-7.14172	-5.31907	1.76008	-6.83532	-13.6926	-11.839	-11.1536	-15.6475	-15.92	-14.2597	-9.67283	-11.7734	-16.0654
274	14.4131	22.7218	35.2843	23.7947	20.2174	9.07611	21.9037	15.7629	45.2538	4.40421	12.4951	14.554	9.39731	20.0138	21.8619	32.0595	29.1869	16.67	6.15442	2.32348	30.0318	16.5084	9.94984	-6.0927	64.0902	22.421	4.32221	1.49111	-2.95749	7.28606	0.589953	99.6154	6.3375	5.69119	19.7633	3.56078	-8.21461	-6.19143	-0.0568966	-7.71111	-14.65	-12.9749	-12.5833	-16.2884	-16.5123	-14.9464	-10.1266	-12.6086	-17.3434
276	13.9876	21.6487	35.9582	21.9489	19.3775	7.68401	19.53	13.8424	33.7227	4.06549	10.3262	13.4275	6.81344	17.2813	21.8798	30.8259	27.9265	16.1158	5.35768	2.33865	27.6404	18.8788	9.40845	-6.35717	72.0251	20.9057	2.82736	1.80636	-2.79822	6.33067	1.13028	93.949	5.11547	5.086	19.7095	3.68944	-8.5534	-7.22302	0.296737	-8.04301	-15.7188	-13.5299	-12.9858	-16.1236	-16.8353	-15.5064	-10.8241	-12.3751	-17.3888
278	14.9679	21.8026	34.5918	24.6897	20.625	8.37132	20.6677	16.8165	30.7357	6.30893	13.6342	14.1709	8.37991	19.4662	22.7947	34.4892	28.9346	17.9353	4.89722	1.50705	28.425	18.0689	10.7155	-5.50192	77.3132	21.5333	5.389	2.51341	-1.25055	6.66482	1.10831	92.4601	5.07995	5.15287	18.2243	4.1733	-8.52104	-6.99012	1.81832	-6.79183	-15.0075	-13.8999	-13.405	-17.1384	-16.6009	-15.2452	-10.7338	-12.2903	-17.542
280	15.3546	22.4815	35.6241	21.7284	20.4454	7.83205	20.4632	15.9509	25.2952	5.09477	11.1179	13.9581	7.28215	18.8198	22.4823	33.5063	28.1447	16.6984	5.15838	1.69362	29.4471	19.5804	11.8577	-5.96694	84.5734	21.5196	5.73651	3.18373	-1.50201	6.08631	0.469273	91.8498	4.62991	4.24555	19.5084	4.08413	-8.61504	-7.71621	0.68842	-7.25745	-15.9535	-13.8411	-14.0823	-16.9301	-17.1263	-16.0037	-10.6137	-13.0899	-17.5352
282	18.0643	23.2998	37.8956	24.3342	22.1005	10.3053	18.8717	18.2115	21.9141	5.25299	11.5364	14.0577	9.15606	19.0159	23.1705	32.4656	29.072	17.0282	4.49787	0.49549	26.2777	18.3154	11.5103	-6.91892	91.7243	20.5542	3.83019	1.69624	-0.538865	6.90891	0.844082	91.4006	6.41494	5.80267	20.0329	4.4526	-7.81224	-7.45393	1.08664	-6.72319	-14.9953	-13.0496	-12.8393	-16.0297	-16.0681	-15.2531	-9.75352	-11.9927	-16.9476
284	18.2448	23.9585	38.901	25.4278	19.693	10.4112	20.9397	18.5965	17.1129	6.02328	12.2712	15.471	8.90437	20.8748	23.8361	32.737	29.0254	16.9146	4.20678	0.893643	30.6371	18.964	12.1347	-6.01021	102.839	22.5468	5.35348	2.40681	0.546355	7.24034	0.898518	89.8585	6.24707	5.79574	19.9533	3.82047	-8.35169	-6.9245	0.945598	-7.39187	-14.8895	-12.8022	-13.3336	-16.0539	-16.2505	-15.6768	-10.0271	-11.5575	-17.1953
286	19.5706	24.0102	39.6667	25.4183	21.2045	10.7024	19.274	17.197	14.7087	6.20598	11.4256	14.2734	9.17216	19.7623	22.4042	32.4065	29.5012	17.0838	4.24655	1.95631	30.172	19.549	15.1551	-5.58131	108.189	22.6608	4.44279	1.91009	-2.19968	7.19526	1.19795	89.0718	5.76513	6.65692	20.0225	3.99909	-7.82414	-6.36528	1.46572	-7.82784	-15.3996	-12.6405	-13.8264	-15.8099	-15.7279	-14.1106	-9.95285	-12.6424	-17.2414
288	18.7512	23.4355	38.6311	24.5319	19.4096	9.81517	18.5128	15.8446	10.7049	4.57308	10.545	14.0614	8.01958	20.2656	21.3321	31.9962	28.5313	16.01	3.5982	0.322672	28.7848	19.6862	17.6866	-4.55467	111.5	22.9125	5.02448	0.499273	-0.655396	7.44379	2.86451	88.0976	4.18644	5.97834	19.7587	4.88339	-7.03999	-5.88222	2.40867	-6.8715	-13.9012	-12.0931	-12.4113	-16.5648	-15.8178	-15.3743	-8.86854	-11.4641	-16.6909
290	17.9909	21.3133	35.5556	24.1852	19.269	9.03358	19.2332	17.8419	10.5916	5.4891	12.9876	15.3026	8.63851	20.7655	23.229	33.0758	28.7362	17.0334	5.8209	3.58082	28.8844	19.1963	20.9398	-5.22524	110.996	23.523	6.40195	2.1386	-0.941689	9.14329	2.49075	86.4695	5.9049	6.60172	20.4297	3.80409	-8.27426	-6.04806	1.86075	-6.63705	-14.0179	-10.6838	-12.4872	-14.895	-15.1958	-14.2184	-8.78827	-11.2984	-16.1519
292	19.1484	22.9899	39.6268	23.7331	20.5641	9.93866	22.4302	17.2844	9.46303	6.07474	12.741	17.2219	9.26541	21.0102	22.1381	34.5456	30.3965	17.0777	5.58956	2.91324	29.6856	16.6997	24.5512	-6.63642	103.776	23.333	6.99052	2.39912	-0.05891	7.74717	2.44754	79.6925	6.19179	5.72379	19.2288	3.58532	-9.07067	-7.27132	1.6602	-6.6146	-14.5781	-11.8301	-13.4552	-16.5176	-15.9657	-14.6047	-8.8806	-11.8341	-17.1691
294	15.7351	23.7794	37.641	23.5999	21.0925	9.78244	20.3612	16.9706	7.4673	6.26208	12.0574	17.0178	9.5292	21.4024	24.1906	32.2879	28.6074	17.334	4.39556	3.16934	30.1874	19.6914	35.7723	-4.70093	106.988	25.4011	5.3323	1.39884	-0.962695	7.37894	1.24704	74.232	5.51588	5.76965	18.7897	2.44468	-8.43101	-6.68346	0.0007412	-7.23605	-15.3424	-12.2823	-13.1376	-16.5661	-16.3757	-15.3916	-9.63382	-12.3322	-17.4348
296	18.5615	24.5751	40.1642	27.3079	23.0011	12.152	19.7918	16.124	6.93264	5.56893	12.6464	15.4457	8.44123	21.2851	22.5828	31.2785	28.4066	16.2885	5.79605	3.94386	27.6248	16.6886	63.0073	-7.22243	98.3961	25.6931	6.17042	1.73074	-0.8878	4.30443	0.0188745	67.915	3.30178	4.48663	17.5138	2.21433	-9.08535	-7.86451	-0.0584023	-10.2175	-16.8858	-13.4677	-13.8887	-17.3645	-17.6077	-15.8244	-10.4543	-11.9109	-18.4123
298	17.036	24.8071	39.8965	24.2902	21.6244	11.2087	18.6111	15.0175	5.29573	4.15471	11.7729	14.2745	7.62585	18.3399	21.0053	32.1067	27.9437	15.2714	4.52039	2.33373	29.0713	17.8892	153.754	-5.66676	99.3496	26.9191	6.83684	1.85912	-1.44021	7.86021	2.67798	66.5328	6.59984	6.81559	19.7501	3.37649	-8.18474	-6.66609	2.77566	-7.36959	-14.5193	-10.9233	-12.256	-15.1172	-15.6955	-14.1775	-8.03966	-9.0295	-16.3188
300	16.1485	23.9529	37.994	25.189	21.105	10.8646	18.992	17.9879	6.21129	6.45689	15.3259	18.5638	9.52207	20.9089	25.3839	33.8517	29.7656	16.8492	5.15759	2.77341	29.3072	17.9902	267.495	-5.71353	88.9054	28.4537	5.02718	0.614981	-1.98788	6.9194	0.603118	59.9772	6.10119	5.83186	19.2546	3.17885	-7.70511	-5.30599	0.149594	-6.67362	-14.8551	-11.6914	-13.0825	-15.9531	-16.16	-14.9672	-7.30024	-9.14158	-16.6741
302	14.5706	22.9992	35.9152	24.0485	21.1082	10.9156	18.188	16.7233	4.48654	5.58428	11.3795	17.3207	8.5545	21.5318	22.524	31.0619	27.7334	15.6286	4.96256	3.78869	29.8371	17.6094	270.673	-6.89846	77.5888	29.2594	7.96556	2.37576	-1.73171	6.52529	1.38257	53.9478	5.28446	4.8418	17.96	1.21864	-8.50018	-7.23781	0.490896	-7.95225	-15.915	-12.4366	-12.97	-16.4241	-16.3267	-14.2154	-9.44628	-9.73565	-18.0305
304	12.343	22.4752	34.8624	21.799	19.5656	9.75848	19.822	17.1153	6.79748	5.68772	12.4803	17.9985	10.2422	23.195	23.5518	35.274	29.8345	17.3384	3.30499	2.7044	31.3258	18.7301	241.17	-6.36159	74.5129	28.8451	8.37039	2.73486	0.976972	9.52369	2.94198	50.6822	5.4053	5.67824	19.1747	2.39568	-7.86973	-5.46012	2.51331	-6.07643	-15.2521	-11.2523	-12.9973	-15.5315	-14.9842	-14.0574	-8.00279	-8.73914	-16.8068
306	12.0179	23.0011	35.196	22.1422	18.8153	9.32905	20.9655	18.0641	6.86631	6.08099	12.9647	17.0314	10.0283	22.8959	23.0779	34.477	29.7231	16.4464	4.80039	2.91871	27.5429	18.8018	217.446	-5.30337	72.8083	28.68	7.74825	1.98142	-0.875305	7.43453	1.1246	47.5961	4.42408	5.39498	19.9375	1.36387	-8.97995	-6.63214	0.933687	-6.29791	-15.9986	-12.2294	-13.5689	-16.5609	-15.6125	-14.662	-9.00317	-9.43602	-17.76
308	12.1759	24.0419	36.8235	23.8148	21.8735	9.92764	21.3067	18.0096	5.9007	7.15625	14.9089	17.4323	10.9019	23.0582	23.6904	34.9426	30.1777	17.7654	6.09712	4.51632	30.0359	20.2808	212.597	-5.10406	72.6824	29.6376	7.79612	1.12275	-0.885542	8.11614	2.68535	46.9475	8.01978	6.68157	20.2551	3.06737	-7.20672	-6.24986	2.5993	-5.2552	-15.3142	-10.5687	-11.2369	-15.6841	-14.4389	-13.0485	-6.19088	-7.6465	-16.4044
310	12.8531	24.7025	39.5536	24.3577	23.8836	10.5039	19.605	16.5678	4.55239	5.47212	12.4978	17.7749	10.5313	22.6608	25.0312	34.8386	30.286	16.4443	4.7077	5.03911	28.7076	18.3409	220.541	-5.91947	71.1197	29.6767	7.89281	1.20577	-0.19066	9.04647	1.72628	43.8937	6.12911	6.67432	21.5787	2.17087	-7.84538	-5.81748	2.16643	-5.76064	-16.5125	-11.1113	-12.4136	-15.4528	-15.3943	-13.6647	-7.16885	-8.34742	-17.4308
312	9.9364	23.1716	34.6011	22.8351	21.0213	9.63691	20.4371	17.4031	6.00791	6.50406	13.8522	18.376	11.2261	23.8439	23.9652	36.1953	29.6708	17.6217	3.86497	4.1869	31.3353	17.8141	219.882	-6.09136	72.4692	29.4001	9.0389	2.89682	0.875145	6.95478	0.936256	38.8726	3.72106	5.41416	20.077	0.0147832	-8.46641	-8.11662	0.0993119	-5.69644	-16.5717	-12.553	-13.0961	-16.5889	-15.8278	-15.8319	-8.99588	-9.01336	-18.3234
314	11.8366	23.8957	36.3454	24.4917	19.7157	8.96908	21.4686	16.4326	6.31951	5.57091	12.9859	19.9046	11.2583	22.5498	24.394	35.9051	29.3908	18.6163	2.96268	2.1113	30.3405	17.236	220.249	-6.03544	73.3039	32.4509	9.77581	2.93158	-0.267135	6.53707	0.626646	37.8249	4.91138	4.75933	19.4294	0.762072	-8.26637	-7.15748	-0.253031	-5.59727	-17.5579	-11.9516	-13.1486	-16.4211	-16.0488	-14.2798	-7.59925	-8.52515	-18.6418
316	11.212	24.4442	38.7826	24.2303	21.4018	10.1327	19.7542	18.9849	5.33603	6.57272	13.3209	17.1267	10.3659	22.6394	25.7452	32.5084	29.0766	16.6889	4.06663	4.26307	30.8207	18.4491	205.42	-5.73996	80.5415	31.5724	9.55326	2.83941	-0.712005	6.41607	0.927509	36.7662	5.08397	5.84997	20.4412	1.21719	-8.71712	-7.33702	0.355751	-6.00647	-16.7297	-12.1114	-13.1428	-16.0199	-15.6501	-14.6711	-7.68519	-10.1157	-18.065
318	11.9834	24.9534	40.6106	26.6124	22.2562	11.4411	18.7123	17.7788	5.18797	4.82682	13.7379	16.065	11.0275	22.1584	22.613	32.8089	28.7687	16.2516	5.18965	4.09321	29.25	16.4084	189.704	-7.04376	75.2001	32.9772	8.20796	1.64647	1.36387	6.71457	0.230061	32.8217	5.00722	5.17314	20.4832	0.169066	-9.18573	-8.7418	-0.408498	-5.78031	-17.3594	-12.7242	-13.9408	-16.7659	-16.5654	-15.352	-8.68729	-10.4817	-18.3201
320	11.8434	24.5861	38.9567	24.8532	23.4073	10.9746	20.6704	18.2528	7.49764	5.95092	13.7551	16.779	11.7336	22.0096	23.3536	34.5041	29.123	17.5988	4.74944	4.15192	31.3958	18.3006	196.167	-6.35583	74.5637	32.2359	8.67109	2.2854	-0.745778	6.64373	-0.307055	32.8903	4.20549	4.59578	19.6142	0.465671	-8.99769	-7.15538	-1.2287	-6.57198	-17.6722	-13.3438	-13.8678	-17.4345	-16.5215	-16.3074	-8.15177	-10.8666	-18.2159
322	11.6217	23.5368	37.2266	25.225	22.1304	10.0335	22.15	19.074	7.83296	7.23849	14.0497	18.0453	13.1786	25.2565	26.3328	33.7706	30.2973	18.4675	2.74333	2.66494	32.9712	16.6991	196.417	-7.11697	72.0248	32.3313	7.67569	3.36599	-2.68836	5.06177	-1.40172	28.8009	3.38791	3.95709	18.7859	-0.604888	-9.86664	-7.99814	-2.12205	-6.36429	-18.8995	-13.9759	-15.1201	-17.8373	-17.8161	-16.6143	-8.7815	-12.229	-19.0868
324	13.4738	26.4165	42.277	26.0609	24.8423	12.6093	21.2579	18.3561	6.35654	6.62081	13.1644	17.4942	12.1145	24.2596	25.315	33.1777	30.1911	17.6774	4.33454	3.30141	32.078	18.3315	193.845	-5.99374	67.5596	31.4704	8.77837	3.84697	0.189763	7.40716	1.89232	31.1409	6.49081	5.96217	20.6446	0.946836	-7.88397	-6.82246	1.5887	-6.43339	-16.8486	-12.3713	-13.0261	-16.1506	-15.7245	-13.846	-6.93937	-10.8245	-17.8895
326	11.407	23.0329	36.9699	25.9563	21.5584	9.81534	19.5552	16.7842	7.72087	6.88733	14.2226	17.1506	12.2015	21.1755	25.7767	33.4851	28.9705	17.5142	4.52378	3.16129	30.4098	20.4158	199.711	-6.23036	64.794	29.4903	7.74543	2.44659	0.98656	6.80267	0.712999	27.8922	4.28646	5.01677	19.6537	1.11801	-8.47223	-6.73839	-0.60357	-5.11044	-16.6226	-12.8649	-13.8766	-16.5353	-15.8573	-14.8902	-7.27852	-11.5779	-18.3744
328	10.7106	21.9204	36.7918	23.4781	21.374	8.84051	20.5076	17.9133	7.89565	5.92946	14.6985	18.5344	11.479	23.3788	23.4592	31.419	29.7581	17.6741	4.00313	3.21977	32.7951	20.5549	192.801	-4.34074	60.0885	30.6655	7.74624	3.6585	0.0447703	5.75636	-0.24702	24.7413	4.82064	3.67781	20.5004	0.810906	-8.60854	-8.18325	-1.46766	-6.4615	-17.2515	-12.9202	-14.2311	-17.5052	-17.0383	-15.9817	-7.52652	-12.4822	-18.9306
330	11.0999	23.8678	37.3569	24.3338	22.5649	10.2278	19.7753	17.3637	7.50425	5.64935	13.9575	15.537	11.2283	23.0962	24.7749	32.2336	28.6135	17.9038	5.29994	4.44475	30.3	18.5075	183.012	-5.70145	52.8181	29.9587	8.79169	4.2928	1.92256	7.14027	1.66841	27.028	4.36837	4.96506	21.4552	2.19234	-7.95833	-7.25839	-0.387539	-4.8074	-16.5958	-11.4995	-13.7219	-16.2822	-16.0517	-14.8313	-7.15053	-11.7432	-17.563
332	9.1222	23.207	36.6968	25.8891	21.3191	9.38909	20.4905	16.8636	6.91302	7.06045	14.2043	15.2213	11.5202	23.5368	22.1839	33.4818	29.2508	17.8855	3.8377	3.64781	30.6056	18.5113	180.717	-5.05796	50.5557	28.893	9.03092	4.56002	0.883459	7.25503	-1.39698	24.2617	4.39439	3.62306	19.068	1.23009	-9.17587	-7.77623	-1.46297	-6.55845	-17.8235	-12.6673	-14.5511	-16.4219	-16.3853	-15.4716	-7.27069	-12.7123	-18.7739
334	11.1428	23.8918	38.7082	24.9736	22.9213	9.9062	21.6712	19.8862	9.5713	8.63652	13.4583	15.2371	14.5975	23.5576	26.3541	32.5951	31.3277	18.9078	4.08578	3.80531	30.4484	18.2257	177.283	-5.56268	44.9933	28.7944	9.60441	3.23034	0.911031	7.21422	0.0316268	26.0893	5.09084	3.95034	20.5425	2.42187	-7.87698	-6.40938	-0.106386	-4.89118	-16.6553	-12.0253	-14.1732	-16.0605	-16.3007	-14.5174	-5.46603	-11.6963	-18.1054
336	11.8772	24.7981	38.7905	26.2752	24.2041	10.6077	18.9702	17.0234	8.19688	6.72379	14.6169	15.2652	12.2137	21.2734	23.6137	34.3062	29.6359	16.7175	4.97862	3.86876	32.1534	19.9279	183.108	-5.11325	43.1808	26.3914	8.80676	3.18207	0.596171	7.25237	1.19706	25.2022	5.30545	4.90189	20.6816	2.49503	-7.9451	-7.39415	0.525397	-4.34675	-16.6298	-11.4931	-14.0524	-16.1176	-15.3592	-15.0304	-4.38902	-12.3978	-18.2907
338	9.65506	24.0106	37.5761	25.2922	22.6148	9.05658	18.6525	17.0223	7.01889	6.30372	11.5566	13.6657	11.2338	22.0802	22.7152	32.7456	28.8174	17.3891	5.14569	4.57742	29.8776	18.9433	183.847	-4.75876	42.3183	25.865	7.70887	2.58536	-0.965227	6.67655	0.564581	24.6468	3.89754	4.45191	21.4469	1.86018	-8.43666	-6.46481	0.45371	-4.76257	-17.0911	-12.2628	-14.6847	-17.2258	-16.6693	-14.8606	-4.41553	-13.2848	-18.6927
340	8.77294	23.461	39.7102	22.5542	21.0222	8.96662	20.1588	18.2586	9.00849	5.86483	11.6159	13.6598	12.8672	21.0403	23.4341	32.9468	29.1701	16.4768	4.75846	3.77612	30.9239	17.8607	169.211	-5.88702	39.6682	26.5376	8.13553	4.13063	0.608086	9.16524	2.19774	26.937	7.50879	5.48708	23.0254	4.16319	-6.00967	-5.86705	1.12404	-4.00702	-15.8985	-10.8275	-12.5427	-14.7762	-14.2687	-14.041	-2.83176	-11.4369	-16.8941
342	10.1061	24.0908	39.4743	25.6043	25.1425	10.6948	20.1165	18.2607	8.83948	7.21845	12.6681	15.0879	12.4594	22.7807	25.3259	31.9615	30.6405	17.0755	5.36436	5.54746	31.4209	20.1148	157.415	-5.753	42.376	27.4983	8.20215	4.09881	0.376439	7.69869	1.54494	25.2668	7.18488	4.60842	21.0959	3.42692	-8.16079	-6.87107	1.66001	-5.04226	-16.2841	-10.9645	-12.7878	-14.9888	-15.3762	-12.7424	-3.35104	-11.8564	-18.1629
344	10.5469	24.3474	38.7586	24.1454	21.85	10.1298	22.1061	19.3151	9.34313	7.20438	13.4964	14.9204	11.7217	22.6127	24.948	32.7866	30.8675	16.6948	6.11045	4.97584	30.5129	18.7285	165.906	-3.81259	49.9616	25.8425	10.2851	5.40462	2.10088	8.70199	2.45064	24.6309	7.07533	5.82062	22.4692	2.86148	-7.07728	-5.70931	1.26012	-5.46363	-16.5072	-11.2452	-13.3249	-15.0026	-14.8228	-12.6893	-3.89339	-12.0508	-17.994
346	11.1904	24.4223	36.4321	25.3368	22.9791	10.4191	19.0085	19.187	13.2016	8.03153	13.9006	15.6427	11.2759	24.0926	23.1621	33.4712	30.3749	18.1584	3.64109	3.60393	30.6276	19.8143	159.409	-5.172	46.7288	26.0321	9.07968	2.96462	0.70757	7.57195	1.08176	23.8501	6.13935	5.35378	21.8222	2.28928	-8.16758	-6.78615	0.634685	-4.41928	-16.8271	-11.2938	-13.3533	-15.2759	-15.7847	-12.5508	-4.16177	-12.6277	-18.7066
348	11.7761	23.6541	38.1436	27.317	22.5865	10.4548	20.7523	21.2977	12.1102	8.23831	14.3701	15.9723	12.3613	23.8716	26.2762	32.2405	31.0867	18.8051	4.20352	4.68714	31.7171	18.6978	160.571	-5.40221	49.3006	26.0587	8.08105	3.04435	0.830729	6.93389	1.80102	22.9631	6.3436	5.13271	20.3924	1.78008	-7.9461	-6.89865	1.36206	-5.38906	-16.4447	-11.7374	-14.1112	-15.6381	-16.1483	-13.4836	-3.24637	-13.4096	-19.1147
350	10.98	25.578	41.0994	25.0342	22.5653	11.5398	20.6401	18.448	10.7193	7.47695	14.1307	14.1662	10.2965	22.5866	23.227	31.7909	28.6063	14.827	5.9517	6.96739	30.669	19.3171	159.758	-5.08307	48.8683	24.7369	9.17832	3.31368	1.467	7.78408	3.14455	22.7552	5.59586	4.77431	21.1603	3.35969	-7.01182	-6.46646	1.42476	-4.83145	-16.6355	-11.3978	-13.3534	-14.8901	-15.0278	-12.9674	-3.55282	-12.8692	-17.876
352	10.6929	24.863	40.2702	26.9335	23.9702	11.4627	19.6153	18.9404	10.4087	7.06858	14.0134	15.6661	11.0425	22.8147	24.8612	32.586	30.2252	17.0416	3.89159	4.64344	29.698	19.403	159.776	-4.50631	53.4502	24.5475	6.9406	1.99214	1.33391	8.28472	1.32184	23.0099	5.96243	4.45698	21.407	0.839925	-7.95418	-6.20254	1.86795	-5.90318	-16.5979	-12.1132	-14.2842	-15.7291	-16.2919	-13.5257	-4.2384	-13.5808	-18.5441
354	12.0258	26.1357	40.2758	25.8595	25.8874	11.5782	19.9497	17.9563	8.62888	5.73928	14.3003	13.6641	12.1543	22.0368	23.6537	30.2552	29.2532	16.135	4.93	6.50341	28.4082	17.8201	155.593	-5.78733	62.4359	23.2032	7.65676	3.68739	0.91339	8.55155	2.32214	22.1541	6.58266	5.06972	19.9726	2.58403	-7.99457	-5.68543	0.620714	-5.25911	-16.6222	-11.2061	-13.8291	-14.8183	-16.2489	-12.3671	-4.77864	-13.2991	-18.3817
356	10.2136	23.8096	39.4531	24.5033	22.4964	10.4418	21.5483	19.4212	10.6695	6.31034	15.0415	15.6242	12.0288	21.4565	25.8233	33.2999	29.1521	16.7154	5.56582	6.29704	30.2417	20.2747	159.287	-5.71958	83.5706	22.5033	8.76658	4.6128	2.75009	8.20336	2.44325	21.9829	6.15137	5.08326	20.8422	3.12244	-7.9526	-6.6805	1.73757	-5.80418	-17.1282	-10.3241	-13.4075	-15.6331	-15.3378	-11.1055	-4.84704	-13.3823	-18.6124
358	10.1954	23.458	36.1309	23.1623	20.4091	8.72767	21.0984	18.8509	9.18149	6.26515	15.5136	16.7161	12.0467	23.2626	23.005	33.9518	30.9241	17.0505	5.07923	7.95564	31.6467	20.5616	163.233	-4.47234	103.743	23.5223	8.8108	3.90329	1.52902	9.0369	3.75885	23.1007	8.49662	6.00644	22.1159	4.48245	-6.64203	-4.71093	1.51934	-4.28401	-15.8798	-10.9082	-12.6513	-14.0965	-15.0638	-11.8069	-3.93845	-13.2013	-17.6016
360	11.667	24.5155	40.3797	27.2369	22.5675	10.7366	23.5915	19.5261	10.5659	7.38873	15.7119	16.3128	13.2271	24.5494	23.3965	31.3206	30.394	17.8998	5.74947	8.14647	28.5069	17.683	155.463	-6.0134	111.737	23.5702	11.0082	6.36373	4.29669	8.46909	2.35409	21.7323	8.13629	5.10279	20.4925	4.48592	-7.40905	-5.93127	1.10982	-4.14316	-16.6876	-11.36	-12.3142	-14.6287	-15.6335	-10.7428	-3.43858	-13.1675	-18.6218
362	10.9136	23.7622	40.6701	26.3791	22.6346	9.81399	19.2679	17.9134	9.96066	5.61396	14.0202	15.513	13.4195	24.4258	23.5571	33.0941	29.8891	16.9534	5.17127	7.95601	30.9809	19.88	153.933	-5.03243	110.546	23.7837	8.01426	3.9119	2.22026	10.8533	4.67135	22.4842	8.79268	5.97735	20.7591	5.80925	-6.09429	-5.08935	1.6087	-4.64586	-15.8793	-9.29547	-11.7224	-13.9464	-13.8785	-9.3118	-3.00401	-11.9034	-17.7738
364	13.2595	24.5202	42.3683	29.268	22.3272	10.6083	22.3817	21.4934	12.3939	8.3437	14.846	17.7134	15.1078	25.3626	25.4839	34.0194	32.294	19.405	5.95961	11.3363	31.0769	18.478	147.717	-5.69265	99.2547	23.1241	6.15355	3.33476	3.4195	8.02734	4.40628	21.6474	7.3495	5.20681	19.8891	4.96839	-7.21305	-5.26493	2.19629	-5.94346	-16.299	-10.5971	-12.1184	-14.3802	-14.7837	-10.3526	-3.41977	-13.4441	-17.9734
366	10.7199	24.6404	41.2216	26.4343	24.3225	11.5997	19.9088	20.4245	9.40288	6.88033	13.4144	15.227	13.9787	25.9325	25.2521	34.2541	32.0527	18.0049	4.98639	10.2361	29.9766	18.5029	136.117	-4.89078	91.9109	24.6557	6.09813	5.28416	2.16874	9.93399	4.29899	22.1056	8.7865	6.71525	21.4329	4.85227	-6.13014	-4.31055	2.00347	-4.14019	-15.2478	-9.62686	-11.6076	-13.8765	-14.2641	-8.17635	-2.34066	-13.0835	-17.7118
368	12.1628	24.6114	40.85	25.4364	22.9474	11.0687	21.0545	18.4162	9.36086	6.29912	14.6649	14.4485	13.7652	22.3536	23.39	32.0913	29.3762	17.0984	5.44224	12.0742	32.5278	21.4128	138.197	-3.82744	89.1824	23.0151	7.19249	5.16238	4.84626	9.04828	3.03516	21.8268	9.59063	5.33552	20.1236	4.60091	-6.59077	-5.68203	1.14724	-4.92193	-16.4676	-11.4115	-12.5518	-14.2865	-14.9023	-9.53537	-4.25347	-12.8259	-18.3652
370	13.2345	26.8078	40.6995	26.7942	25.2814	12.7767	21.5551	19.6426	10.0794	7.83414	14.4448	16.679	15.7746	25.7103	26.0281	33.6631	32.3104	18.8822	7.92906	14.5552	34.2457	20.1351	136.54	-4.43883	91.0942	24.2524	7.13266	5.33323	4.19679	8.6576	3.03743	22.0702	9.17905	6.39446	20.3703	3.90252	-6.49798	-6.05809	1.55333	-3.93701	-15.8813	-10.2243	-11.5745	-13.4871	-13.8705	-10.2164	-3.1245	-11.9177	-17.5188
372	12.8099	25.5019	40.2328	27.6198	21.6928	11.7614	18.5308	18.5092	8.34985	6.93184	12.0446	15.0512	13.2893	28.1024	23.8489	33.1134	29.7408	17.8999	8.84643	14.9383	29.4152	18.8796	129.058	-5.77129	89.1878	25.8332	7.85979	5.58097	3.44323	9.75636	4.07263	22.1643	9.25452	5.98226	18.3563	3.26871	-7.34192	-5.62319	1.66598	-3.63043	-15.9331	-9.3628	-12.3106	-13.7531	-14.5269	-9.90573	-2.83017	-12.6925	-18.1388
374	10.5744	23.6232	39.4301	25.7515	21.7387	10.2054	23.0353	21.0518	9.13987	8.53304	15.1681	18.2694	16.2879	26.7139	26.6961	34.6916	32.6954	18.9134	7.37792	12.4604	31.7065	20.6124	130.603	-4.28952	81.8236	25.3149	6.96949	5.43892	3.63399	9.98216	3.83027	22.0087	9.09921	6.05145	17.5169	4.24549	-6.55404	-4.96842	2.49792	-4.45704	-16.4826	-9.45564	-12.0589	-13.675	-14.6827	-9.66693	-2.83503	-12.8047	-18.3054
376	12.2384	24.1988	40.8041	27.2826	23.2429	11.8157	24.129	21.6493	11.1457	9.13707	14.2099	17.4907	18.6363	27.7895	27.3906	38.4034	32.8727	20.78	6.82014	11.1361	31.8676	19.7264	132.568	-5.89511	69.9179	24.757	7.11474	5.26588	3.19565	9.25125	2.40755	22.4167	9.97546	6.01693	16.8457	4.41965	-6.16617	-5.3421	1.65408	-4.41924	-16.1219	-9.61349	-12.6264	-14.5995	-14.4508	-10.4944	-3.82941	-13.2426	-18.4201
378	14.4612	26.36	39.4778	30.7626	23.8476	12.1919	22.7949	19.4399	8.27479	7.82572	14.258	16.354	16.8055	26.5077	25.795	32.5529	32.3763	18.3574	5.14525	10.8822	29.5692	19.157	129.245	-6.19778	63.7126	24.8233	6.70466	6.07095	4.179	10.0003	4.11186	22.6022	10.2355	6.63288	17.6862	7.12552	-5.74943	-4.18743	2.11057	-2.52915	-15.5732	-7.79886	-11.8502	-13.6525	-13.7206	-8.97892	-3.43772	-12.8874	-16.3121
380	12.5443	23.7112	41.2117	26.5986	23.0525	10.6377	19.8407	18.0438	8.02343	7.07252	13.3355	16.5157	15.0465	26.0684	25.4797	35.0459	29.3576	17.2538	6.09732	10.6677	29.8271	19.8369	134.702	-5.64809	57.0792	23.9312	5.48662	3.91641	2.58867	9.20729	2.32264	21.8223	9.25054	5.74042	18.3277	3.95455	-6.24114	-4.38997	2.48481	-1.86425	-15.9301	-8.09923	-10.6582	-14.4207	-14.5381	-9.15866	-2.50834	-12.5538	-17.6124
382	15.0018	24.1008	40.584	27.0016	22.5785	11.3364	22.389	21.3327	8.36757	7.49124	15.4785	17.5997	17.2735	26.0599	26.6635	33.5842	31.5765	18.9644	7.30876	11.3014	33.5003	21.1869	144.817	-3.67379	52.6173	24.8258	7.35383	5.39092	5.09031	9.59513	4.99816	22.325	9.63346	7.41135	17.5	5.5772	-6.50632	-5.42284	1.55037	-1.59428	-15.5075	-8.5754	-11.1562	-13.0033	-13.8787	-9.06204	-2.56728	-12.7236	-17.5772
384	15.7825	24.5853	38.0815	27.141	21.7641	11.7863	22.3999	20.777	10.0252	8.34782	15.9462	17.9068	16.3127	28.4572	26.0762	33.7852	31.6988	19.5377	7.6781	11.9454	33.1964	19.8444	146.221	-5.55161	46.5106	24.6504	7.35294	5.82127	4.77239	8.46489	3.51534	20.6556	7.35783	5.58473	16.9827	3.95592	-6.55975	-5.7966	0.857938	-1.24961	-17.3414	-9.61759	-12.1302	-14.7604	-14.6139	-10.7011	-3.37827	-13.7416	-18.0617
386	18.6921	25.7024	40.1765	29.3635	24.4897	13.0043	22.9665	19.6957	9.409	6.66318	15.6795	17.4828	14.9324	25.9143	24.0855	31.2288	30.6968	17.8041	7.26534	11.6645	33.0483	20.713	150.546	-3.31657	44.1788	25.8756	7.22176	6.23692	3.55579	8.50168	4.38016	23.7734	8.011	6.02981	17.3184	4.20624	-6.98416	-5.13101	1.17135	-0.352966	-16.3754	-9.61944	-12.3642	-14.4797	-14.4105	-10.4929	-3.47769	-12.9661	-18.2036
388	18.739	25.3576	39.0371	27.7534	22.2472	12.37	21.8946	20.2691	10.9724	8.35236	14.2628	17.9556	16.3757	26.8964	24.4665	33.0913	30.3603	17.9655	7.39364	11.2606	31.223	20.2844	148.044	-4.7551	37.7292	23.8847	6.53308	4.9436	3.55842	8.87739	3.01145	21.4412	7.81128	4.74124	16.0631	3.76187	-7.26757	-6.36178	0.852519	-1.3756	-17.2309	-10.8852	-11.605	-15.1687	-15.1562	-9.97809	-3.94448	-13.1645	-18.5127
390	20.6878	26.4424	41.1228	28.0036	22.5449	12.4936	25.0694	23.3115	13.1963	10.3835	17.6891	19.6698	19.0367	30.2184	27.854	33.9316	33.8187	20.6933	7.87618	11.5112	31.8914	20.016	153.959	-4.52857	34.1756	24.4171	9.60946	5.34243	7.80099	7.8302	2.96711	19.7062	8.01944	4.8391	15.8974	4.76882	-7.98042	-6.64868	0.424966	-2.66237	-18.1891	-11.3009	-12.0748	-15.525	-15.3912	-11.7293	-4.17872	-14.0643	-19.183
392	19.5775	25.2368	40.7571	29.3315	21.4852	13.5239	24.1127	22.5773	10.8841	8.78267	15.9517	17.0894	16.5783	26.8935	25.3209	35.989	31.1262	18.7207	9.12598	12.785	28.854	19.9732	151.444	-5.06182	30.1531	28.6876	7.98032	4.36087	5.64274	9.24784	3.35332	22.9852	8.14225	5.2191	17.1886	4.92891	-6.39682	-6.30072	0.88555	-3.75248	-17.3226	-9.93861	-11.3023	-14.6863	-14.9204	-10.1839	-3.05868	-13.9441	-18.5603
394	21.2037	25.3832	39.9352	28.4528	23.4733	12.4476	23.2755	21.1062	12.7704	8.46289	14.8795	17.4968	16.0185	25.76	25.2238	36.2322	32.0157	19.496	5.68312	8.39618	33.3651	22.0714	148.696	-4.56373	28.6142	27.2538	8.2214	5.8062	7.5562	9.72783	2.66558	22.538	10.4131	6.20304	19.2564	4.98372	-6.52468	-3.39877	2.6576	-2.66325	-16.0207	-8.88326	-11.1997	-14.2936	-14.3651	-11.1929	-3.32243	-12.7211	-17.9303
396	24.0125	25.6903	41.4882	29.7148	25.5983	13.102	24.7521	23.0807	14.4482	10.0839	18.4486	18.9604	18.5602	29.8105	28.6594	36.5199	33.7222	20.7386	7.42868	9.94631	32.3518	20.4041	141.899	-4.14862	27.5543	27.2551	7.97398	6.88804	7.6732	9.04629	3.05125	20.14	8.1303	4.94371	18.6184	5.03791	-6.79944	-4.99905	1.97658	-3.20503	-16.7455	-10.8918	-11.8677	-14.5257	-15.0492	-12.5275	-4.68343	-13.722	-18.4018
398	22.2309	25.1239	40.2477	29.3233	22.7609	12.753	21.2176	19.7548	10.5608	6.79101	12.7234	14.5651	13.5102	23.5659	23.3818	32.7732	29.3196	17.3426	8.14281	9.72417	33.7527	20.6662	139.744	-3.92855	26.0886	26.7372	8.14793	7.40656	4.42706	9.14599	3.53442	22.5994	10.5286	5.78929	19.8273	6.0227	-6.86036	-5.50565	2.1868	-2.29511	-15.8004	-9.59945	-11.0226	-14.6196	-14.4506	-11.0558	-2.49537	-13.0336	-18.1129
400	23.5254	25.764	39.875	28.1701	23.5591	12.3306	24.5919	23.7984	12.6287	9.429	16.723	18.015	16.1393	26.3445	26.9078	35.7899	30.7092	19.2852	7.75876	9.77781	35.4846	21.081	131.493	-3.47435	25.7974	26.3282	7.5851	5.39126	2.91653	9.1882	2.88154	21.1028	8.40029	5.06991	18.1459	6.72977	-6.59681	-5.31528	2.60114	-1.82153	-16.4311	-10.5488	-9.72292	-14.1495	-14.573	-11.314	-3.36424	-12.6843	-17.7862
402	24.7211	27.1309	41.6318	31.9235	24.9679	13.8899	24.0874	20.8564	10.0297	10.4469	15.1059	17.4821	15.0135	27.2948	26.8248	32.5335	32.2431	18.8755	8.00496	8.65489	33.0446	19.3566	123.564	-3.84719	25.2678	27.3783	7.3217	4.307	6.32181	9.62342	2.21342	20.3572	9.60245	5.92477	19.2626	4.7526	-6.36911	-5.08909	1.95664	-3.42485	-16.5726	-10.0008	-10.5975	-14.1824	-15.4806	-11.6477	-4.20856	-13.2701	-17.3884
404	23.7137	26.9775	42.7674	30.8847	24.8385	13.6665	23.7688	21.0198	12.1038	9.36443	16.314	17.2014	15.9905	28.9687	26.3278	34.1075	31.3938	18.8259	5.91721	6.99605	33.7399	22.1471	118.133	-4.57802	24.3632	26.4531	9.18323	5.9178	5.45217	10.0851	4.78464	22.4949	8.25488	5.56349	18.9541	3.65916	-6.49714	-5.39295	2.18085	-3.07185	-16.5788	-10.1982	-10.8971	-14.4469	-14.5034	-11.7935	-4.20809	-12.9199	-18.5241
406	22.9394	27.2954	44.1669	33.8114	23.5309	13.7839	23.2877	20.1646	10.4506	7.51828	15.4515	16.9376	14.8641	28.2318	23.4401	34.2333	29.9324	18.7758	7.47226	8.62785	33.2974	21.1577	112.928	-3.46537	23.3548	28.2195	7.73446	7.0022	5.8028	9.75744	4.33094	21.466	9.10794	6.40433	18.5887	5.46725	-6.90999	-5.38556	0.683568	-3.15106	-16.4126	-10.1042	-8.9921	-13.7198	-14.2162	-11.0904	-4.78629	-12.6148	-17.3551
408	21.8104	26.6703	42.4484	31.3241	23.0499	13.1205	23.1715	20.7569	10.0893	9.55365	15.7992	16.39	15.2149	29.0158	25.3452	33.7266	30.3126	18.9009	7.68064	8.60777	33.2048	18.9589	104.901	-4.71452	22.9223	28.9102	8.99157	5.96606	5.31837	10.3932	4.08777	22.3994	8.39375	6.34209	19.0837	4.80323	-6.26093	-5.31329	1.0101	-1.88206	-15.6134	-9.7802	-10.2343	-13.5031	-13.9819	-11.3416	-4.24672	-12.8564	-17.6519
410	21.9072	26.2167	42.1583	31.4987	22.5734	13.2246	25.2912	20.8299	10.5924	8.28581	16.839	16.3602	13.9944	30.5288	25.2181	32.8033	31.2689	18.8846	6.35103	7.34047	32.8386	20.0778	91.4074	-5.06848	24.6658	27.2689	9.1225	5.64708	4.27721	9.25983	4.34416	22.8115	8.89077	6.8783	18.7673	4.46527	-6.25347	-4.67618	2.18386	-1.74915	-16.0104	-9.21015	-11.0011	-13.4744	-14.3189	-10.4564	-3.50997	-12.8722	-17.9187
412	21.5683	26.436	41.5355	32.1529	23.7348	13.9034	23.2743	20.3803	11.2734	9.60249	16.1023	16.0103	13.6639	28.7633	24.0599	32.8082	30.0331	19.5004	7.58836	7.01154	32.0764	20.8409	83.5636	-3.70442	26.9085	35.4932	9.99466	5.50693	5.42804	9.18462	4.00921	20.8376	7.53605	5.97291	17.6294	6.2885	-6.5905	-5.35517	2.08652	-1.64994	-16.4727	-9.76902	-10.0083	-12.5876	-13.5234	-11.332	-3.73557	-12.5132	-18.0816
414	21.2809	26.3891	43.4263	29.9715	21.3682	13.5299	24.7137	19.9763	11.0251	10.015	17.7915	15.1101	14.4175	30.0013	24.5062	34.2663	32.8731	19.4607	7.32623	8.85484	32.9916	19.5609	74.9077	-4.14681	23.3496	35.2128	9.61266	6.46689	6.06841	9.34836	3.1451	20.9079	8.34117	5.53469	16.9251	5.01396	-6.31053	-5.99286	1.13553	-1.8471	-17.2322	-9.72592	-10.7508	-13.9874	-14.4968	-11.1457	-5.82412	-12.8853	-17.4434
416	19.5237	26.6555	41.8956	28.0418	20.0306	13.0846	27.0253	20.1124	11.1439	9.73539	16.9135	17.2091	14.5712	33.2361	27.5156	33.1903	30.628	19.7364	7.10832	7.62057	35.7764	20.7855	66.455	-2.98175	27.8303	34.325	7.21325	5.98716	5.5538	9.8409	3.26715	20.0582	8.30636	6.0767	17.2306	5.99839	-5.90787	-4.66286	1.25469	-1.54921	-16.1265	-9.61532	-9.03758	-13.8392	-14.0128	-10.1144	-3.89027	-12.9599	-17.1192
418	19.3327	25.6305	42.5528	30.7021	20.4152	12.1454	24.7229	18.8674	9.63856	10.4127	15.8984	15.9981	13.3718	33.072	24.7153	33.4056	31.4328	19.5847	6.70172	6.74991	34.5351	18.7975	60.3504	-5.16032	22.6914	34.035	9.15419	5.83259	5.76471	12.5415	5.44455	23.1628	9.96242	7.04171	19.217	7.93785	-4.32775	-3.73475	4.08286	0.928834	-14.8706	-8.47388	-8.42347	-12.4747	-13.0687	-8.51506	-2.72961	-11.0047	-15.7933
420	18.7548	25.8489	40.0823	28.8103	19.5826	13.4014	24.6151	20.5385	10.9361	10.3664	17.0893	17.7633	13.6232	31.2505	26.6129	35.0651	31.4191	20.3245	6.74372	7.73078	33.3771	18.0812	57.4035	-3.80813	22.0359	28.8941	8.5522	6.66094	6.50015	9.05005	4.45229	20.8868	8.90361	4.97173	16.605	6.62655	-7.0309	-5.63526	0.706373	-2.04119	-16.2268	-10.363	-9.83199	-14.6157	-14.6636	-12.0853	-5.30903	-12.4839	-17.5908
422	17.5434	24.923	42.5587	28.0072	21.6604	13.2917	23.1625	17.938	9.43589	9.20101	16.4009	16.1576	10.8436	29.1042	25.8116	34.8	30.0055	18.7279	8.58138	9.01023	31.8089	18.2434	50.7604	-5.43421	22.2059	29.8339	9.38188	7.24079	5.04747	7.92634	1.71172	19.1192	6.85276	5.97273	15.5113	4.49999	-7.44751	-6.78186	1.37335	-2.68676	-17.0267	-10.2668	-9.48309	-15.3481	-14.8879	-12.0557	-6.05473	-13.2488	-18.9384
424	13.0852	22.4536	36.1303	21.46	14.7496	9.91253	19.9852	15.1608	6.50161	8.39667	13.2878	12.6736	10.5986	25.894	21.1053	28.0154	28.0321	16.47	5.94216	5.20807	35.0151	20.955	52.8955	-3.91102	24.0171	33.9478	8.43677	7.97832	6.49618	8.66056	3.16788	19.432	7.04575	5.92837	15.89	5.46118	-6.80513	-5.77201	1.14079	-2.49013	-16.9159	-10.5212	-9.73373	-14.2558	-14.6161	-11.7956	-6.189	-12.5099	-17.0076
426	16.2774	24.9385	40.1683	24.3669	18.9962	11.8753	21.6731	15.9111	8.95924	8.94843	13.5964	15.1195	9.91372	28.4304	22.1434	28.9508	28.2505	17.5517	9.67828	9.86565	32.0745	17.6167	49.1856	-5.32557	24.6006	40.9339	5.13981	4.92561	1.87388	6.75946	1.28051	16.7559	4.95978	4.12194	7.01275	-1.52753	-9.42463	-7.62565	-3.03138	-3.8012	-17.4395	-13.1892	-10.1369	-16.1053	-13.3222	-12.8061	-7.37251	-13.9833	-19.4913
428	16.371	25.0141	39.5092	24.735	20.5093	11.7911	24.7858	18.3076	10.4382	11.0557	15.1782	18.3594	13.4537	32.5094	26.8583	33.8099	31.5792	19.7023	7.92613	7.59915	34.1662	22.0298	50.5727	-5.23394	24.9784	36.3959	7.04676	6.31564	4.54315	8.96132	2.53523	18.815	6.13294	5.62381	9.58185	-0.899175	-8.0717	-7.12984	0.306847	-2.3234	-16.8638	-12.1224	-9.21577	-15.732	-12.5935	-12.0527	-6.4123	-13.5029	-18.4327
430	15.1229	26.8008	40.5856	28.1004	20.4115	14.2885	23.1063	16.8373	9.51582	10.1792	14.7155	16.8702	11.4275	30.0514	24.0902	33.7436	30.2935	17.982	10.3758	9.69352	36.6018	21.1686	55.6989	-2.96752	26.3824	36.022	5.97248	4.80034	5.8769	8.87481	2.64336	19.5575	5.75732	5.01001	9.45906	-1.47398	-9.14269	-6.23697	-0.0994526	-2.86453	-16.3874	-10.8233	-9.00418	-15.1061	-12.6064	-11.1745	-6.45773	-12.6101	-18.2827
432	15.811	25.8459	41.092	26.0436	20.1397	13.2368	23.0835	14.8314	10.6494	11.1243	16.2847	17.8447	13.9773	32.3873	27.3177	32.7659	28.8951	19.2326	10.1992	9.81306	33.9927	19.5013	56.1508	-3.67687	27.8956	34.1767	6.20389	6.08029	4.01139	8.89063	2.72419	19.8813	6.80809	5.45831	9.1103	-0.628331	-8.71486	-6.46808	-0.735942	-3.72347	-16.3291	-12.624	-9.49889	-15.5556	-12.3895	-11.0159	-6.31215	-13.1804	-18.2115
434	15.0181	26.152	40.5849	29.6292	25.1359	13.3689	23.3217	15.3813	10.6725	11.2203	14.9671	15.8038	13.2356	29.4703	24.367	31.9264	28.2116	17.4742	7.31866	5.08997	35.7836	22.4304	66.6919	-2.61064	33.0722	39.7804	7.2417	6.59171	4.82774	8.50402	0.736709	17.9119	6.18685	4.28509	8.83602	-0.792729	-8.9427	-6.56068	0.209392	-3.34302	-16.6166	-12.7621	-10.0821	-15.7811	-12.9973	-11.1077	-5.76955	-12.9748	-18.7288
436	15.8133	26.7302	43.0163	26.4391	24.6401	14.2991	24.8357	19.461	12.0635	14.1482	16.8022	18.7065	16.5959	32.641	29.3662	31.2038	31.0464	20.3176	6.79822	5.80536	33.2037	19.3149	81.2454	-3.29989	30.3477	39.1866	6.77444	5.55394	3.1959	8.39795	1.19121	18.4089	5.43727	3.43917	8.41824	-0.361421	-10.0565	-6.49465	-0.962368	-2.76817	-16.1421	-12.5627	-10.6387	-16.1923	-13.6885	-11.2233	-5.67582	-11.7842	-18.5237
438	16.2119	24.4996	42.399	26.9018	22.1997	12.9896	23.5414	20.0267	12.1052	14.3052	16.8394	17.3029	19.3066	32.1694	24.9522	27.9702	30.2898	18.6183	7.84657	4.84205	34.1722	20.73	114.161	-2.98155	39.7507	40.2392	6.72768	6.29334	4.12302	8.15273	2.913	19.6225	5.50029	5.4107	8.63346	-0.818041	-8.59685	-5.86756	0.07896	-2.04891	-15.7092	-11.3756	-8.70188	-15.5037	-13.9443	-9.74894	-2.69141	-11.2292	-18.1539
440	19.1746	27.0219	43.1549	30.0122	24.5661	14.9863	27.1331	21.5465	15.3938	17.2403	18.8106	19.1701	25.5231	32.356	28.1842	34.6696	32.3067	20.7997	8.0623	7.65688	34.5002	19.7726	164.563	-2.88941	71.2661	46.4788	7.39499	5.58277	6.33125	9.99205	2.77188	21.4038	7.83686	5.96383	10.412	0.49455	-7.36599	-5.04063	1.61532	-1.13657	-14.1495	-9.92848	-8.82324	-15.043	-13.9549	-8.87715	-1.732	-7.10233	-16.6839
442	22.3767	28.1961	45.9521	32.2703	24.6755	15.0926	26.436	19.7261	13.9696	17.8905	18.0045	18.3806	28.8698	32.0948	24.5412	30.0836	31.2517	19.7389	9.99258	9.10169	32.8916	18.3652	205.688	-2.27705	157.062	50.4522	8.22712	5.32816	5.19429	11.8333	2.78688	24.1946	8.00194	5.96756	10.5097	0.855275	-7.40676	-3.77801	1.64572	-0.778972	-12.5158	-10.5498	-7.93837	-14.589	-12.351	-8.45085	0.114417	2.1997	-16.9677
444	27.2012	27.555	44.634	35.7208	22.6053	15.5324	24.0883	19.6307	13.8989	19.3287	19.2441	19.9873	39.209	34.071	25.5203	32.468	30.9048	19.537	8.91475	5.2481	34.256	21.0442	226.248	-0.917113	237.772	73.1811	9.07832	6.70006	8.7972	13.6233	4.88739	35.4065	9.72484	7.93629	10.6136	2.4143	-6.79993	-2.29851	2.54043	1.01619	-9.00115	-9.59212	-5.30516	-13.9167	-12.2799	-8.04973	8.50922	96.9653	-16.0663
446	39.1875	28.1215	44.0039	43.9522	23.5474	15.1228	25.5979	19.6716	12.5946	21.4425	21.4629	19.2348	50.6494	30.4334	24.7085	33.1859	31.7897	19.0235	10.6247	7.46691	32.3101	19.1086	231.232	-2.10981	233.433	100.944	10.5831	6.78769	10.2063	31.0635	8.14188	75.5044	7.33885	7.40327	10.0171	1.766	-8.09773	-0.211668	2.20052	0.893981	-3.41946	-10.0237	-3.56778	-15.6596	-13.1372	-8.25961	55.9732	280.711	-16.9208
448	77.4457	30.0837	45.8269	74.3484	24.2636	15.3578	27.8503	20.6318	12.6812	22.3849	21.9297	21.357	78.8173	34.0974	26.4841	34.3221	33.3748	21.4276	12.4113	7.47547	32.282	19.5281	258.114	0.0510269	229.041	122.953	15.0428	7.36183	15.2235	481.264	38.5495	489.333	13.9448	14.9163	13.6672	6.74497	-6.08097	17.3041	4.39677	3.19832	29.9794	-7.4534	3.08626	-13.0406	-10.6351	-1.07799	269.607	285.106	-14.25
450	215.507	31.1659	52.8891	511.932	21.0272	14.9649	25.2634	18.7396	10.5734	23.5684	20.972	20.8803	159.719	34.7892	25.3301	34.7926	31.9278	20.6944	12.5492	11.2196	32.5223	19.5507	286.014	-0.560126	243.933	151.983	64.1159	9.33203	19.0192	522.283	567.793	633.822	13.7254	23.4859	11.4727	8.66573	-6.01548	306.933	2.62906	2.45334	173.247	-8.328	20.184	-13.8739	-11.4233	11.1692	263.946	302.371	-15.9604
452	285.421	35.3114	57.2504	430.705	23.9633	16.1655	26.8691	20.0628	11.5481	24.0623	23.0287	21.3705	361.016	35.9667	26.2729	33.6633	33.9751	22.0772	12.765	10.0068	35.5433	18.2067	300.246	0.876569	268.202	183.802	339.59	10.8066	22.3491	630.154	562.777	642.862	20.0137	85.3353	13.7353	11.4113	-6.13475	375.801	4.09051	6.14145	204.87	-6.44361	299.826	-12.7208	-11.2668	203.09	242.59	342.312	-15.5602
454	281.632	44.9228	59.1123	325.154	25.0737	17.6757	26.306	19.5835	10.2823	25.5901	21.0459	22.6054	383.42	32.8908	26.0974	33.0254	32.9376	20.7141	12.7962	9.6286	34.1241	22.2303	337.701	3.63416	292.764	208.14	335.015	14.073	26.5958	741.419	620.285	694.263	33.3198	430.273	15.9454	33.2275	-5.47277	378.799	4.6277	10.3995	196.198	-1.45666	346.048	-12.0975	-9.35453	275.487	226.792	380.289	-15.9638
456	292.974	68.1816	70.8813	325.812	26.9377	20.1224	28.0773	20.0211	11.4952	28.0786	23.855	24.415	346.75	37.2402	28.167	34.1413	35.1093	21.3118	11.9469	10.6919	34.9164	19.1817	365.068	2.6031	310.76	230.185	333.114	18.3579	32.8936	899.56	665.911	739.817	181.847	407.861	20.5576	169.281	-4.92753	412.499	4.34635	19.585	195.68	6.46949	367.303	-11.8635	-8.681	216.3	233.208	428.655	-15.3736
458	312.377	131.603	76.2706	406.327	24.216	20.4868	29.7208	20.7386	12.5957	29.2613	24.7749	24.864	340.322	38.5634	27.5141	34.8631	35.9123	21.6948	12.3752	10.4544	38.4943	23.1314	426.564	7.46033	324.573	244.128	358.024	30.3445	42.8841	1097.03	726.81	762.802	479.149	390.271	32.5116	339.1	-2.59646	483.193	8.12578	49.7953	198.947	71.5947	415.341	-11.0611	-5.90264	182.353	236.307	483.866	-14.1223
460	334.603	286.12	94.5138	388.15	26.7493	22.0194	29.1306	18.7988	13.6431	30.1204	25.7715	26.386	346.108	36.6055	26.532	31.1017	33.8	21.7171	14.001	10.7506	43.1799	21.4872	472.626	10.0244	335.582	242.704	351.169	74.1374	67.6271	1377.61	830.659	798.101	376.613	400.887	65.4692	304.562	-0.0185416	555.716	11.1548	233.986	207.375	356.999	494.804	-7.66439	-0.382538	177.931	251.018	528.043	-13.9212
462	360.779	381.947	178.915	407.725	24.3063	23.3256	30.7037	20.7571	17.387	37.4331	29.65	30.9824	374.078	41.8679	29.0279	35.6828	38.1259	23.0458	14.6114	12.2971	80.4902	22.6673	525.497	16.8584	353.143	233.831	388.202	343.716	227.259	1479.11	864.016	782.476	304.704	394.626	233.348	256.911	4.48613	601.077	18.2677	444.899	202.826	328.902	541.847	-8.57065	14.4093	170.2	242.631	541.115	-15.0848
464	380.63	485.57	611.261	405.334	29.0837	26.5869	29.2924	19.611	29.2376	43.2654	29.8051	38.7623	379.903	41.2226	26.3956	31.4854	37.2632	22.4033	15.2179	17.009	778.332	26.7138	565.45	33.4243	374.787	234.667	379.334	363.846	309.793	1466.6	885.575	784.108	295.109	405.482	385.468	243.572	15.2112	671.958	35.6105	399.947	208.308	280.92	574.544	-3.35906	78.1668	165.371	234.521	542.052	-13.9696
466	405.473	628.23	601.862	479.198	28.9733	29.3305	32.4721	18.5592	91.8903	53.6136	35.7126	51.0927	377.24	42.9431	27.8441	33.2884	35.9482	21.1082	15.2631	27.5655	683.306	33.6327	639.248	90.3035	388.616	224.675	383.899	306.876	281.597	1238.95	884.98	771.378	275.878	409.705	342.154	238.339	50.8861	724.04	173.567	332.736	212.342	251.603	570.71	8.36066	283.077	158.008	238.458	532.064	-13.9555
468	434.569	803.787	510.543	454.227	32.9864	33.8497	35.5684	18.3467	394.871	75.3725	55.1343	130.378	393.022	43.1378	30.6774	35.7208	37.018	21.9685	14.8756	85.8407	599.698	75.4527	711.608	212.753	393.049	218.917	367.837	258.802	240.434	1093.12	877.751	773.402	260.672	416.815	334.158	232.345	180.032	761.316	358.219	295.049	206.001	258.397	574.216	241.022	273.838	154.959	232.335	501.609	-14.0545
470	446.874	907.222	473.296	402.605	35.9877	39.3217	44.9775	22.0465	359.456	145.62	194.694	390.731	437.837	50.3228	41.4312	40.49	41.1805	25.117	15.4609	301.242	588.914	375.934	778.668	207.673	391.097	214.273	343.423	234.523	202.917	972.723	813.431	768.987	243.843	410.815	365.144	222.556	256.186	754.606	324.776	263.256	206.454	262.151	549.825	258.586	222.628	134.948	225.584	454.971	-13.3038
472	498.211	1121.65	504.213	431.88	63.3695	57.0911	52.4542	20.7639	281.587	342.839	449.068	366.643	446.687	54.3155	62.8428	36.2504	44.2836	23.5603	18.8767	345.557	677.51	430.573	801.932	181.225	388.502	208.063	314.547	260.159	179.554	881.407	772.928	742.845	231.725	389.953	390.286	201.984	250.988	732.891	278.562	271.835	215.211	252.743	534.498	181.744	192.877	122.347	212.811	407.761	-14.0165
474	507.326	1256.21	521.859	394.664	205.662	88.4304	72.5676	24.8605	262.339	373.223	406.458	285.947	444.397	58.9859	266.493	37.4751	50.1282	23.0371	20.7623	310.846	711.838	441.421	855.627	174.138	385.768	205.897	294.144	281.244	184.93	818.415	746.562	720.507	208.401	379.447	390.161	189.333	254.513	709.025	238.638	270.971	216.219	240.047	532.46	160.576	183.128	111.283	195.39	381.614	-13.2563
476	519.671	1374.87	501.971	361.422	563.578	194.581	164.037	23.77	265.391	300.042	354.384	239.843	438.217	70.0143	472.3	39.6215	73.31	24.9101	21.145	288.799	706.255	450.707	890.322	180.458	386.13	207.044	273.47	282.626	182.296	770.493	658.229	731.899	186.936	357.137	382.037	188.176	263.235	681.649	208.178	268.249	215.042	230.999	510.342	168.441	174.185	107.126	193.094	369.58	-14.1026
478	523.877	1403.94	509.953	383.04	531.381	359.025	411.326	23.0364	268.416	245.823	304.333	200.373	441.526	91.6783	408.507	37.9739	164.76	23.9161	26.7416	298.489	689.759	489.483	908.645	193.082	394.796	207.482	262.183	270.981	182.014	706.459	579.909	711.152	166.81	331.783	393.074	181.063	272.704	625.288	195.852	252.72	209.446	212.582	480.614	163.972	161.926	97.4297	192.509	335.81	-13.9905
480	516.497	1324.6	461.809	403.394	526.649	338.474	419.887	26.1597	255.728	232.464	292.962	188.362	442.149	160.035	360.403	41.932	505.618	28.094	31.7023	303.63	686.66	521.709	872.829	195.917	385.892	212.059	242.619	251.315	166.31	670.786	527.497	711.866	152.844	336.654	403.834	177.383	273.566	574.705	196.499	247.137	214.972	196.976	452.277	167.538	151.121	95.7558	180.893	322.093	-13.4534
482	502.211	1257.39	433.924	384.933	518.412	295.237	344.212	26.3997	247.998	227.489	282.711	176.342	438.056	423.579	368.753	39.0725	425.273	28.7131	33.5896	315.805	650.152	521.702	852.218	178.528	360.575	213.329	222.817	244.119	166.387	608.068	499.702	683.394	131.929	319.978	378.756	175.776	268.378	512.437	198.969	235.336	208.057	188.668	408.853	152.775	150.703	90.3124	161.979	305.921	-14.1296
484	499.559	1198.61	423.462	344.315	568.375	284.388	321.378	27.3061	249.624	211.677	280.101	174.32	407.907	489.022	367.551	41.2984	350.593	32.301	38.5735	307.228	638.382	539.882	833.238	176.08	359.672	204.686	202.725	228.115	150.976	585.323	457.257	678.185	121.9	304.859	371.978	172.12	268.047	493.037	193.6	226.47	204.975	178.013	383.224	135.114	141.152	77.4271	159.407	294.141	-14.0006
486	455.868	1090.78	396.995	288.022	568.161	278.451	332.363	28.0095	243.246	206.349	288.05	169.986	407.965	403.302	396.172	40.6285	326.189	35.5923	46.1138	289.118	640.344	532.491	788.659	180.783	355.277	197.273	188.078	214.366	132.157	567.38	425.006	666.494	114.013	306.241	367.25	169.923	277.674	473.237	185.752	224.863	200.909	170.511	363.457	124.593	144.46	69.0834	163.889	278.176	-12.1185
488	448.795	1033.14	382.418	261.279	578.794	285.018	341.951	28.8607	236.069	208.664	282.825	174.629	397.852	332.871	404.575	42.9976	333.565	52.0263	61.6872	302.014	594.784	538.03	805.511	181.051	329.992	191.964	172.147	219.316	127.718	555.413	392.793	648.575	101.184	300.783	343.742	155.305	269.317	434.576	163.507	222.501	204.431	170.195	356.431	113.858	135.826	55.7995	161.472	254.759	-13.2209
490	430.188	955.62	379.008	241.071	558.308	267.86	339.299	34.3046	251.11	218.599	284.723	183.502	398.81	324.743	389.462	46.9901	346.426	107.861	86.6615	289.892	594.304	528.411	797.407	179.123	326.21	198.366	168.16	203.085	119.659	555.243	344.066	635.815	84.9602	302.975	323.83	148.671	259.028	386.268	145.532	210.132	202.486	158.869	350.794	99.943	119.695	41.2203	149.279	241.278	-13.4816
492	416.676	904.398	394.022	237.455	610.34	256.29	335.208	35.2574	268.529	212.282	274.469	188.113	377.303	357.98	362.997	50.7229	338.803	283.014	122.01	280.838	561.408	488.806	763.582	169.057	302.419	191.034	167.62	201.017	120.939	563.706	322.016	636.573	77.8398	309.199	322.292	152.138	254.035	378.19	137.078	210.029	215.782	160.965	374.098	95.6448	124.878	37.4681	151.127	255.696	-11.3616
494	405.425	794.246	383.473	237.511	594.342	241.186	329.029	40.4733	283.892	214.99	257.935	195.916	353.808	372.132	326.244	56.2585	325.11	366.053	168.24	260.653	540.137	465.554	746.508	167.792	299.254	187.263	170.972	194.469	115.56	523.695	312.694	634.032	69.0926	305.927	312.515	146.538	247.758	364.862	117.994	202.823	223.064	152.785	341.037	86.2114	119.621	29.4302	139.837	261.681	-11.1268
496	378.642	771.482	371.787	271.123	621.244	224.04	365.998	50.9963	279.469	208.823	245.554	206.219	351.558	360.064	305.86	60.2206	325.257	381.65	211.273	255.607	547.894	455.798	717.102	167.121	286.14	185.455	167.705	193.056	105.798	500.22	309.422	638.945	57.1481	289.164	301.706	151.429	232.419	326.796	105.624	198.654	220.214	148.48	305.661	78.6102	109.944	25.816	132.761	258.815	-9.78236
498	380.685	716.608	366.401	256.301	663.208	212.862	385.001	57.2919	266.901	198.262	228.361	202.903	350.367	311.24	267.516	80.4588	301.157	392.601	208.899	254.748	557.208	423.912	703.307	171.854	281.723	178.054	166.557	177.418	96.2253	485.605	284.418	642.264	49.662	273.697	288.274	157.331	216.925	313.456	93.1544	196.214	219.26	148.447	279.388	71.2348	100.804	19.158	136.746	264.87	-10.02
500	374.242	654.571	349.596	250.098	675.018	196.484	365.461	77.6496	270.232	196.062	203.927	217.703	343.858	288.091	265.924	136.24	295.377	431.657	192.555	264.403	544.448	423.135	695.618	177.681	264.451	183.742	181.442	159.807	91.8132	477.005	275.98	656.683	42.6419	263.608	290.737	146.305	215.092	307.335	86.4675	204.614	218.569	152.185	281.387	66.1221	98.2342	16.8484	128.821	279.61	-7.55957
502	366.39	624.181	353.654	246.445	704.657	187.382	337.185	123.601	260.683	186.46	183.861	227.774	342.706	300.812	262.033	368.891	287.73	485.378	177.805	268.485	532.139	409.082	669.725	173.208	259.379	191.2	174.64	145.791	79.0251	476.681	267.043	657.553	39.2809	272.546	270.303	139.284	214.309	311.762	81.0517	216.609	224.971	152.165	296.587	62.1896	96.2347	15.3085	125.265	297.428	-5.48655
504	364.172	599.269	363.075	231.949	746.742	174.806	321.193	304.205	238.513	181.937	158.762	252.233	323.928	285.386	263.435	412.369	270.158	510.788	165.453	276.681	504.157	392.731	649.955	166.906	255.973	184.713	157.608	134.52	68.3883	439.717	248.793	653.509	34.9347	272.123	259.82	141.227	204.034	299.685	74.8448	222.543	221.817	149.1	306.978	56.8214	95.933	11.7127	119.365	307.69	-2.62788
506	359.314	590.6	354.831	220.031	770.083	169.039	326.821	446.31	214.865	190.67	150.827	281.589	331.997	277.46	291.172	314.824	293.171	542.878	157.066	275.722	503.394	363.035	623.965	159.014	260.595	189.458	143.481	123.296	56.7814	420.736	230.159	647.301	29.4776	262.006	249.498	146.05	195.983	288.49	62.8377	206.201	214.498	142.356	304.951	49.7423	89.1467	7.77127	113.758	318.424	0.552777
508	356.286	596.906	391.351	222.368	775.596	172.279	329.23	419.748	192.367	186.936	157.627	279.931	340.686	268.157	282.805	265.491	295.976	565.74	144.984	260.794	459.472	343.998	616.16	158.648	246.183	197.497	136.002	122.139	46.4909	413.202	221.387	665.851	26.314	254.39	241.473	157.483	188.977	289.935	57.3815	209.374	218.728	135.371	281.981	42.546	86.0427	5.15964	112.887	347.017	5.99454
510	364.142	561.719	385.149	243.521	787.756	184.448	320.955	383.939	207.643	200.582	173.911	271.779	331.192	285.948	286.572	236.603	299.505	605.15	137.426	259.74	478.873	351.245	600.431	159.004	250	214.682	126.638	122.331	38.689	396.603	218.054	652.993	27.4886	247.199	232.343	159.935	182.244	288.712	50.5553	233.749	217.294	133.355	263.608	37.1954	84.8176	6.14737	109.779	380.03	13.8574
512	350.328	543.085	352.071	241.886	802.731	197.989	289.808	326.563	204.604	201.507	162.088	252.179	295.312	275.594	275.023	231.332	289.895	618.741	129.961	259.929	458.335	325.226	571.003	157.436	245.508	213.423	140.858	121.999	34.2047	363.251	207.232	632.496	24.5849	237.702	207.986	154.397	169.982	282.581	44.5345	229.915	205.455	121.361	251.812	28.7282	81.3238	2.05099	111.05	405.845	22.4868
514	332.539	514.868	345.53	239.183	798.363	204.862	288.537	308.014	214.209	210.683	142.075	240.11	263.32	294.733	282.465	231.28	300.275	649.782	122.321	248.252	466.395	312.175	576.112	154.208	252.034	219.305	152.981	123.478	30.0111	362.255	211.994	627.414	23.3581	233.747	205.052	146.434	169.512	284.762	40.6316	230.342	198.526	118.42	273.404	25.2489	74.3972	3.32917	124.107	437.51	39.9307
516	328.012	505.901	355.783	243.431	757.804	217.804	277.667	308.719	240.907	206.176	137.416	246.607	233.724	297.281	273.757	297.82	301.126	667.828	120.02	240.481	455.269	296.37	562.214	159.452	258.238	206.035	133.138	116.219	26.517	366.762	201.99	594.838	21.557	230.313	194.253	154.401	164.065	281.263	33.003	232.543	196.493	113.842	304.266	20.883	69.2801	-0.0354023	121.778	443.614	61.058
518	313.319	482.029	350.44	239.388	670	223.801	253.485	310.187	263.654	211.572	133.808	248.023	229.949	284.535	268.572	330.349	309.433	684.534	117.365	239.346	429.652	284.411	562.62	159.034	266.454	206.197	134.136	126.272	26.5535	369.122	206.146	574.273	17.733	223.705	180.96	155.008	155.096	280.447	29.7048	231.163	191.251	107.483	324.26	16.5181	60.854	-2.2562	116.256	441.962	80.1942
520	312.534	482.865	358.63	246.586	624.551	229.215	254.95	307.31	258.781	218.222	139.987	246.185	234.958	269.071	243.597	309.575	305.07	692.434	111.268	236.705	420.224	264.962	530.835	148.392	252.623	205.992	120.024	120.687	22.4714	374.662	204.07	559.975	17.0708	223.819	167.472	165.048	152.205	281.575	25.4693	219.08	197.775	105.285	358.01	14.6612	60.6695	-2.52353	111.541	438.797	91.6667
522	299.139	460.822	337.77	253.364	572.897	217.868	252.442	263.508	232.158	238.353	145.587	249.027	222.272	241.424	221.783	295.466	291.662	684.431	113.087	233.333	419.254	260.277	527.018	143.755	247.423	204.625	113.183	118.796	23.1517	371.255	202.727	567.331	16.1934	213.818	148.565	153.269	141.021	269.237	19.06	195.755	201.17	100.926	394.427	11.5108	52.227	-2.52285	112.857	417.083	90.7214
524	298.812	469.02	340.556	281.576	542.239	218.591	252.922	239.212	225.11	267.207	163.779	247.866	220.523	247.029	234.41	321.404	270.371	694.802	109.908	233.621	432.384	247.607	524.106	147.349	251.126	211.532	106.034	117.06	19.176	368.885	197.406	563.119	16.235	211.552	135.217	141.148	132.153	264.58	16.0843	195.316	202.646	100.931	431.297	10.7006	50.7432	-2.09747	108.241	396.716	95.7712
526	271.357	479.312	340.018	288.045	504.292	224.384	240.142	204.737	217.615	254.575	151.946	229.802	211.669	223.083	218.43	305.403	247.581	658.918	104.78	230.296	424.403	242.379	518.588	145.534	259.978	209.431	101.188	118.314	21.9553	351.661	190.988	561.658	15.2807	199.247	120.432	130.678	126.537	251.438	11.709	203.574	204.547	102.748	447.311	8.0662	46.7289	-1.33983	116.248	375.637	96.9842
528	259.6	504.805	335.446	297.965	466.797	230.236	247.448	198.054	223.976	254.312	147.154	211.196	214.623	221.706	198.87	270.165	226.54	663.287	99.2902	228.094	435.596	245.829	491.861	141.834	254.938	213.566	92.8136	116.841	19.8374	324.563	186.58	547.896	14.1954	194.73	110.666	129.881	126.139	259.458	11.2029	209.688	204.919	98.9776	470.169	5.95992	40.9391	-3.24238	123.02	339.679	98.3695
530	244.25	519.342	344.423	315.465	429.933	229.186	247.72	184.772	211.365	239.484	119.398	200.662	226.443	202.68	204.678	232.534	211.112	649.558	95.2332	221.344	426.608	235.327	454.808	141.891	240.992	219.131	85.148	121.153	23.1581	336.673	195.97	536.334	14.9494	201.902	101.146	140.905	121.913	252.995	7.53255	213.138	208.944	104.213	486.241	5.35252	38.1378	-2.7213	113.23	305.709	102.584
532	240.917	538.395	323.975	323.387	403.833	228.306	249.309	162.481	195.976	228.781	92.547	192.89	246.897	192.99	231.736	215.257	201.148	643.214	92.0677	217.4	436.76	233.626	465.314	145.599	232.223	218.491	74.8507	115.731	23.7918	322.822	185.128	529.48	13.5434	199.372	88.6022	137.436	114.729	242.622	5.17791	206.102	204.627	100.07	459.932	2.46633	33.0113	-4.41589	103.182	296.196	97.2548
534	234.071	545.73	311.656	292.539	410.008	215.067	265.658	151.286	194.589	220.15	81.9746	183.328	254.542	194.543	223.686	198.447	201.955	648.1	91.3953	209.634	441.32	219.633	451.17	150.833	235.349	211.395	63.169	104.253	22.3708	312.332	170.356	524.115	12.624	198.612	81.6145	145.183	110.011	247.616	3.27425	207.202	211.411	95.9674	431.681	1.50967	27.8997	-4.79727	102.001	291.834	94.88
536	220.188	581.383	315.73	315.916	416.676	206.995	259.029	125.79	179.583	200.259	75.5034	170.277	256.387	204.682	223.092	167.154	198.5	638.155	96.0334	211.1	470.519	221.091	449.282	148.62	235.004	222.906	56.7476	101.533	23.0424	297.044	168.297	507.371	13.1621	195.992	75.964	155.275	104.366	238.177	4.04428	213.11	206.861	90.7453	403.939	0.790839	24.8179	-4.78477	102.733	277.108	94.6372
538	209.061	588.436	319.682	320.953	406.183	198.095	266.669	108.776	169.588	183.263	78.4173	164.851	255.1	220.838	218.769	141.152	204.422	607.653	96.7143	206.503	455.774	210.494	417.565	145.292	232.365	228.193	52.1513	102.453	20.6499	305.358	155.767	512.848	11.2542	192.316	67.9149	144.196	100.1	226.884	1.99192	207.087	201.982	78.6625	369.878	0.750833	21.6087	-6.17767	103.93	274.061	87.7504
540	205.104	625.628	331.296	289.881	400.957	192.817	245.553	90.0495	152.439	158.874	75.7972	166.893	256.414	224.445	215.266	114.236	196.787	604.808	96.158	198.499	474.855	209.228	425.402	144.911	225.914	221.703	45.6345	100.291	20.0188	305.723	156.001	534.853	16.9652	190.941	68.859	148.041	96.4056	226.265	3.48948	204.686	220.693	79.6967	378.874	2.16312	21.6288	-4.08076	108.259	271.069	84.7444
542	199.786	626.006	335.365	281.805	366.349	189.744	217.901	70.9512	143.804	143.954	82.5941	186.043	251.719	229.198	211.392	99.4607	199.554	582.679	93.1001	195.78	485.508	200.086	415.6	143.72	222.162	218.324	46.3808	100.42	19.0926	285.818	139.134	517.804	14.4373	177.084	57.1376	138.419	83.3425	221.268	2.29739	186.021	215.603	68.6602	363.569	0.338578	16.2473	-6.70672	109.365	258.241	75.1926
544	207.753	629.721	360.93	284.875	362.083	185.754	207.796	56.0419	150.322	127.517	100.322	201.967	241.252	231.302	200.436	90.8381	208.072	581.195	91.0736	194.539	477.124	189.956	409.727	140.576	245.682	213.59	43.1918	91.9612	22.6643	277.905	130.509	526.806	12.6233	167.884	52.9846	144.999	77.3623	215.879	2.28874	176.144	217.917	60.9362	366.163	-0.391717	13.0706	-7.43098	116.358	257.616	71.826
546	207.68	630.622	331.103	291.431	358.486	180.342	204.423	43.8208	155.451	113.611	118.635	206.02	236.364	229.747	190.136	75.5987	204.11	577.265	84.6691	188.642	495.049	190.08	395.81	137.521	239.037	218.255	38.1342	87.8768	20.7609	268.993	124.071	519.767	12.571	172.028	49.1295	144.25	70.6164	216.463	1.93607	174.781	217.744	52.0835	361.688	-1.70718	10.4408	-6.22848	110.966	261.08	68.2072
548	206.866	621.52	305.719	293.638	354.731	169.342	212.654	36.7754	166.579	104.489	139.548	178.013	236.085	239.004	185.081	71.9088	208.748	553.119	78.0344	185.124	492.118	179.474	381.37	135.433	236.956	205.111	40.2808	85.8092	25.0287	275.479	112.68	531.637	11.7834	169.19	44.2035	137.647	65.6394	207.872	2.67394	184.924	219.063	46.3964	349.549	-1.28366	8.62902	-7.43374	110.002	268.637	64.7313
550	199.246	625.53	309.69	286.812	362.134	168.901	226.803	30.4734	180.581	95.6245	143.662	151.373	241.844	236.788	176.248	63.7733	226.486	530.914	76.5748	191.01	493.339	177.847	373.3	138.331	228.561	202.246	34.1366	84.2938	22.247	287.207	105.369	538.913	14.6524	165.961	44.2765	143.287	64.659	198.021	3.86886	193.619	218.002	42.546	346.562	-0.780822	7.95567	-4.50194	118.956	294.47	61.3117
552	196.668	649.641	318.074	289.696	384.238	169.618	235.537	26.2469	176.113	82.4744	146.654	126.444	226.135	236.163	150.752	58.8186	250.455	514.16	72.2598	184.071	477.987	170.412	373.002	136.286	221.322	195.988	34.3536	79.2343	20.9573	288.006	92.14	526.331	12.6271	159.829	40.4436	131.983	55.6769	178.882	1.5887	188.996	218.462	36.5997	338.448	-2.25726	5.65311	-6.56232	116.249	290.187	55.1918
554	190.532	646.288	328.599	289.181	383.855	166.82	233.855	27.6969	182.859	80.3866	143	112.023	224.092	255.529	148.322	58.2743	276.093	511.4	65.3342	170.537	467.925	160.99	369.378	140.266	221.116	194.853	30.7199	73.5569	21.6314	259.909	77.5568	508.19	12.1806	150.34	35.0684	117.646	49.4613	166.619	0.641521	185.788	214.295	31.9857	321.809	-3.29937	3.05077	-8.32921	103.754	301.996	46.0297
556	195.55	651.718	330.402	285.578	401.927	172.478	222.274	24.5625	182.805	79.7201	130.698	94.031	207.13	260.118	142.854	50.94	278.491	507.541	61.6135	160.018	506.518	158.146	381.361	149.282	222.058	190.502	30.2806	65.8314	21.7398	244.471	66.6442	499.789	11.1381	147.935	32.8109	111.115	44.2562	157.019	1.25171	180.416	222.123	26.987	305.36	-4.34415	2.0438	-7.59298	97.9595	318.043	41.5852
558	185.443	620.563	317.344	258.322	376.551	165.919	208.441	22.8884	195.374	75.9313	111.251	73.3868	204.428	258.34	128.211	52.6556	278.75	516.524	57.7254	158.507	505.969	150.908	388.749	147.329	222.305	197.657	30.9027	59.1284	24.3938	235.664	58.0717	505.003	12.6529	139.594	30.2092	106.575	40.9357	157.087	0.378465	191.943	240.213	23.856	289.849	-5.73266	1.13752	-6.44521	99.9366	326.743	37.4788
560	183.946	616.875	307.315	263.894	376.769	164.728	196.878	22.4127	201.421	76.3521	98.3904	60.7812	195.503	241.369	122.901	53.6531	276.969	519.475	56.3877	150.566	499.384	140.317	375.784	145.022	219.399	198.21	27.6824	53.7205	24.1876	227.511	48.1016	506.036	11.7223	131.202	30.8136	97.1538	37.2739	151.399	1.79558	184.44	247.503	20.1719	271.816	-5.07832	0.808034	-7.2228	90.9019	335.398	34.0651
562	176.29	620.951	321.005	295.775	384.959	161.563	185.786	20.7785	214.533	83.1273	77.9024	47.9592	187.585	242.049	116.19	53.3444	275.741	506.719	52.4674	145.885	473.25	134.721	380.872	144.184	221.137	205.364	27.9768	47.4058	26.1025	230.199	41.6468	521.737	12.2815	123.137	27.1988	91.6297	30.8799	149.327	1.97276	178.869	231.006	18.0936	261.096	-5.40529	-1.57983	-6.07805	92.8964	335.363	29.3783
564	170.265	587.463	336.205	304.728	379.459	158.271	198.425	22.0708	219.221	94.9066	65.9895	39.6142	180.069	213.866	114.495	55.5934	272.884	489.723	50.4763	149.59	502.562	130.055	371.224	150.932	229.873	201.825	27.5658	46.0075	24.3178	219.84	34.7786	506.864	9.21582	112.889	25.3245	80.2279	26.3221	137.11	-0.975085	166.061	223.673	12.4763	252.621	-7.25488	-2.56947	-8.22074	90.592	331.778	25.6224
566	165.295	570.756	351.861	306.599	394.009	148.298	197.226	22.7635	229.282	108.173	50.6252	33.6696	172.458	201.897	108.966	61.5204	256.948	488.588	46.3779	155.51	483.526	115.533	362.721	153.013	222.42	206.308	26.9897	40.0803	24.9398	213.873	30.5877	500.901	10.3473	107.386	24.7212	78.8954	24.1164	137.15	0.15546	163.997	225.922	12.2319	251.861	-6.62377	-3.04543	-6.73354	92.6343	351.71	23.8647
568	166.932	535.831	348.689	306.978	368.991	141.079	195.561	23.3861	226.23	118.846	37.9858	27.4672	162.54	199.615	100.206	66.4623	240.368	493.425	44.8242	165.925	488.499	104.514	351.902	148.198	218.592	213.72	24.3026	36.1145	23.0883	203.707	25.3045	484.276	11.4268	101.595	24.1716	80.289	20.2345	130.877	-0.285108	155.918	223.374	9.79394	261.107	-8.16785	-3.30594	-7.6181	99.2451	360.314	19.9768
570	181.024	512.907	366.532	308.487	353.036	136.106	191.521	24.3684	222.359	134.435	32.4634	23.5829	151.888	197.835	98.3226	86.2251	234.325	502.429	41.9709	163.984	530.86	99.8279	362.855	151.411	211.61	217.211	24.0688	31.7933	23.1021	199.965	25.47	471.002	10.9493	99.918	23.7854	73.0742	18.9662	130.31	0.0782655	149.855	231.427	9.71904	276.691	-8.75223	-2.71226	-6.46386	100.965	363.054	18.0713
572	174.22	493.431	362.447	294.217	295.056	128.888	188.859	23.9769	200.669	137.955	23.2441	20.1267	139.572	204.502	89.6624	131.815	211.916	492.868	39.3826	158.041	521.988	90.7869	352.061	145.504	207.543	218.052	27.1939	30.9874	23.7356	184.526	20.4362	457.113	9.18563	93.0319	21.1456	67.8275	15.4711	126.909	-1.82083	139.272	230.228	6.21427	290.828	-9.08782	-5.40618	-7.15241	93.2609	345.19	14.3967
574	175.056	483.322	360.78	281.665	262.907	126.45	173.031	23.3006	190.999	143.475	19.754	17.7695	137.89	210.521	85.0801	345.51	202.319	489.483	34.3599	150.057	505.474	79.4734	339.026	143.573	198.312	221.717	26.1705	26.5252	26.9251	183.417	20.2185	453.091	10.0453	90.4077	23.8385	66.2077	14.3741	122.578	-0.352902	133.001	221.117	6.05586	301.331	-9.43432	-5.32183	-7.7999	87.9757	338.16	13.3927
576	175.034	468.091	349.877	273.102	234.673	119.554	169.979	22.2385	188.145	137.051	15.5266	15.2213	150.609	225.253	87.1955	488.022	184.683	495.714	31.7946	137.871	508.433	75.4051	337.785	142.517	216.098	218.512	27.2823	23.581	24.711	177.081	16.3058	459.981	9.28332	83.448	21.073	65.756	11.1114	113.927	-2.78017	129.151	213.29	4.25811	298.887	-9.33815	-6.10401	-8.24104	86.8505	319.554	9.45107
578	171.919	446.725	344.66	272.785	238.123	116.383	157.991	21.8411	185.856	125.987	14.7095	14.486	149.814	237.222	96.6839	403.617	174.171	502.091	31.39	136.235	528.737	68.7676	318.823	141.161	211.089	214.34	27.268	21.6111	21.9114	172.496	13.9035	444.815	9.77165	80.4998	19.8184	62.4607	9.03714	113.08	-2.04234	123.62	207.135	3.40921	300.48	-10.7168	-6.32283	-7.72928	89.2631	310.228	6.55828
580	181.155	434.175	360.164	279.521	232.512	111.767	146.069	19.9641	174.944	110.827	12.9993	13.6336	145.813	225.761	105.493	304.27	163.521	490.71	27.0217	124.029	506.944	60.1875	305.309	138.66	207.004	221.057	27.1303	18.7311	24.1813	180.089	13.3235	436.437	12.0347	81.9683	21.4694	61.7122	9.55038	108.741	-0.146466	128.5	211.286	4.42415	315.779	-10.0304	-6.43687	-5.91387	89.2931	301.949	6.50838
582	185.317	433.279	365.282	285.028	240.555	103.603	137.274	20.3479	175.687	94.8043	11.9015	13.0969	141.607	200.208	122.394	254.308	150.013	480.804	27.1162	124.364	500.601	58.8624	316.173	139.706	225.694	218.745	26.2683	16.4717	26.2532	166.708	11.9318	416.565	9.24307	77.9356	18.7394	58.6303	6.73764	98.9293	-2.33674	122.624	204.957	1.43459	337.729	-10.5559	-7.49348	-9.40711	84.0403	290.918	2.44051
584	185.153	423.363	364.729	283.098	245.632	95.4732	129.942	18.9613	188.824	85.0202	11.5885	12.0315	149.714	181.181	152.18	230.173	140.809	466.085	24.2078	121.603	483.269	54.5337	315.541	131.227	219.145	221.768	23.9047	14.97	22.9607	176.658	11.63	415.804	11.9738	80.1687	20.3248	57.7646	6.14397	97.891	-0.934538	125.701	209.993	1.13114	355.046	-10.9428	-6.43448	-7.50737	85.6451	294.584	2.08333
586	195.518	409.171	360.21	249.237	247.355	84.3919	121.094	16.8985	181.122	69.84	11.1122	11.4143	149.394	159.557	158.418	197.149	129.325	478.572	23.1264	118.911	474.048	52.5937	311.107	129.263	218.081	215.761	24.6109	15.3644	26.5668	170.082	10.1277	414.771	10.4375	76.922	18.179	55.7886	4.65201	97.117	-1.79454	122.751	203.676	0.501842	379.259	-11.0134	-7.42307	-8.26985	87.224	276.535	-0.0913407
588	198.984	410.699	358.633	271.001	263.581	76.6177	118.133	19.9038	183.244	62.8183	11.6908	12.85	156.174	143.843	182.875	189.825	128.749	504.287	20.8719	120.978	509.647	49.8257	314.184	123.866	220.621	213.943	23.5787	13.4933	24.1147	163.113	8.79254	428.226	11.0672	72.0284	18.5154	58.309	3.8014	96.7323	-1.19256	119.565	206.559	-0.405587	407.846	-10.5171	-7.14875	-7.50501	88.6049	281.366	-1.52199
590	192.766	405.881	362.994	280.337	279.043	66.7389	114.042	19.9336	188.499	52.9227	10.5711	12.5136	156.631	125.3	194.877	164.653	121.664	488.055	19.4054	120.434	504.726	47.4873	312.39	126.956	208.969	229.822	23.4767	14.0047	26.6482	165.37	10.2678	429.956	10.9366	70.3381	18.3441	56.3682	1.82815	95.2004	-1.92278	121.842	203.85	-0.905079	413.46	-10.7359	-7.58148	-7.70136	91.9384	278.572	-3.21472
592	188.312	401.839	358.355	301.582	258.634	58.0257	109.978	17.4501	196.623	42.0908	9.44332	12.4175	149.588	107.872	195.167	122.122	111.195	480.563	20.6834	115.636	490.542	43.8819	301.803	124.585	206.383	234.312	25.5342	13.4162	24.9282	162.563	9.73412	447.022	12.851	68.2515	19.4756	54.8679	2.27019	90.0662	-1.03829	124.81	212.512	-1.64368	401.917	-11.2652	-8.47094	-7.15608	97.1016	287.508	-3.65162
594	197.969	416.294	358.042	304.791	244.34	52.6964	114.22	18.2716	204.9	39.2908	12.4388	14.0296	137.214	103.458	180.223	102.202	107.055	476.741	18.7044	110.642	495.914	41.2494	296.067	118.282	207.479	221.065	25.414	13.6354	24.8521	155.088	7.40009	460.015	11.2919	62.9842	18.7155	53.3535	0.84581	84.1455	-2.24115	128.13	216.791	-1.30456	389.306	-11.1565	-7.98865	-6.52948	91.9367	284.408	-5.75153
596	182.664	426.012	355.052	301.266	221.555	48.1334	116.431	18.478	196.419	33.7579	13.4998	13.5598	124.827	97.1329	177.398	84.5355	98.4544	463.003	17.6759	101.157	497.622	43.8624	304.874	117.491	204.344	218.249	21.9301	13.2373	27.1655	158.228	8.8943	473.505	13.5388	61.4244	18.2437	57.1789	0.826607	85.1659	-0.86002	134.949	208.291	-1.90322	374.992	-10.9995	-7.51637	-7.31001	92.6053	289.941	-5.12991
598	166.737	429.209	362.357	306.263	205.508	43.2864	113.354	16.7119	187.44	30.6562	14.8657	13.8191	117.998	89.169	164.518	68.6446	90.167	447.942	16.4028	94.2491	477.098	40.9038	295.422	115.463	196.05	210.604	19.9983	12.2094	26.182	149.417	7.24479	468.621	11.8292	56.9598	16.479	58.8541	0.111242	80.9126	-2.91003	140.236	203.667	-2.27244	365.136	-11.6783	-8.45195	-7.98595	82.0176	287.213	-6.97782
600	157.974	440.285	383.331	313.394	199.409	39.6292	111.658	19.6795	179.036	29.7739	17.0711	17.3637	121.67	86.5112	145.274	60.7721	89.9233	460.399	14.361	84.6646	446.381	36.8017	279.911	108.859	178.136	199.411	23.7288	10.7944	30.2607	144.649	6.7185	484.703	12.0768	53.8659	16.8004	63.1269	-0.32435	80.8967	-0.956745	131.018	197.087	-2.51031	341.774	-12.1088	-9.09211	-9.14698	76.7024	279.692	-7.37483
602	142.135	446.05	378.048	323.628	191.712	35.7966	105.468	16.1035	169.688	25.7318	16.8434	15.7478	116.3	80.4173	130.378	49.7502	80.6766	445.094	15.0495	79.2296	485.552	39.7231	293.062	112.962	181.749	197.064	24.5652	11.4589	26.9542	142.374	8.42304	483.328	13.793	52.372	17.3097	67.5413	-0.221128	73.2698	-1.76161	133.445	192.047	-1.68322	332.642	-11.2416	-7.02992	-8.42365	73.7217	275.579	-7.6729
[truncated: 175 more columns]

## Sheet: Supplementary Fig. 8 b
amplitude of Calcium peak in nM of Jurkat T cells
								unpaired, nonparametric, one-way ANOVA (Kruskal-Wallis) test with multiple comparison correction, two-tailed
100 µM			10 µM
A	B	C	D	E	F	G
MASTER NAADP	MASTER NADP	NAADP-AM	MASTER-NAADP	MASTER-NADP	NAADP-AM	DMSO		Dunn's multiple comparisons test	Summary	Adjusted P Value
161.257	200.646	162.144	344.232	138.005	120.94	135.386		Column A vs. Column B	ns	0.1889
151.593	149.116	166.309	60.9518	193.051	137.812	150.26		Column A vs. Column C	ns	0.3003
181.899	154.672	127.346	161.972	155.248	143.17	170.199		Column A vs. Column D	ns	>0,9999
141.807	156.645	127.187	147.776	144.882	128.192	141.703		Column A vs. Column E	ns	0.6318
69.2868	177.634	168.666	264.03	138.362	122.845	244.082		Column A vs. Column G	**	0.0033
161.633	161.123	167.89	228.859	142.06	138.427	136.02		Column A vs. Column F	**	0.0039
148.099	156.618	146.921	86.6569	170.732	213.209	138.896		Column B vs. Column C	ns	>0,9999
176.724	151.872	178.882	267.802	217.936	161.763	133.938		Column B vs. Column D	ns	>0,9999
216.44	192.413	172.714	177.775	218.992	180.756	134.374		Column B vs. Column E	ns	>0,9999
173.112	202.655	150.218	377.016		168.543			Column B vs. Column G	ns	0.2619
197.085	147.055	195.986	134.645					Column B vs. Column F	ns	0.3457
192.743	142.732	147.242	216.137					Column C vs. Column D	ns	>0,9999
204.036	142.8	207.881	179.857					Column C vs. Column E	ns	>0,9999
196.099	172.548	181.381	147.201					Column C vs. Column G	ns	0.6753
248.519	163.511	178.958	174.475					Column C vs. Column F	ns	0.8949
210.169		216.341	199.158					Column D vs. Column E	ns	>0,9999
209.372	220.085	220.24	93.5634					Column D vs. Column G	ns	0.2742
192.755	148.182	188.108	183.109					Column D vs. Column F	ns	0.3618
163.787	155.366	162.394	200.545					Column E vs. Column G	ns	>0,9999
194.323	245.629	181.683						Column E vs. Column F	ns	>0,9999
154.957	166.734	164.414						Column G vs. Column F	ns	>0,9999
169.325	206.332	171.949
159.429	285.965	137.72
169.879	177.97	173.533
148.765	212.447	225.156
198.814	188.677	203.105
181.057	187.513	205.376
136.098	165.574	150.566
147.974	142.869	171.595
206.919	185.182	183.302
186.299	146.682	227.29
197.371	149.855
169.22	142.705
252.955	163.233
193.1	132.926
249.949	196.85
191.103	154.751
181.367	153.552
142.902	143.32
149.684	208.939
152.896	225.918
200.15	166.222
206.868	177.02
186.421	198.326
211.474	183.193
197.182	167.168
169.475	166.423
170.759	188.496
164.688	187.589
278.88	189.549
305.411	175.075
199.002	211.95
198.407	133.442
180.643	135.625
201.823	187.359
195.052	234.156
168.373	235.818
233.473	250.299
182.177	266.01
172.465	186.923
144.052	208.36
181.527	256.482
211.274
169.585
208.519
203.778
176.658
162.662
157.977
272.044
353.967
246.675
178.848
234.648
306.577
185.371
192.652
206.959
148.071
150.412
209.695
140.52
309.873
202.88
396.724
449.704
179.398
238.566
206.384
181.46
176.184
203.97
271.265
213.877
244.318
288.48
260.812
292.952
244.677
181.675
173.927
211.501
223.597
196.395
196.005
174.759
249.826
213.393
189.882

## Sheet: Supplementary Fig. 8 c
mean number of Calcium peaks of Jurkat WT T cells
								unpaired, nonparametric, one-way ANOVA (Kruskal-Wallis) test with multiple comparison correction, two-tailed
100 µM			10 µM
A	B	C	D	E	F	G
MASTER NAADP	MASTER NADP	NAADP-AM	MASTER-NAADP	MASTER-NADP	NAADP-AM	DMSO		Dunn's multiple comparisons test	Summary	Adjusted P Value
1	1	0	0	0	0	0		Column A vs. Column B	ns	0.0757
0	0	0	0	0	1	0		Column A vs. Column C	****	<0,0001
0	1	0	0	0	0	0		Column A vs. Column D	****	<0,0001
1	1	0	0	0	0	0		Column A vs. Column E	****	<0,0001
1	1	0	1	1	1	0		Column A vs. Column F	****	<0,0001
0	1	0	0	0	0	0		Column A vs. Column G	****	<0,0001
0	0	0	0	0	1	0		Column B vs. Column C	****	<0,0001
1	1	0	0	0	0	0		Column B vs. Column D	**	0.0023
0	1	0	0	0	1	1		Column B vs. Column E	***	0.0004
2	1	1	3	0	0	0		Column B vs. Column F	****	<0,0001
1	1	0	0	0	0	0		Column B vs. Column G	****	<0,0001
1	1	0	0	0	0	0		Column C vs. Column D	ns	>0,9999
1	1	0	1	0	0	0		Column C vs. Column E	ns	>0,9999
0	1	0	0	1	0	0		Column C vs. Column F	ns	>0,9999
1	1	0	0	1	0	0		Column C vs. Column G	ns	0.7139
1	1	0	0	0	0	0		Column D vs. Column E	ns	>0,9999
0	1	0	0	0	0	0		Column D vs. Column F	ns	0.079
1	0	0	0	0	0	0		Column D vs. Column G	*	0.036
0	1	0	0	1	0	1		Column E vs. Column F	ns	>0,9999
1	1	1	0	0	0	0		Column E vs. Column G	ns	>0,9999
0	1	0	0	1	0	0		Column G vs. Column F	ns	>0,9999
1	1	0	1	0	0	0
1	1	0	0	1	0	1
0	1	0	1	0	0	0
0	1	0	1	0	0	1
1	1	0	2	0	0	0
1	1	0	1	0	0	0
1	1	0	0	0	0	0
1	1	0	1	1	0	0
1	1	0	1	0	0	0
1	0	0	1	0	0	0
1	0	0	1	0	1	1
1	0	0	0	0	0	0
1	0	0	0	0	0	0
1	0	0	0	1	0	0
1	0	0	0	0	0	0
1	0	0	0	0	0	0
1	0	0	1	1	0	0
1	0	0	1		0	0
1	0	0	1		0	0
1	0	0	0		0	0
1	0	0	1		0	0
1	0	0	0		0	0
1	1	0	0		0	0
1	1	0	0		0	0
1	0	0	0		0	0
1	1	1	0		0	0
1	0	1	0		0	0
0	1	0	0		0	0
1	1	0	0		0	0
1	1	0	0		1	0
1	0	0	0		0	0
1	0	0	0		0	0
1	0	0	0		0	0
1	0	0	0		0	1
1	1	0	0		0	0
1	1	0	2		0	0
1	0	0	0		0	0
1	0	0	1		0	0
1	0	0	0		0	0
1	1	0	1		0	0
0	0	0			1	0
1	0	0			1	0
1	1	0			0	0
0	1	0			1	0
1	0	0			0	0
1	1	0			0	0
1	1	0			0	0
1	1	0			0	0
1	1	0			0	0
1	1	0			0	0
1	1	0			0	0
1	1	0			1	0
1	1	0			0	0
0	1	0			0	0
1	1	0			0	0
1	1	0			0	0
0	1	0			0	0
1	0	0			0	0
1	0	0			0	0
1	0	0			0	0
1	1	0			0	0
1	0	0			0	0
1	0	0			0	0
1	1	0			0	0
1	0	0			0	0
1	0	0			0	0
1	0	0			0	0
1	2	0			0	0
1	1	0			1	0
0	1	0			0	0
1	0	1			0	0
1	0	1			0	0
1	1	0			0	0
1	0	0			0	0
1	1	0			0	0
1	1	0			0	0
0	1	0			0	1
0	1	0			0	0
1	1	0			0	0
0	1	0			0	1
1	1	0			0	0
1	1	0			0	0
1	1	0			0	0
1	1	0			0	0
1		0			0	1
1		0			1
1		0			0
1		0			0
1		0			0
1		0			0
0		0			0
1		1			0
1		0			0
1		0			0
0		1			1
1		1			0
1		1			0
1		1			0
1		1			0
1		1
1		1
1		1
1		1
1		1
1		1
1		1
0		1
1		1
0		1
1		1
0		0
1		0
1		0
		0
		1
		1
		1
		1
		1
		1
		1
		1

## Sheet: Supplementary Fig. 8 d
percentage of responding Jurkat WT T cells
100 µM			10 µM
MASTER NAADP	MASTER NADP	NAADP-AM	MASTER-NAADP	MASTER-NADP	NAADP-AM	DMSO
93	61	28	24	38	15	11

## Sheet: Supplementary Fig. 8 e
mean responsiveness (number of peaks * amplitude) of Jurkat WT T cells
								unpaired, nonparametric, one-way ANOVA (Kruskal-Wallis) test with multiple comparison correction, two-tailed
100 µM			10 µM
A	B	C	D	E	F	G
MASTER NAADP	MASTER NADP	NAADP-AM	MASTER-NAADP	MASTER-NADP	NAADP-AM	DMSO		Dunn's multiple comparisons test	Summary	Adjusted P Value
161.257	200.646	0	0	0	0	0		100 µM MASTER-NAADP vs. 100 µM MASTER-NADP	****	<0,0001
0	0	0	0	0	120.94	0		100 µM MASTER-NAADP vs. 100 µM NAADP-AM	****	<0,0001
0	149.116	0	0	0	0	0		100 µM MASTER-NADP vs. 100 µM NAADP-AM	****	<0,0001
151.593	154.672	0	0	0	0	0		100 µM MASTER-NAADP vs. DMSO	****	<0,0001
181.899	156.645	0	344.232	138.005	0	0		100 µM MASTER-NADP vs. DMSO	****	<0,0001
0	177.634	0	0	0	0	0		100 µM NAADP-AM vs. DMSO	ns	0.2529
0	0	0	0	0	137.812	0		10µM MASTER-NAADP vs. 10µM MASTER-NADP	ns	0.2116
141.807	161.123	0	0	0	0	0		10µM MASTER-NAADP vs. 10µM NAADP-AM	**	0.0034
0	156.618	0	0	0	143.17	135.386		10µM MASTER-NAADP vs. DMSO	**	0.0055
138.574	151.872	162.144	182.856	0	0	0		10µM MASTER-NADP vs. 10µM NAADP-AM	ns	>0,9999
161.633	192.413	0	0	0	0	0		10µM MASTER-NADP vs. DMSO	ns	>0,9999
148.099	202.655	0	0	0	0	0		10µM NAADP-AM vs. DMSO	ns	>0,9999
176.724	147.055	0	161.972	0	0	0
0	142.732	0	0	193.051	0	0
216.44	142.8	0	0	155.248	0	0
173.112	172.548	0	0	0	0	0
0	163.511	0	0	0	0	0
197.085	0	0	0	0	0	0
0	220.085	0	0	144.882	0	150.26
192.743	148.182	166.309	0	0	0	0
0	155.366	0	0	138.362	0	0
204.036	245.629	0	147.776	0	0	0
196.099	166.734	0	0	142.06	0	170.199
0	206.332	0	264.03	0	0	0
0	285.965	0	228.859	0	0	141.703
248.519	177.97	0	173.314	0	0	0
210.169	212.447	0	267.802	0	0	0
209.372	188.677	0	0	0	0	0
192.755	187.513	0	177.775	170.732	0	0
163.787	165.574	0	377.016	0	0	0
194.323	0	0	134.645	0	0	0
154.957	0	0	216.137	0	128.192	244.082
169.325	0	0	0	0	0	0
159.429	0	0	0	0	0	0
169.879	0	0	0	217.936	0	0
148.765	0	0	0	0	0	0
198.814	0	0	0	0	0	0
181.057	0	0	179.857	218.992	0	0
136.098	0	0	147.201	0	0	0
147.974	0	0	174.475	0	0	0
206.919	0	0	0	0	0	0
186.299	0	0	199.158	0	0	0
197.371	0	0	0	0	0	0
169.22	142.869	0	0	0	0	0
252.955	185.182	0	0	0	0	0
193.1	0	0	0	0	0	0
249.949	146.682	127.346	0	0	0	0
191.103	0	127.187	0	156.904	0	0
0	149.855	0	0	0	0	0
181.367	142.705	0	0	0	0	0
142.902	163.233	0	0	0	0	0
149.684	0	0	0	0	0	0
152.896	0	0	0	0	0	0
200.15	0	0	0	0	0	0
206.868	0	0	0	0	0	136.02
186.421	132.926	0	0	0	0	0
211.474	196.85	0	187.127	132.894	0	0
197.182	0	0	0	0	0	0
169.475	0	0	183.109	128.936	0	0
170.759	0	0	0	0	0	0
164.688	154.751	0	200.545	0	0	0
0	0	0	0	0	122.845	0
278.88	0	0	0	0	138.427	0
305.411	153.552	0	127.737	0	0	0
0	143.32	0	184.083	0	0	0
199.002	0	0	0	0	0	0
198.407	208.939	0	0	0	0	0
180.643	225.918	0	0	0	0	0
201.823	166.222	0	0	0	0	0
195.052	177.02	0	0	0	0	0
168.373	198.326	0	139.642	0	0	0
233.473	183.193	0	0	0	0	0
182.177	167.168	0	0	0	213.209	0
172.465	166.423	0	0	0	0	0
0	188.496	0	0	0	0	0
144.052	187.589	0	136.215	0	0	0
181.527	189.549	0	0	0	0	0
0	175.075	0	0	0	0	0
211.274	0	0	185.947	0	0	0
169.585	0	0	0	0	0	0
208.519	0	0	178.423	0	0	0
203.778	211.95	0	0	0	0	0
176.658	0	0	137.044	0	0	0
162.662	0	0	138.067	0	0	0
157.977	133.442	0	174.513	0	0	0
272.044	0	0	0	123.661	0	0
353.967	0	0	0	0	0	0
246.675	0	0	0	0	0	0
178.848	271.25	0	157.349	0	0	0
234.648	187.359	0	0	0	161.763	0
0	234.156	0	0	0	0	0
306.577	0	168.666	0	0	0	0
185.371	0	167.89	0	0	0	0
192.652	235.818	0	0	0	0	0
206.959	0	0	0	159.693	0	0
148.071	250.299	0	0	154.057	0	0
150.412	266.01	0	123.459	0	0	0
0	186.923	0	0	0	0	138.896
0	208.36	0	0	0	0	0
209.695	256.482	0	122.265	196.286	0	0
0	0	0	0	0	0	133.938
140.52	0	0	0	0	0	0
309.873	0	0	0		0	0
202.88	0	0	0		0	0
396.724	0	0	0		0	0
449.704		0	0		0	134.374
179.398		0	0		180.756
238.566		0	0		0
206.384		0	0		0
181.46		0	0		0
176.184		0	0		0
0		0	0		0
203.97		146.921	0		0
271.265		0	0		0
213.877		0	0		0
0		178.882	161.182		168.543
244.318		172.714	0		0
288.48		150.218	0		0
260.812		195.986	133.645		0
292.952		147.242	0		0
244.677		207.881	155.572
181.675		181.381	181.124
173.927		178.958	0
211.501		216.341	0
223.597		220.24	0
196.395		188.108	0
196.005		162.394	153.66
0		181.683	165.73
174.759		164.414	201.652
0		171.949	0
249.826		137.72	0
0		0	148.794
213.393		0	137.043
189.882		0	173.403
		0	133.563
		173.533	0
		225.156	0
		203.105	0
		205.376
		150.566
		171.595
		183.302
		227.29

## Sheet: Supplementary Fig. 9
Purity analysis of commercially available NAADP-AM
A				B					C + D
Time [min]	NAADP 250pmol	NAADP-AM 5nmol		Time [min]	NAADP 250pmol	PLE	NAADP-AM 5nmol after PLE digest		Time [min]	NAADP 250pmol	NAADP-AM 5nmol	NAADP-AM 5nmol after PLE digest
0.00228333	0.00905991	-0.0452995		0.00228333	0.00905991	0.0777245	-0.0376701		4.00228	-0.0915527	0.819683	0.912189
0.00895	-0.0119209	-0.0276566		0.00895	-0.0119209	0.0491142	-0.0228882		4.00895	-0.0844002	0.83065	0.886917
0.0156167	-0.0329018	-0.017643		0.0156167	-0.0329018	0.0357628	0.00429153		4.01562	-0.0844002	0.813007	0.85783
0.0222833	-0.0276566	-0.0133514		0.0222833	-0.0276566	0.041008	0.0200272		4.02228	-0.0801086	0.778198	0.807762
0.02895	-0.0171661	0.000476837		0.02895	-0.0171661	0.0443459	0.020504		4.02895	-0.084877	0.74625	0.752449
0.0356167	-0.0267029	0.00810623		0.0356167	-0.0267029	0.043869	0.0290871		4.03562	-0.120163	0.703812	0.719547
0.0422833	-0.0462532	0.00619888		0.0422833	-0.0462532	0.0505447	0.0305176		4.04228	-0.162602	0.636101	0.697613
0.04895	-0.0500679	0.00905991		0.04895	-0.0500679	0.0572205	0.00429153		4.04895	-0.18549	0.574112	0.661373
0.0556167	-0.0514984	0.0276566		0.0556167	-0.0514984	0.0610352	-0.0324249		4.05562	-0.189304	0.553131	0.617981
0.0622833	-0.0753403	0.0510216		0.0622833	-0.0753403	0.061512	-0.0491142		4.06228	-0.180245	0.553608	0.590324
0.06895	-0.0948906	0.0557899		0.06895	-0.0948906	0.0667572	-0.0519753		4.06895	-0.154018	0.545502	0.572205
0.0756167	-0.0753403	0.0510216		0.0756167	-0.0753403	0.0700951	-0.0677109		4.07562	-0.102043	0.528812	0.538826
0.0822833	-0.0391007	0.0472069		0.0822833	-0.0391007	0.061512	-0.0810623		4.08228	-0.0548363	0.525951	0.503063
0.08895	-0.0209808	0.0448227		0.08895	-0.0209808	0.0529289	-0.0743866		4.08895	-0.0367165	0.524521	0.486851
0.0956167	-0.0214577	0.0391007		0.0956167	-0.0214577	0.0462532	-0.0596047		4.09562	-0.0257492	0.498772	0.48399
0.102283	-0.0157356	0.0448227		0.102283	-0.0157356	0.0319481	-0.0591278		4.10228	-0.00190735	0.459671	0.472069
0.10895	-0.0143051	0.0739098		0.10895	-0.0143051	0.00190735	-0.0581741		4.10895	0.0252724	0.431061	0.455379
0.115617	-0.0405312	0.109196		0.115617	-0.0405312	-0.0238419	-0.0343323		4.11562	0.0257492	0.414372	0.455856
0.122283	-0.0662804	0.127315		0.122283	-0.0662804	-0.0247955	-0.00810623		4.12228	0.017643	0.395298	0.459671
0.12895	-0.067234	0.136852		0.12895	-0.067234	-0.0166893	0.00429153		4.12895	0.026226	0.381947	0.445366
0.135617	-0.0548363	0.160217		0.135617	-0.0548363	-0.0143051	0.0200272		4.13562	0.0376701	0.388622	0.4282
0.142283	-0.058651	0.180721		0.142283	-0.058651	-0.00238419	0.0472069		4.14228	0.0243187	0.398159	0.425816
0.14895	-0.0648499	0.179768		0.14895	-0.0648499	0.0281334	0.0662804		4.14895	-0.00905991	0.387192	0.422478
0.155617	-0.0514984	0.164509		0.155617	-0.0514984	0.0581741	0.0529289		4.15562	-0.0257492	0.365734	0.391006
0.162283	-0.038147	0.166416		0.162283	-0.038147	0.0624657	0.0319481		4.16228	-0.0243187	0.353813	0.348568
0.16895	-0.041008	0.174999		0.16895	-0.041008	0.0543594	0.0214577		4.16895	-0.0329018	0.346184	0.325203
0.175617	-0.0400543	0.156403		0.175617	-0.0400543	0.0548363	0.000476837		4.17562	-0.0562668	0.331402	0.30756
0.182283	-0.0109673	0.123501		0.182283	-0.0109673	0.0491142	-0.0386238		4.18228	-0.0715256	0.321865	0.276566
0.18895	0.0195503	0.102043		0.18895	0.0195503	0.0267029	-0.0743866		4.18895	-0.0667572	0.33617	0.251293
0.195617	0.0162125	0.0896454		0.195617	0.0162125	0.00667572	-0.0753403		4.19562	-0.0696182	0.357628	0.267029
0.202283	0.00143051	0.0600815		0.202283	0.00143051	0.0119209	-0.0638962		4.20228	-0.084877	0.360489	0.301361
0.20895	0.00238419	0.0238419		0.20895	0.00238419	0.0295639	-0.0700951		4.20895	-0.0963211	0.348568	0.316143
0.215617	0.00858307	0.00953674		0.215617	0.00858307	0.0300407	-0.0886917		4.21562	-0.099659	0.336647	0.314236
0.222283	-0.00286102	0.00715256		0.222283	-0.00286102	0.0300407	-0.0929833		4.22228	-0.109196	0.323772	0.322342
0.22895	-0.0138283	-0.00953674		0.22895	-0.0138283	0.0495911	-0.0853538		4.22895	-0.127315	0.300884	0.335216
0.235617	0.00476837	-0.0300407		0.235617	0.00476837	0.0772476	-0.0839233		4.23562	-0.136375	0.287533	0.325203
0.242283	0.0329018	-0.026226		0.242283	0.0329018	0.084877	-0.0858307		4.24228	-0.141621	0.2985	0.312805
0.24895	0.0376701	-0.00953674		0.24895	0.0376701	0.0810623	-0.0686646		4.24895	-0.146389	0.317097	0.323772
0.255617	0.0267029	-0.00572205		0.255617	0.0267029	0.0944138	-0.041008		4.25562	-0.14019	0.317097	0.347137
0.262283	0.026226	-0.00286102		0.262283	0.026226	0.109673	-0.0309944		4.26228	-0.115395	0.30756	0.355244
0.26895	0.035286	0.0138283		0.26895	0.035286	0.0977516	-0.0400543		4.26895	-0.0896454	0.310898	0.353813
0.275617	0.0367165	0.0319481		0.275617	0.0367165	0.0619888	-0.0443459		4.27562	-0.0767708	0.313282	0.356674
0.282283	0.0314712	0.026226		0.282283	0.0314712	0.0395775	-0.0391007		4.28228	-0.0624657	0.299454	0.350952
0.28895	0.0429153	0.0119209		0.28895	0.0429153	0.0314713	-0.0414848		4.28895	-0.0395775	0.286579	0.331402
0.295617	0.061512	0.00810623		0.295617	0.061512	0.0157356	-0.0424385		4.29562	-0.0281334	0.302315	0.320435
0.302283	0.064373	0.00953674		0.302283	0.064373	0.00476837	-0.0181198		4.30228	-0.038147	0.331879	0.33617
0.30895	0.0572205	0.00810623		0.30895	0.0572205	0.0190735	0.0171661		4.30895	-0.0514984	0.339031	0.35429
0.315617	0.0538826	0.0143051		0.315617	0.0538826	0.0433922	0.0309944		4.31562	-0.0448227	0.333309	0.35572
0.322283	0.0543594	0.0424385		0.322283	0.0543594	0.0443459	0.0314712		4.32228	-0.0371933	0.3438	0.352383
0.32895	0.0371933	0.0619888		0.32895	0.0371933	0.0319481	0.0405312		4.32895	-0.0462532	0.363827	0.359058
0.335617	0.0100136	0.0510216		0.335617	0.0100136	0.0319481	0.0472069		4.33562	-0.0553131	0.376225	0.366211
0.342283	-0.00190735	0.026226		0.342283	-0.00190735	0.0290871	0.0276566		4.34228	-0.0414848	0.393867	0.364304
0.34895	-0.0104904	0.0152588		0.34895	-0.0104904	0.00476837	-0.00333786		4.34895	-0.0228882	0.43869	0.384331
0.355617	-0.0286102	0.00619888		0.355617	-0.0286102	-0.0190735	-0.0166893		4.35562	-0.0290871	0.497341	0.441074
0.362283	-0.0505447	-0.0238419		0.362283	-0.0505447	-0.0219345	-0.0219345		4.36228	-0.0457764	0.546932	0.510693
0.36895	-0.0581741	-0.0529289		0.36895	-0.0581741	-0.0209808	-0.0367165		4.36895	-0.0338554	0.600815	0.565052
0.375617	-0.0505447	-0.0472069		0.375617	-0.0505447	-0.0300407	-0.041008		4.37562	-0.00858307	0.673294	0.617981
0.382283	-0.0529289	-0.023365		0.382283	-0.0529289	-0.0276566	-0.020504		4.38228	-0.00286102	0.73719	0.69046
0.38895	-0.0505447	-0.023365		0.38895	-0.0505447	0.000476837	0.00143051		4.38895	-0.00762939	0.776291	0.757694
0.395617	-0.0386238	-0.0329018		0.395617	-0.0386238	0.0224113	0.000953674		4.39562	0.00572205	0.817299	0.80061
0.402283	-0.017643	-0.0181198		0.402283	-0.017643	0.023365	-0.00762939		4.40228	0.0324249	0.882626	0.83828
0.40895	-0.00429153	0.0200272		0.40895	-0.00429153	0.0314713	0.00238419		4.40895	0.0267029	0.943661	0.902653
0.415617	-0.00143051	0.0462532		0.415617	-0.00143051	0.0677109	0.00953674		4.41562	0.00333786	0.967503	0.974178
0.422283	-0.000953674	0.0591278		0.422283	-0.000953674	0.106335	0.00286102		4.42228	-0.0038147	0.973701	1.02043
0.42895	-0.0114441	0.0863075		0.42895	-0.0114441	0.119209	0.00619888		4.42895	0.00858307	1.0004	1.04284
0.435617	-0.0324249	0.117779		0.435617	-0.0324249	0.121117	0.0391007		4.43562	0.0100136	1.03617	1.07717
0.442283	-0.0500679	0.125885		0.442283	-0.0500679	0.132084	0.0786781		4.44228	0.00333786	1.05381	1.12057
0.44895	-0.0486374	0.104904		0.44895	-0.0486374	0.132561	0.0896454		4.44895	0.0128746	1.06573	1.14536
0.455617	-0.0476837	0.082016		0.455617	-0.0476837	0.102997	0.0896454		4.45562	0.0257492	1.10006	1.14775
0.462283	-0.0576973	0.0729561		0.462283	-0.0576973	0.0624657	0.0939369		4.46228	0.014782	1.14918	1.14775
0.46895	-0.0624657	0.0653267		0.46895	-0.0624657	0.0486374	0.0934601		4.46895	-0.0185966	1.1754	1.15633
0.475617	-0.0486374	0.0619888		0.475617	-0.0486374	0.0514984	0.0739098		4.47562	-0.0414848	1.18589	1.15108
0.482283	-0.0443459	0.0700951		0.482283	-0.0443459	0.0481606	0.0548363		4.48228	-0.0576973	1.19019	1.12915
0.48895	-0.0677109	0.0858307		0.48895	-0.0677109	0.0371933	0.0591278		4.48895	-0.0758171	1.18351	1.10722
0.495617	-0.0891685	0.0896454		0.495617	-0.0891685	0.0362396	0.0653267		4.49562	-0.0863075	1.1487	1.08719
0.502283	-0.084877	0.0815392		0.502283	-0.084877	0.0405312	0.0562668		4.50228	-0.079155	1.10674	1.06049
0.50895	-0.0772476	0.0739098		0.50895	-0.0772476	0.0300407	0.0414848		4.50895	-0.0677109	1.08099	1.02806
0.515617	-0.0939369	0.0605583		0.515617	-0.0939369	0.0286102	0.0405312		4.51562	-0.0681877	1.05143	0.999451
0.522283	-0.106335	0.0391007		0.522283	-0.106335	0.0500679	0.0391007		4.52228	-0.0681877	1.01328	0.975132
0.52895	-0.0915527	0.0252724		0.52895	-0.0915527	0.084877	0.014782		4.52895	-0.0591278	0.978947	0.941277
0.535617	-0.0710487	0.0357628		0.535617	-0.0710487	0.108719	-0.0104904		4.53562	-0.0605583	0.965118	0.91362
0.542283	-0.0686646	0.0534058		0.542283	-0.0686646	0.119209	-0.00667572		4.54228	-0.0801086	0.946522	0.904083
0.54895	-0.0753403	0.0472069		0.54895	-0.0753403	0.130653	0.014782		4.54895	-0.0929833	0.907421	0.906467
0.555617	-0.0596047	0.0329018		0.555617	-0.0596047	0.132561	0.0243187		4.55562	-0.0844002	0.876427	0.899792
0.562283	-0.0357628	0.0305176		0.562283	-0.0357628	0.115395	0.0257492		4.56228	-0.0734329	0.865936	0.890255
0.56895	-0.0190735	0.0290871		0.56895	-0.0190735	0.084877	0.0548363		4.56895	-0.0786781	0.854015	0.895023
0.575617	-0.00715256	0.0114441		0.575617	-0.00715256	0.0634193	0.0958443		4.57562	-0.079155	0.823021	0.893116
0.582283	0.0109673	-0.0109673		0.582283	0.0109673	0.0443459	0.110149		4.58228	-0.0562668	0.796795	0.855923
0.58895	0.0324249	-0.00905991		0.58895	0.0324249	0.0224113	0.0915527		4.58895	-0.0343323	0.79298	0.795841
0.595617	0.0343323	-0.00238419		0.595617	0.0343323	0.000476837	0.0696182		4.59562	-0.0319481	0.78392	0.749588
0.602283	0.0133514	-0.00905991		0.602283	0.0133514	-0.00715256	0.0562668		4.60228	-0.0443459	0.740051	0.715256
0.60895	-0.0138283	-0.0143051		0.60895	-0.0138283	-0.000953674	0.0338554		4.60895	-0.0491142	0.690937	0.667572
0.615617	-0.0391007	0.000476837		0.615617	-0.0391007	0.00190735	0		4.61562	-0.061512	0.669479	0.627041
0.622283	-0.0581741	0.0209808		0.622283	-0.0581741	0.00715256	-0.0267029		4.62228	-0.0915527	0.659943	0.627041
0.62895	-0.0700951	0.0190735		0.62895	-0.0700951	0.0185966	-0.041008		4.62895	-0.121593	0.632286	0.649929
0.635617	-0.0696182	0.0143051		0.635617	-0.0696182	0.0309944	-0.0529289		4.63562	-0.134468	0.598431	0.653744
0.642283	-0.0600815	0.0214577		0.642283	-0.0600815	0.0357628	-0.0653267		4.64228	-0.128269	0.592709	0.641823
0.64895	-0.0648499	0.0319481		0.64895	-0.0648499	0.0452995	-0.0667572		4.64895	-0.115395	0.596047	0.645161
0.655617	-0.0705719	0.0243187		0.655617	-0.0705719	0.0629425	-0.0557899		4.65562	-0.0929833	0.580311	0.653267
0.662283	-0.0686646	0.0100136		0.662283	-0.0686646	0.0834465	-0.0419617		4.66228	-0.0596047	0.554085	0.640392
0.66895	-0.0562668	0.023365		0.66895	-0.0562668	0.0977516	-0.020504		4.66895	-0.0286102	0.536919	0.622273
0.675617	-0.0429153	0.0433922		0.675617	-0.0429153	0.116825	0.0114441		4.67562	-0.00143051	0.523567	0.627041
0.682283	-0.0267029	0.0519753		0.682283	-0.0267029	0.141144	0.0371933		4.68228	0.0290871	0.490189	0.641823
0.68895	0.00619888	0.0519753		0.68895	0.00619888	0.146866	0.0376701		4.68895	0.0619888	0.463486	0.638962
0.695617	0.0324249	0.0681877		0.695617	0.0324249	0.128269	0.026226		4.69562	0.0801086	0.463009	0.619888
0.702283	0.0300407	0.0939369		0.702283	0.0300407	0.0977516	0.0286102		4.70228	0.0681877	0.468731	0.608444
0.70895	0.00810623	0.0987053		0.70895	0.00810623	0.0715256	0.0371933		4.70895	0.0495911	0.460148	0.588417
0.715617	-0.00619888	0.105381		0.715617	-0.00619888	0.0429153	0.0391007		4.71562	0.0309944	0.444889	0.544071
0.722283	-0.0114441	0.132561		0.722283	-0.0114441	0.00619888	0.0448227		4.72228	0.0114441	0.452042	0.495434
0.72895	-0.0286102	0.169277		0.72895	-0.0286102	-0.0119209	0.0662804		4.72895	-0.017643	0.452995	0.47493
0.735617	-0.0405312	0.185013		0.735617	-0.0405312	0.00190735	0.0777245		4.73562	-0.0309944	0.427723	0.474453
0.742283	-0.0214577	0.17786		0.742283	-0.0214577	0.0357628	0.0605583		4.74228	-0.0138283	0.392437	0.461101
0.74895	0.00190735	0.173092		0.74895	0.00190735	0.0576973	0.0433922		4.74895	0.00619888	0.384808	0.442028
0.755617	-0.00858307	0.15831		0.755617	-0.00858307	0.0724792	0.0443459		4.75562	0.00905991	0.397682	0.433922
0.762283	-0.043869	0.122547		0.762283	-0.043869	0.0929832	0.0500679		4.76228	0.00286102	0.400066	0.423431
0.76895	-0.061512	0.0786781		0.76895	-0.061512	0.104427	0.035286		4.76895	0.0185966	0.403881	0.385284
0.775617	-0.0653267	0.0538826		0.775617	-0.0653267	0.0934601	0.0243187		4.77562	0.0362396	0.420094	0.338554
0.782283	-0.0863075	0.0500679		0.782283	-0.0863075	0.0767708	0.0400543		4.78228	0.038147	0.43726	0.323772
0.78895	-0.108719	0.0481606		0.78895	-0.108719	0.084877	0.0557899		4.78895	0.0419617	0.4282	0.335693
0.795617	-0.104427	0.0495911		0.795617	-0.104427	0.103951	0.0462532		4.79562	0.0739098	0.411511	0.341892
0.802283	-0.0834465	0.0605583		0.802283	-0.0834465	0.106812	0.0290871		4.80228	0.113487	0.411034	0.339508
0.80895	-0.0662804	0.0658035		0.80895	-0.0662804	0.104904	0.0343323		4.80895	0.12207	0.412941	0.344753
0.815617	-0.0443459	0.0548363		0.815617	-0.0443459	0.11158	0.0491142		4.81562	0.105381	0.402451	0.352859
0.822283	-0.00143051	0.0376701		0.822283	-0.00143051	0.119686	0.0414848		4.82228	0.0920296	0.389576	0.332356
0.82895	0.0319481	0.0281334		0.82895	0.0319481	0.108719	0.0314712		4.82895	0.0829697	0.391483	0.295162
0.835617	0.0324249	0.0181198		0.835617	0.0324249	0.0934601	0.0424385		4.83562	0.0629425	0.381947	0.270844
0.842283	0.0243187	0.00190735		0.842283	0.0243187	0.0944138	0.0572205		4.84228	0.0367165	0.344753	0.265122
0.84895	0.0267029	0		0.84895	0.0267029	0.100613	0.0486374		4.84895	0.0219345	0.312805	0.261307
0.855617	0.0143051	0.0143051		0.855617	0.0143051	0.100136	0.0267029		4.85562	0.0138283	0.319958	0.256538
0.862283	-0.0367165	0.0271797		0.862283	-0.0367165	0.0944138	0.0271797		4.86228	-0.00762939	0.350475	0.270367
0.86895	-0.0920296	0.0276566		0.86895	-0.0920296	0.101089	0.0338554		4.86895	-0.0243187	0.36478	0.28944
0.875617	-0.111103	0.0367165		0.875617	-0.111103	0.103951	0.026226		4.87562	-0.0247955	0.373364	0.301838
0.882283	-0.110626	0.064373		0.882283	-0.110626	0.0920296	0.0171661		4.88228	-0.0166893	0.396728	0.308037
0.88895	-0.121593	0.087738		0.88895	-0.121593	0.0772476	0.0252724		4.88895	-0.0238419	0.413895	0.322819
0.895617	-0.126362	0.100136		0.895617	-0.126362	0.0777245	0.0391007		4.89562	-0.0371933	0.398159	0.33617
0.902283	-0.0920296	0.105858		0.902283	-0.0920296	0.082016	0.0324249		4.90228	-0.0309944	0.369072	0.33617
0.90895	-0.0386238	0.112057		0.90895	-0.0386238	0.0710487	0.0200272		4.90895	-0.0247955	0.361919	0.342369
0.915617	-0.00572205	0.104904		0.915617	-0.00572205	0.0600815	0.0166893		4.91562	-0.041008	0.362396	0.362396
0.922283	0.00572205	0.0753403		0.922283	0.00572205	0.0624657	0.014782		4.92228	-0.0710487	0.351906	0.380516
0.92895	0.0252724	0.0476837		0.92895	0.0252724	0.0667572	0.00858307		4.92895	-0.0748634	0.339031	0.376701
0.935617	0.0391007	0.0300407		0.935617	0.0391007	0.0543594	0.0133514		4.93562	-0.0591278	0.348091	0.376225
0.942283	0.023365	0.0195503		0.942283	0.023365	0.0367165	0.0419617		4.94228	-0.04673	0.364304	0.3829
0.94895	-0.00286102	0.00143051		0.94895	-0.00286102	0.0295639	0.0677109		4.94895	-0.0333786	0.368118	0.374794
0.955617	-0.0109673	-0.00524521		0.955617	-0.0109673	0.0252724	0.0681877		4.95562	-0.00953674	0.379086	0.344753
0.962283	-0.0109673	0.0171661		0.962283	-0.0109673	0.0143051	0.0591278		4.96228	0.00905991	0.405312	0.323296
0.96895	-0.0333786	0.0405312		0.96895	-0.0333786	0.00238419	0.0648499		4.96895	-0.00429153	0.433922	0.329971
0.975617	-0.064373	0.038147		0.975617	-0.064373	0.00333786	0.0681877		4.97562	-0.0252724	0.432491	0.333786
0.982283	-0.0648499	0.0271797		0.982283	-0.0648499	0.0100136	0.0476837		4.98228	-0.0276566	0.413418	0.315666
0.98895	-0.0500679	0.041008		0.98895	-0.0500679	0.0123978	0.0185966		4.98895	-0.0295639	0.405788	0.299454
0.995617	-0.0491142	0.0596047		0.995617	-0.0491142	0.0190735	0.0133514		4.99562	-0.0529289	0.403881	0.306606
1.00228	-0.0538826	0.0510216		1.00228	-0.0538826	0.0391006	0.0219345		5.00228	-0.0782013	0.392914	0.322342
1.00895	-0.0433922	0.0333786		1.00895	-0.0433922	0.0576973	0.0166893		5.00895	-0.0729561	0.376225	0.317097
1.01562	-0.0238419	0.0386238		1.01562	-0.0238419	0.0553131	0.00953674		5.01562	-0.0462532	0.382423	0.306129
1.02228	-0.0300407	0.0495911		1.02228	-0.0300407	0.0462532	0.0200272		5.02228	-0.0305176	0.401974	0.317097
1.02895	-0.0448227	0.0391007		1.02895	-0.0448227	0.0495911	0.0343323		5.02895	-0.0128746	0.409603	0.338078
1.03562	-0.035286	0.0214577		1.03562	-0.035286	0.0600815	0.0367165		5.03562	0.0238419	0.414372	0.340462
1.04228	-0.0119209	0.0247955		1.04228	-0.0119209	0.0548363	0.0329018		5.04228	0.064373	0.438213	0.326634
1.04895	-0.00667572	0.038147		1.04895	-0.00667572	0.0543594	0.041008		5.04895	0.0858307	0.469685	0.322819
1.05562	-0.0152588	0.0400543		1.05562	-0.0152588	0.0753403	0.035286		5.05562	0.0963211	0.482082	0.32568
1.06228	-0.0104904	0.0391007		1.06228	-0.0104904	0.0939369	0.00333786		5.06228	0.117302	0.482082	0.31662
1.06895	-0.00572205	0.0553131		1.06895	-0.00572205	0.0867844	-0.0219345		5.06895	0.13876	0.497341	0.309467
1.07562	-0.0281334	0.0710487		1.07562	-0.0281334	0.0610352	-0.0171661		5.07562	0.154018	0.513077	0.330925
1.08228	-0.0567436	0.0653267		1.08228	-0.0567436	0.0486374	-0.00190735		5.08228	0.186443	0.503063	0.360966
1.08895	-0.0600815	0.0500679		1.08895	-0.0600815	0.038147	-0.0143051		5.08895	0.247478	0.474453	0.376701
1.09562	-0.0553131	0.0452995		1.09562	-0.0553131	0.0133514	-0.0371933		5.09562	0.322342	0.455856	0.378132
1.10228	-0.0648499	0.0481606		1.10228	-0.0648499	-0.0100136	-0.0395775		5.10228	0.385761	0.44632	0.385284
1.10895	-0.0753403	0.0419617		1.10895	-0.0753403	-0.0190735	-0.0333786		5.10895	0.451565	0.422478	0.38147
1.11562	-0.0629425	0.0414848		1.11562	-0.0629425	-0.023365	-0.0481606		5.11562	0.533581	0.396252	0.347137
1.12228	-0.0452995	0.0686646		1.12228	-0.0452995	-0.0452995	-0.0681877		5.12228	0.623703	0.387192	0.307083
1.12895	-0.0510216	0.105858		1.12895	-0.0510216	-0.0658035	-0.0543594		5.12895	0.704288	0.398159	0.28944
1.13562	-0.0567436	0.12064		1.13562	-0.0567436	-0.0638962	-0.00476837		5.13562	0.778675	0.408649	0.28801
1.14228	-0.0405312	0.113964		1.14228	-0.0405312	-0.058651	0.0433922		5.14228	0.868321	0.418663	0.285149
1.14895	-0.023365	0.11301		1.14895	-0.023365	-0.061512	0.0739098		5.14895	0.980854	0.440597	0.294685
1.15562	-0.0300407	0.115395		1.15562	-0.0300407	-0.058651	0.0953674		5.15562	1.11294	0.461578	0.33474
1.16228	-0.0481606	0.0929833		1.16228	-0.0481606	-0.0267029	0.100613		5.16228	1.27935	0.471592	0.394344
1.16895	-0.0433922	0.058651		1.16895	-0.0433922	0.0109673	0.0834465		5.16895	1.50013	0.480652	0.442982
1.17562	-0.0281334	0.0448227		1.17562	-0.0281334	0.0252724	0.0648499		5.17562	1.76907	0.504017	0.482559
1.18228	-0.0300407	0.0519753		1.18228	-0.0300407	0.0343323	0.0681877		5.18228	2.07186	0.538349	0.534058
1.18895	-0.0343323	0.0472069		1.18895	-0.0343323	0.0534058	0.0777245		5.18895	2.41804	0.567436	0.586033
1.19562	-0.0271797	0.0300407		1.19562	-0.0271797	0.0648499	0.0705719		5.19562	2.82908	0.601769	0.62418
1.20228	-0.0276566	0.0228882		1.20228	-0.0276566	0.0472069	0.061512		5.20228	3.28588	0.654221	0.658989
1.20895	-0.0610352	0.0214577		1.20895	-0.0610352	0.0114441	0.0677109		5.20895	3.77417	0.705719	0.714779
1.21562	-0.102997	0.00667572		1.21562	-0.102997	-0.00429153	0.0700951		5.21562	4.3292	0.733376	0.78249
1.22228	-0.121117	-0.0166893		1.22228	-0.121117	-0.0038147	0.0500679		5.22228	4.99868	0.743866	0.822544
1.22895	-0.127315	-0.0214577		1.22895	-0.127315	-0.00953674	0.035286		5.22895	5.7764	0.760555	0.83971
1.23562	-0.139237	-0.0123978		1.23562	-0.139237	-0.0119209	0.0557899		5.23562	6.64139	0.78249	0.84877
1.24228	-0.136852	-0.00667572		1.24228	-0.136852	0.00715256	0.0915527		5.24228	7.61747	0.789642	0.842094
1.24895	-0.101566	0.00286102		1.24895	-0.101566	0.0357628	0.101089		5.24895	8.73661	0.785351	0.805855
1.25562	-0.0662804	0.0276566		1.25562	-0.0662804	0.0391006	0.0910759		5.25562	9.9802	0.784397	0.756741
1.26228	-0.058651	0.0505447		1.26228	-0.058651	0.0200272	0.0920296		5.26228	11.3082	0.787735	0.729084
1.26895	-0.0677109	0.043869		1.26895	-0.0677109	0.0209808	0.0948906		5.26895	12.712	0.776291	0.714302
1.27562	-0.0596047	0.0200272		1.27562	-0.0596047	0.0367165	0.0801086		5.27562	14.1945	0.756264	0.690937
1.28228	-0.04673	0.00810623		1.28228	-0.04673	0.041008	0.0562668		5.28228	15.7213	0.743389	0.669003
1.28895	-0.0572205	0.00190735		1.28895	-0.0572205	0.0448227	0.0624657		5.28895	17.2501	0.734329	0.661373
1.29562	-0.0748634	-0.0123978		1.29562	-0.0748634	0.064373	0.0844002		5.29562	18.7607	0.721931	0.658989
1.30228	-0.0796318	-0.0238419		1.30228	-0.0796318	0.0891685	0.0929833		5.30228	20.2427	0.709534	0.645161
1.30895	-0.0767708	-0.0133514		1.30895	-0.0767708	0.0844002	0.0934601		5.30895	21.6627	0.71907	0.638962
1.31562	-0.0882149	0.00858307		1.31562	-0.0882149	0.0591278	0.107765		5.31562	22.9754	0.736237	0.658989
1.32228	-0.0967979	0.0166893		1.32228	-0.0967979	0.0348091	0.124931		5.32228	24.1566	0.745773	0.685215
1.32895	-0.0729561	0.0185966		1.32895	-0.0729561	0.00810623	0.114918		5.32895	25.1861	0.757694	0.705242
1.33562	-0.0333786	0.0300407		1.33562	-0.0333786	-0.0257492	0.0944138		5.33562	26.0363	0.784397	0.723839
1.34228	-0.00953674	0.0433922		1.34228	-0.00953674	-0.0472069	0.0934601		5.34228	26.679	0.763416	0.71764
1.34895	-0.0038147	0.0472069		1.34895	-0.0038147	-0.0414848	0.102043		5.34895	27.1091	0.592709	0.595093
1.35562	0.00762939	0.0400543		1.35562	0.00762939	-0.0243187	0.0929833		5.35562	27.3342	0.267983	0.329495
1.36228	0.0190735	0.0462532		1.36228	0.0190735	-0.014782	0.0758171		5.36228	27.3561	-0.104904	0.0138283
1.36895	0.0104904	0.0629425		1.36895	0.0104904	-0.00286102	0.0758171		5.36895	27.1745	-0.409126	-0.221252
1.37562	-0.00524521	0.0762939		1.37562	-0.00524521	0.020504	0.0777245		5.37562	26.8006	-0.591278	-0.32711
1.38228	0.000476837	0.0934601		1.38228	0.000476837	0.0343323	0.0572205		5.38228	26.2499	-0.595093	-0.298023
1.38895	0.014782	0.123024		1.38895	0.014782	0.0214577	0.0324249		5.38895	25.5303	-0.361919	-0.0858307
1.39562	0.00572205	0.155926		1.39562	0.00572205	0.00333786	0.0309944		5.39562	24.6549	0.0691414	0.305653
1.40228	-0.0267029	0.165939		1.40228	-0.0267029	0.000953674	0.0505447		5.40228	23.664	0.56076	0.769138
1.40895	-0.0491142	0.159741		1.40895	-0.0491142	0.00762939	0.0629425		5.40895	22.5992	0.98753	1.15299
1.41562	-0.0596047	0.157356		1.41562	-0.0596047	0.00572205	0.0786781		5.41562	21.4767	1.30367	1.40381
1.42228	-0.0758171	0.156403		1.42228	-0.0758171	0.0138283	0.113487		5.42228	20.3037	1.50204	1.56212
1.42895	-0.0920296	0.144482		1.42895	-0.0920296	0.0429153	0.144958		5.42895	19.1102	1.59979	1.65606
1.43562	-0.0824928	0.136375		1.43562	-0.0824928	0.0729561	0.145435		5.43562	17.931	1.64938	1.69563
1.44228	-0.0591278	0.144482		1.44228	-0.0591278	0.0867844	0.125885		5.44228	16.7575	1.69945	1.70326
1.44895	-0.04673	0.150204		1.44895	-0.04673	0.0910759	0.122547		5.44895	15.5745	1.74856	1.71471
1.45562	-0.0329018	0.129223		1.45562	-0.0329018	0.0987053	0.125408		5.45562	14.4043	1.7786	1.73283
1.46228	-0.00286102	0.0967979		1.46228	-0.00286102	0.0948906	0.101089		5.46228	13.2842	1.80483	1.73616
1.46895	0.0333786	0.0758171		1.46895	0.0333786	0.0710487	0.0681877		5.46895	12.2142	1.83773	1.73187
1.47562	0.0376701	0.0553131		1.47562	0.0376701	0.043869	0.0610352		5.47562	11.1699	1.85204	1.74236
1.48228	0.0181198	0.0185966		1.48228	0.0181198	0.0343323	0.0677109		5.48228	10.1676	1.84011	1.75953
1.48895	-0.00143051	-0.0138283		1.48895	-0.00143051	0.0338554	0.058651		5.48895	9.24063	1.81627	1.76477
1.49562	-0.0281334	-0.0162125		1.49562	-0.0281334	0.0305176	0.0424385		5.49562	8.38709	1.80149	1.76191
1.50228	-0.0777245	-0.00572205		1.50228	-0.0777245	0.0319481	0.0548363		5.50228	7.586	1.78194	1.76621
1.50895	-0.13113	-0.00667572		1.50895	-0.13113	0.0600815	0.0805855		5.50895	6.83832	1.74999	1.76382
1.51562	-0.152111	-0.0119209		1.51562	-0.152111	0.0958443	0.0882149		5.51562	6.1717	1.73521	1.74618
1.52228	-0.144005	0.00572205		1.52228	-0.144005	0.112057	0.0872612		5.52228	5.57709	1.74522	1.73426
1.52895	-0.136375	0.0300407		1.52895	-0.136375	0.110626	0.0987053		5.52895	5.02014	1.76764	1.74809
1.53562	-0.132084	0.0386238		1.53562	-0.132084	0.11158	0.111103		5.53562	4.49801	1.77002	1.76382
1.54228	-0.112534	0.0457764		1.54228	-0.112534	0.110626	0.107765		5.54228	4.02927	1.75667	1.75953
1.54895	-0.0891685	0.0710487		1.54895	-0.0891685	0.082016	0.105381		5.54895	3.6149	1.75047	1.74856
1.55562	-0.0801086	0.10252		1.55562	-0.0801086	0.0519753	0.117302		5.55562	3.23439	1.73569	1.73998
1.56228	-0.0786781	0.113487		1.56228	-0.0786781	0.0405312	0.128746		5.56228	2.88296	1.69897	1.72186
1.56895	-0.0638962	0.118733		1.56895	-0.0638962	0.0367165	0.127315		5.56895	2.58636	1.65606	1.67465
1.57562	-0.0534058	0.1297		1.57562	-0.0534058	0.0228882	0.1297		5.57562	2.32935	1.63984	1.63031
1.58228	-0.0624657	0.130653		1.58228	-0.0624657	0.0104904	0.142097		5.58228	2.08426	1.6427	1.61982
1.58895	-0.0758171	0.111103		1.58895	-0.0758171	0.0195503	0.144958		5.58895	1.84536	1.6284	1.62888
1.59562	-0.0748634	0.0948906		1.59562	-0.0748634	0.0181198	0.130177		5.59562	1.63508	1.61552	1.62697
1.60228	-0.0691414	0.0977516		1.60228	-0.0691414	-0.00190735	0.115395		5.60228	1.45435	1.62745	1.60837
1.60895	-0.0786781	0.0958443		1.60895	-0.0786781	-0.0171661	0.105858		5.60895	1.2784	1.65081	1.59884
1.61562	-0.0805855	0.079155		1.61562	-0.0805855	-0.0138283	0.0853538		5.61562	1.1158	1.64747	1.58453
1.62228	-0.061512	0.0691414		1.62228	-0.061512	-0.00429153	0.0514984		5.62228	0.983238	1.63174	1.54495
1.62895	-0.0386238	0.0839233		1.62895	-0.0386238	-0.0038147	0.026226		5.62895	0.878811	1.63889	1.49298
1.63562	-0.0338554	0.101089		1.63562	-0.0338554	0.0138283	0.0214577		5.63562	0.776291	1.64652	1.45388
1.64228	-0.0405312	0.109196		1.64228	-0.0405312	0.0529289	0.0138283		5.64228	0.675678	1.62649	1.43194
1.64895	-0.0376701	0.120163		1.64895	-0.0376701	0.0810623	-0.00476837		5.64895	0.593185	1.59073	1.4143
1.65562	-0.043869	0.145912		1.65562	-0.043869	0.084877	-0.0162125		5.65562	0.531197	1.57595	1.41096
1.66228	-0.0724792	0.163555		1.66228	-0.0724792	0.0782013	-0.0038147		5.66228	0.479698	1.56784	1.42956
1.66895	-0.105858	0.158787		1.66895	-0.105858	0.0782013	0.0162125		5.66895	0.441074	1.54161	1.44148
1.67562	-0.112057	0.144005		1.67562	-0.112057	0.0681877	0.0276566		5.67562	0.417233	1.5068	1.42956
1.68228	-0.0948906	0.135899		1.68228	-0.0948906	0.0395775	0.04673		5.68228	0.393391	1.4925	1.41573
1.68895	-0.0796318	0.133514		1.68895	-0.0796318	0.0166893	0.0872612		5.68895	0.358105	1.48249	1.41478
1.69562	-0.0624657	0.124454		1.69562	-0.0624657	0.0119209	0.118733		5.69562	0.316143	1.45817	1.40953
1.70228	-0.0362396	0.118256		1.70228	-0.0362396	0.0119209	0.116348		5.70228	0.272751	1.43099	1.38474
1.70895	-0.0195503	0.119209		1.70895	-0.0195503	0.00238419	0.0939369		5.70895	0.228882	1.41859	1.369
1.71562	-0.0395775	0.118733		1.71562	-0.0395775	-0.00286102	0.0758171		5.71562	0.190258	1.42145	1.37854
1.72228	-0.0758171	0.099659		1.72228	-0.0758171	0.00953674	0.0543594		5.72228	0.179768	1.41859	1.39046
1.72895	-0.0977516	0.0767708		1.72895	-0.0977516	0.0252724	0.0171661		5.72895	0.196457	1.41907	1.38426
1.73562	-0.106812	0.0677109		1.73562	-0.106812	0.0309944	-0.00858307		5.73562	0.210762	1.43242	1.37234
1.74228	-0.114441	0.0658035		1.74228	-0.114441	0.0362396	-0.00762939		5.74228	0.206471	1.4472	1.37758
1.74895	-0.108719	0.0567436		1.74895	-0.108719	0.0567436	0.00190735		5.74895	0.189781	1.44672	1.38807
1.75562	-0.0724792	0.0495911		1.75562	-0.0724792	0.0748634	0.00238419		5.75562	0.178337	1.43385	1.3895
1.76228	-0.0309944	0.0619888		1.76228	-0.0309944	0.0762939	0.00572205		5.76228	0.151634	1.42384	1.38712
1.76895	-0.0123978	0.0700951		1.76895	-0.0123978	0.0758171	0.0276566		5.76895	0.10252	1.41239	1.39189
1.77562	-0.00715256	0.0562668		1.77562	-0.00715256	0.0858307	0.04673		5.77562	0.0619888	1.38378	1.39523
1.78228	0.0038147	0.0333786		1.78228	0.0038147	0.0858307	0.0472069		5.78228	0.0581741	1.35326	1.37615
1.78895	0.0166893	0.0252724		1.78895	0.0166893	0.0572205	0.0486374		5.78895	0.067234	1.34754	1.35279
1.79562	0.0138283	0.0257492		1.79562	0.0138283	0.0295639	0.061512		5.79562	0.0500679	1.35994	1.34516
1.80228	0.00286102	0.017643		1.80228	0.00286102	0.0309944	0.0748634		5.80228	0.0243187	1.3628	1.35088
1.80895	0.00715256	0.0200272		1.80895	0.00715256	0.0433922	0.0715256		5.80895	0.0214577	1.35231	1.34468
1.81562	0.0157356	0.0481606		1.81562	0.0157356	0.0491142	0.0619888		5.81562	0.026226	1.34802	1.3237
1.82228	0.0114441	0.0872612		1.82228	0.0114441	0.064373	0.0605583		5.82228	0.00953674	1.35183	1.31226
1.82895	0	0.107765		1.82895	0	0.099659	0.058651		5.82895	-0.0195503	1.34182	1.297
1.83562	-0.00190735	0.112534		1.83562	-0.00190735	0.132561	0.0491142		5.83562	-0.0281334	1.32227	1.26028
1.84228	-0.00286102	0.12207		1.84228	-0.00286102	0.136375	0.041008		5.84228	-0.0309944	1.31607	1.21212
1.84895	-0.0224114	0.13113		1.84895	-0.0224114	0.13113	0.0543594		5.84895	-0.0472069	1.32036	1.18399
1.85562	-0.0486374	0.121593		1.85562	-0.0486374	0.132561	0.0772476		5.85562	-0.0576973	1.31988	1.17636
1.86228	-0.0567436	0.105381		1.86228	-0.0567436	0.125885	0.087738		5.86228	-0.0429153	1.31464	1.16014
1.86895	-0.0610352	0.105381		1.86895	-0.0610352	0.10252	0.0891685		5.86895	-0.00858307	1.31226	1.14346
1.87562	-0.0748634	0.116348		1.87562	-0.0748634	0.0724792	0.0982285		5.87562	0.0214577	1.30129	1.14822
1.88228	-0.0834465	0.116825		1.88228	-0.0834465	0.0557899	0.110626		5.88228	0.0519753	1.26839	1.16777
1.88895	-0.0605583	0.115871		1.88895	-0.0605583	0.0395775	0.102043		5.88895	0.0934601	1.23024	1.17159
1.89562	-0.0300407	0.136852		1.89562	-0.0300407	0.0109673	0.0882149		5.89562	0.125885	1.20401	1.1673
1.90228	-0.0271797	0.168323		1.90228	-0.0271797	-0.0109673	0.0987053		5.90228	0.133038	1.17636	1.17826
1.90895	-0.0343323	0.192165		1.90895	-0.0343323	-0.0133514	0.121593		5.90895	0.117302	1.14298	1.194
1.91562	-0.0252724	0.2141		1.91562	-0.0252724	-0.00619888	0.127792		5.91562	0.0991821	1.12438	1.1878
1.92228	-0.0119209	0.247002		1.92228	-0.0119209	-0.00810623	0.123024		5.92228	0.0886917	1.14441	1.16444
1.92895	-0.0290871	0.269413		1.92895	-0.0290871	-0.0133514	0.135422		5.92895	0.0734329	1.18256	1.14536
1.93562	-0.0600815	0.254631		1.93562	-0.0600815	-0.00619888	0.147819		5.93562	0.0581741	1.20974	1.13058
1.94228	-0.0724792	0.22459		1.94228	-0.0724792	0.00572205	0.132084		5.94228	0.0452995	1.22738	1.11532
1.94895	-0.0638962	0.201702		1.94895	-0.0638962	0.00905991	0.108242		5.94895	0.0405312	1.24931	1.11532
1.95562	-0.0605583	0.181198		1.95562	-0.0605583	0.0128746	0.100136		5.95562	0.0357628	1.26553	1.14441
1.96228	-0.0610352	0.147819		1.96228	-0.0610352	0.0271797	0.101566		5.96228	0.0376701	1.25074	1.16968
1.96895	-0.0462532	0.12064		1.96895	-0.0462532	0.0443459	0.0886917		5.96895	0.0562668	1.21737	1.17207
1.97562	-0.0243187	0.126362		1.97562	-0.0243187	0.0476837	0.0824928		5.97562	0.0777245	1.19066	1.17016
1.98228	-0.0114441	0.145435		1.98228	-0.0114441	0.0452995	0.105381		5.98228	0.0910759	1.17445	1.17874
1.98895	-0.014782	0.156403		1.98895	-0.014782	0.0505447	0.135899		5.98895	0.102997	1.14298	1.1754
1.99562	-0.0162125	0.164032		1.99562	-0.0162125	0.0548363	0.147819		5.99562	0.130177	1.1034	1.13821
2.00228	-0.0152588	0.185013		2.00228	-0.0152588	0.0433922	0.145435		6.00228	0.152588	1.08528	1.10483
2.00895	-0.0214577	0.198364		2.00895	-0.0214577	0.0348091	0.148773		6.00895	0.140667	1.091	1.10674
2.01562	-0.0195503	0.179768		2.01562	-0.0195503	0.0486374	0.140667		6.01562	0.117779	1.10102	1.11866
2.02228	0.00905991	0.147819		2.02228	0.00905991	0.0681877	0.111103		6.02228	0.112057	1.11103	1.11628
2.02895	0.043869	0.132561		2.02895	0.043869	0.064373	0.0772476		6.02895	0.115871	1.14155	1.11914
2.03562	0.058651	0.117779		2.03562	0.058651	0.0519753	0.0686646		6.03562	0.101089	1.1816	1.13821
2.04228	0.0548363	0.0829697		2.04228	0.0548363	0.0543594	0.0734329		6.04228	0.0786781	1.2064	1.14965
2.04895	0.0524521	0.0472069		2.04895	0.0524521	0.0543594	0.0705719		6.04895	0.0715256	1.21212	1.13249
2.05562	0.0395775	0.041008		2.05562	0.0395775	0.0362396	0.064373		6.05562	0.0681877	1.22595	1.11771
2.06228	0.00190735	0.0495911		2.06228	0.00190735	0.0128746	0.0658035		6.06228	0.0495911	1.23548	1.12438
2.06895	-0.0271797	0.0362396		2.06895	-0.0271797	0.0104904	0.0658035		6.06895	0.0333786	1.22023	1.12867
2.07562	-0.0252724	0.020504		2.07562	-0.0252724	0.0109673	0.043869		6.07562	0.0457764	1.19162	1.11151
2.08228	-0.00905991	0.0247955		2.08228	-0.00905991	-0.00333786	0.0166893		6.08228	0.0677109	1.17874	1.09482
2.08895	-0.00905991	0.0419617		2.08895	-0.00905991	-0.0181198	0.00810623		6.08895	0.0767708	1.17493	1.09768
2.09562	-0.017643	0.0400543		2.09562	-0.017643	-0.0166893	0.0185966		6.09562	0.0786781	1.14918	1.09911
2.10228	-0.0143051	0.0295639		2.10228	-0.0143051	-0.00238419	0.0309944		6.10228	0.0944138	1.12247	1.07813
2.10895	-0.0128746	0.0376701		2.10895	-0.0128746	0.00476837	0.0462532		6.10895	0.100136	1.12724	1.05858
2.11562	-0.0281334	0.0572205		2.11562	-0.0281334	0.00762939	0.0710487		6.11562	0.0715256	1.15061	1.07574
2.12228	-0.0462532	0.0624657		2.12228	-0.0462532	0.0219345	0.0796318		6.12228	0.0319481	1.16014	1.11008
2.12895	-0.0457764	0.0557899		2.12895	-0.0457764	0.0309944	0.0572205		6.12895	0.0114441	1.16205	1.13201
2.13562	-0.041008	0.0653267		2.13562	-0.041008	0.0209808	0.0214577		6.13562	-0.00238419	1.18065	1.14346
2.14228	-0.0491142	0.0796318		2.14228	-0.0491142	0.00238419	0.00238419		6.14228	-0.0343323	1.20306	1.16014
2.14895	-0.0486374	0.079155		2.14895	-0.0486374	-0.00143051	-0.00524521		6.14895	-0.067234	1.20401	1.16873
2.15562	-0.0209808	0.0681877		2.15562	-0.0209808	0.0109673	-0.0157356		6.15562	-0.0734329	1.2002	1.15061
2.16228	0.00762939	0.0700951		2.16228	0.00762939	0.0162125	-0.0133514		6.16228	-0.0710487	1.21212	1.1301
2.16895	0.0133514	0.0743866		2.16895	0.0133514	0.0247955	0.0152588		6.16895	-0.0867844	1.22786	1.13106
2.17562	0.00905991	0.0648499		2.17562	0.00905991	0.0429153	0.0457764		6.17562	-0.0991821	1.22881	1.14298
2.18228	0.017643	0.0510216		2.18228	0.017643	0.0562668	0.0476837		6.18228	-0.082016	1.22643	1.15204
2.18895	0.014782	0.0519753		2.18895	0.014782	0.0529289	0.0348091		6.18895	-0.0572205	1.24121	1.16968
2.19562	-0.020504	0.0572205		2.19562	-0.020504	0.0448227	0.0367165		6.19562	-0.0576973	1.2455	1.20544
2.20228	-0.0538826	0.0505447		2.20228	-0.0538826	0.0519753	0.0514984		6.20228	-0.0710487	1.22547	1.24168
2.20895	-0.0534058	0.0457764		2.20895	-0.0534058	0.0519753	0.0538826		6.20895	-0.0619888	1.21069	1.25217
2.21562	-0.0333786	0.0567436		2.21562	-0.0333786	0.026226	0.0500679		6.21562	-0.0357628	1.22404	1.24788
2.22228	-0.020504	0.0696182		2.22228	-0.020504	0.000476837	0.0667572		6.22228	-0.0166893	1.24502	1.2455
2.22895	-0.0181198	0.0705719		2.22895	-0.0181198	-0.00715256	0.0886917		6.22895	0.00429153	1.23501	1.23739
2.23562	-0.0185966	0.0710487		2.23562	-0.0185966	-0.0119209	0.0896454		6.23562	0.0429153	1.21355	1.21307
2.24228	-0.0376701	0.0901222		2.24228	-0.0376701	-0.038147	0.0662804		6.24228	0.0844002	1.20449	1.17922
2.24895	-0.0810623	0.113964		2.24895	-0.0810623	-0.0638962	0.0500679		6.24895	0.105858	1.18971	1.15347
2.25562	-0.113964	0.13113		2.25562	-0.113964	-0.0610352	0.0481606		6.25562	0.114918	1.15395	1.13058
2.26228	-0.107288	0.145435		2.26228	-0.107288	-0.0472069	0.0271797		6.26228	0.125408	1.11914	1.10292
2.26895	-0.0762939	0.16737		2.26895	-0.0762939	-0.0476837	-0.000953674		6.26895	0.125408	1.11866	1.08051
2.27562	-0.0486374	0.18549		2.27562	-0.0486374	-0.0524521	-0.0157356		6.27562	0.105858	1.14393	1.07717
2.28228	-0.0228882	0.180245		2.28228	-0.0228882	-0.041008	-0.0128746		6.28228	0.0863075	1.16348	1.08862
2.28895	0.0214577	0.166893		2.28895	0.0214577	-0.0271797	-0.017643		6.28895	0.0724792	1.18065	1.10245
2.29562	0.0548363	0.148296		2.29562	0.0548363	-0.0281334	-0.0257492		6.29562	0.0534058	1.20783	1.12486
2.30228	0.0371933	0.126362		2.30228	0.0371933	-0.0314713	-0.00476837		6.30228	0.0295639	1.23215	1.15633
2.30895	-0.0109673	0.0977516		2.30895	-0.0109673	-0.020504	0.0295639		6.30895	0.0219345	1.24025	1.18494
2.31562	-0.0400543	0.0839233		2.31562	-0.0400543	-0.00905991	0.0462532		6.31562	0.0414848	1.24168	1.19591
2.32228	-0.0457764	0.106812		2.32228	-0.0457764	-0.0123978	0.04673		6.32228	0.0600815	1.26123	1.20354
2.32895	-0.0662804	0.13876		2.32895	-0.0662804	-0.0133514	0.0538826		6.32895	0.0653267	1.28984	1.21832
2.33562	-0.0944138	0.153542		2.33562	-0.0944138	0.00524521	0.0538826		6.33562	0.0696182	1.30463	1.22929
2.34228	-0.0953674	0.150204		2.34228	-0.0953674	0.0309944	0.0300407		6.34228	0.0872612	1.30844	1.22786
2.34895	-0.0810623	0.145435		2.34895	-0.0810623	0.035286	-0.000953674		6.34895	0.10252	1.31321	1.22738
2.35562	-0.0844002	0.130653		2.35562	-0.0844002	0.0333786	-0.00238419		6.35562	0.0929833	1.31082	1.24502
2.36228	-0.0982285	0.087738		2.36228	-0.0982285	0.0486374	0.0243187		6.36228	0.0734329	1.28889	1.26886
2.36895	-0.0915527	0.0405312		2.36895	-0.0915527	0.0729561	0.0486374		6.36895	0.067234	1.2598	1.28412
2.37562	-0.0777245	0.0181198		2.37562	-0.0777245	0.0767708	0.0662804		6.37562	0.0610352	1.24598	1.29223
2.38228	-0.0777245	0.0224114		2.38228	-0.0777245	0.0667572	0.0805855		6.38228	0.0305176	1.25456	1.30558
2.38895	-0.0805855	0.0286102		2.38895	-0.0805855	0.0658035	0.0905991		6.38895	-0.00715256	1.26409	1.31321
2.39562	-0.0710487	0.0367165		2.39562	-0.0710487	0.0677109	0.0815392		6.39562	-0.023365	1.28317	1.30463
2.40228	-0.0576973	0.0605583		2.40228	-0.0576973	0.0452995	0.0634193		6.40228	-0.017643	1.3175	1.28603
2.40895	-0.0638962	0.0901222		2.40895	-0.0638962	0.0162125	0.0619888		6.40895	-0.0123978	1.34945	1.28508
2.41562	-0.0758171	0.104427		2.41562	-0.0758171	0.0128746	0.0758171		6.41562	-0.00810623	1.35946	1.30272
2.42228	-0.079155	0.106812		2.42228	-0.079155	0.0247955	0.0896454		6.42228	0.0119209	1.34945	1.31893
2.42895	-0.0872612	0.112534		2.42895	-0.0872612	0.0243187	0.099659		6.42895	0.026226	1.35088	1.33419
2.43562	-0.105381	0.12064		2.43562	-0.105381	0.0181198	0.113487		6.43562	0.0224114	1.35469	1.35851
2.44228	-0.122547	0.115871		2.44228	-0.122547	0.0371933	0.122547		6.44228	0.00619888	1.34134	1.38378
2.44895	-0.123024	0.110626		2.44895	-0.123024	0.0567436	0.112057		6.44895	-0.00143051	1.32561	1.37949
2.45562	-0.115395	0.118256		2.45562	-0.115395	0.0538826	0.0982285		6.45562	-0.0100136	1.33801	1.35183
2.46228	-0.118256	0.128746		2.46228	-0.118256	0.0424385	0.0982285		6.46228	-0.0391007	1.369	1.33181
2.46895	-0.116348	0.129223		2.46895	-0.116348	0.0524521	0.10252		6.46895	-0.0648499	1.38092	1.31416
2.47562	-0.102043	0.123501		2.47562	-0.102043	0.0686646	0.0901222		6.47562	-0.0691414	1.3628	1.29414
2.48228	-0.0867844	0.126839		2.48228	-0.0867844	0.0591278	0.0729561		6.48228	-0.0572205	1.34706	1.27888
2.48895	-0.0777245	0.131607		2.48895	-0.0777245	0.0448227	0.0739098		6.48895	-0.0514984	1.34373	1.28841
2.49562	-0.0681877	0.124931		2.49562	-0.0681877	0.0510216	0.0796318		6.49562	-0.0319481	1.33848	1.30844
2.50228	-0.0414848	0.121593		2.50228	-0.0414848	0.0658035	0.0715256		6.50228	0.0195503	1.32847	1.31512
2.50895	-0.014782	0.128269		2.50895	-0.014782	0.058651	0.0562668		6.50895	0.0634193	1.33324	1.31702
2.51562	-0.00429153	0.133991		2.51562	-0.00429153	0.0371933	0.058651		6.51562	0.067234	1.3628	1.31941
2.52228	0.00715256	0.123024		2.52228	0.00715256	0.0343323	0.0629425		6.52228	0.0495911	1.39141	1.31512
2.52895	0.0252724	0.109673		2.52895	0.0252724	0.0400543	0.0486374		6.52895	0.0462532	1.41048	1.29414
2.53562	0.038147	0.120163		2.53562	0.038147	0.0286102	0.0314712		6.53562	0.0429153	1.41764	1.27268
2.54228	0.020504	0.131607		2.54228	0.020504	0.0038147	0.0367165		6.54228	0.0157356	1.41954	1.26314
2.54895	-0.00476837	0.124931		2.54895	-0.00476837	-0.00333786	0.0610352		6.54895	0.00190735	1.41001	1.2517
2.55562	-0.0123978	0.112057		2.55562	-0.0123978	0.00476837	0.0829697		6.55562	0.0324249	1.39284	1.23358
2.56228	-0.0219345	0.118256		2.56228	-0.0219345	0.0114441	0.102043		6.56228	0.0729561	1.38378	1.22166
2.56895	-0.0553131	0.1297		2.56895	-0.0553131	0.0128746	0.120163		6.56895	0.0734329	1.36805	1.22738
2.57562	-0.0987053	0.120163		2.57562	-0.0987053	0.020504	0.126839		6.57562	0.0495911	1.34754	1.24264
2.58228	-0.115395	0.105381		2.58228	-0.115395	0.026226	0.110626		6.58228	0.0448227	1.33276	1.25551
2.58895	-0.118733	0.115395		2.58895	-0.118733	0.0128746	0.0867844		6.58895	0.0519753	1.3442	1.28079
2.59562	-0.130653	0.141621		2.59562	-0.130653	-0.00476837	0.0658035		6.59562	0.0391007	1.36375	1.30844
2.60228	-0.136375	0.145912		2.60228	-0.136375	-0.00524521	0.0443459		6.60228	0.0200272	1.36757	1.31512
2.60895	-0.116348	0.139713		2.60895	-0.116348	0.0100136	0.023365		6.60895	0.0276566	1.36042	1.29414
2.61562	-0.0834465	0.146866		2.61562	-0.0834465	0.0271797	0.0157356		6.61562	0.0510216	1.35803	1.27363
2.62228	-0.067234	0.160694		2.62228	-0.067234	0.0414848	0.0362396		6.62228	0.0505447	1.34516	1.28079
2.62895	-0.0581741	0.150204		2.62895	-0.0581741	0.0653267	0.0562668		6.62895	0.0276566	1.3032	1.28746
2.63562	-0.041008	0.128269		2.63562	-0.041008	0.0891685	0.0538826		6.63562	0.00429153	1.25456	1.28603
2.64228	-0.0295639	0.131607		2.64228	-0.0295639	0.0886917	0.0395775		6.64228	-0.0166893	1.23501	1.28603
2.64895	-0.038147	0.146866		2.64895	-0.038147	0.0734329	0.035286		6.64895	-0.0505447	1.25122	1.30463
2.65562	-0.0500679	0.142097		2.65562	-0.0500679	0.058651	0.0319481		6.65562	-0.0810623	1.26982	1.31702
2.66228	-0.043869	0.128746		2.66228	-0.043869	0.0505447	0.0104904		6.66228	-0.0858307	1.28555	1.29604
2.66895	-0.035286	0.144005		2.66895	-0.035286	0.0343323	-0.0123978		6.66895	-0.0705719	1.30892	1.26505
2.67562	-0.0405312	0.173092		2.67562	-0.0405312	0.0166893	-0.00572205		6.67562	-0.0529289	1.33276	1.24884
2.68228	-0.0500679	0.182629		2.68228	-0.0500679	0.0228882	0.026226		6.68228	-0.0252724	1.33181	1.24741
2.68895	-0.04673	0.181675		2.68895	-0.04673	0.0419617	0.0534058		6.68895	0.0200272	1.30844	1.23167
2.69562	-0.0557899	0.198364		2.69562	-0.0557899	0.0605583	0.0748634		6.69562	0.0605583	1.28079	1.20783
2.70228	-0.0939369	0.219822		2.70228	-0.0939369	0.0858307	0.102997		6.70228	0.0624657	1.26219	1.19925
2.70895	-0.135899	0.216007		2.70895	-0.135899	0.125408	0.124931		6.70895	0.0405312	1.24884	1.20068
2.71562	-0.152111	0.201702		2.71562	-0.152111	0.161648	0.12207		6.71562	0.035286	1.24216	1.19114
2.72228	-0.153542	0.206947		2.72228	-0.153542	0.166416	0.107765		6.72228	0.041008	1.24931	1.17731
2.72895	-0.165939	0.213146		2.72895	-0.165939	0.154018	0.101566		6.72895	0.0329018	1.25217	1.18017
2.73562	-0.166893	0.196457		2.73562	-0.166893	0.138283	0.0896454		6.73562	0.0119209	1.24788	1.19686
2.74228	-0.140667	0.170708		2.74228	-0.140667	0.109673	0.0619888		6.74228	0.0143051	1.24693	1.20497
2.74895	-0.102997	0.168323		2.74895	-0.102997	0.0624657	0.0429153		6.74895	0.0362396	1.26505	1.20592
2.75562	-0.0834465	0.175953		2.75562	-0.0834465	0.017643	0.0472069		6.75562	0.0400543	1.28651	1.21355
2.76228	-0.0710487	0.163078		2.76228	-0.0710487	0.00715256	0.0605583		6.76228	0.0238419	1.29795	1.22261
2.76895	-0.0457764	0.147819		2.76895	-0.0457764	0.0162125	0.058651		6.76895	0.00715256	1.31607	1.22547
2.77562	-0.023365	0.156403		2.77562	-0.023365	0.023365	0.0600815		6.77562	0.00190735	1.34897	1.22595
2.78228	-0.0195503	0.183106		2.78228	-0.0195503	0.0343323	0.0748634		6.78228	-0.00619888	1.369	1.24168
2.78895	-0.020504	0.190735		2.78895	-0.020504	0.064373	0.0905991		6.78895	-0.0109673	1.35613	1.26266
2.79562	-0.0100136	0.185967		2.79562	-0.0100136	0.0977516	0.099659		6.79562	-0.00286102	1.33419	1.28079
2.80228	-0.0038147	0.187874		2.80228	-0.0038147	0.0963211	0.107288		6.80228	0.0133514	1.3299	1.29461
2.80895	-0.0152588	0.185967		2.80895	-0.0152588	0.0753403	0.122547		6.80895	0.026226	1.32752	1.30606
2.81562	-0.0224114	0.168323		2.81562	-0.0224114	0.061512	0.13113		6.81562	0.0400543	1.3113	1.30844
2.82228	-0.00905991	0.141144		2.82228	-0.00905991	0.0600815	0.13113		6.82228	0.061512	1.29318	1.28841
2.82895	-0.0038147	0.132561		2.82895	-0.0038147	0.04673	0.136375		6.82895	0.0691414	1.297	1.26266
2.83562	-0.0300407	0.1297		2.83562	-0.0300407	0.0300407	0.144482		6.83562	0.0562668	1.3051	1.2455
2.84228	-0.0572205	0.121117		2.84228	-0.0572205	0.0324249	0.142097		6.84228	0.035286	1.29795	1.24025
2.84895	-0.0629425	0.127315		2.84895	-0.0629425	0.0419617	0.125885		6.84895	0.0333786	1.2908	1.23167
2.85562	-0.0662804	0.158787		2.85562	-0.0662804	0.043869	0.113487		6.85562	0.0348091	1.3051	1.22976
2.86228	-0.0872612	0.197887		2.86228	-0.0872612	0.04673	0.118256		6.86228	0.0166893	1.33371	1.24788
2.86895	-0.100613	0.213623		2.86895	-0.100613	0.0748634	0.113487		6.86895	-0.00143051	1.3485	1.26934
2.87562	-0.0844002	0.21553		2.87562	-0.0844002	0.11158	0.0934601		6.87562	0.00524521	1.34754	1.27411
2.88228	-0.0662804	0.218868		2.88228	-0.0662804	0.137329	0.0767708		6.88228	0.0286102	1.34611	1.26505
2.88895	-0.0677109	0.207901		2.88895	-0.0677109	0.152111	0.0829697		6.88895	0.0367165	1.34039	1.26696
2.89562	-0.0653267	0.170708		2.89562	-0.0653267	0.164032	0.0915527		6.89562	0.035286	1.31512	1.2722
2.90228	-0.0472069	0.126362		2.90228	-0.0472069	0.160694	0.0767708		6.90228	0.0514984	1.28174	1.25933
2.90895	-0.0343323	0.106812		2.90895	-0.0343323	0.134468	0.0681877		6.90895	0.0658035	1.25837	1.23835
2.91562	-0.0472069	0.101089		2.91562	-0.0472069	0.107765	0.0858307		6.91562	0.0443459	1.24788	1.23072
2.92228	-0.0548363	0.0963211		2.92228	-0.0548363	0.104427	0.103951		6.92228	-0.00429153	1.23596	1.23262
2.92895	-0.0367165	0.099659		2.92895	-0.0367165	0.116825	0.0929833		6.92895	-0.0405312	1.22929	1.22213
2.93562	-0.0171661	0.122547		2.93562	-0.0171661	0.116348	0.0700951		6.93562	-0.0505447	1.24216	1.19877
2.94228	-0.0200272	0.146866		2.94228	-0.0200272	0.108242	0.0662804		6.94228	-0.0596047	1.25408	1.18828
2.94895	-0.0267029	0.145435		2.94895	-0.0267029	0.110149	0.0658035		6.94895	-0.0658035	1.24693	1.19019
2.95562	-0.00953674	0.14019		2.95562	-0.00953674	0.11301	0.0519753		6.95562	-0.0548363	1.23119	1.18685
2.96228	0.0109673	0.149727		2.96228	0.0109673	0.0901222	0.04673		6.96228	-0.0343323	1.22833	1.18303
2.96895	0.00810623	0.164509		2.96895	0.00810623	0.0567436	0.0734329		6.96895	-0.0276566	1.23692	1.19114
2.97562	-0.00762939	0.167847		2.97562	-0.00762939	0.0452995	0.12064		6.97562	-0.0348091	1.23358	1.2002
2.98228	0.000476837	0.170708		2.98228	0.000476837	0.0433922	0.156403		6.98228	-0.035286	1.22643	1.18828
2.98895	0.0224114	0.188351		2.98895	0.0224114	0.0295639	0.183106		6.98895	-0.0281334	1.24311	1.17636
2.99562	0.0329018	0.196934		2.99562	0.0329018	0.0228882	0.213623		6.99562	-0.0200272	1.26839	1.18685
3.00228	0.0319481	0.178814		3.00228	0.0319481	0.0429153	0.238895		7.00228	-0.00715256	1.28603	1.20163
3.00895	0.0329018	0.148773		3.00895	0.0329018	0.0677109	0.239372
3.01562	0.0367165	0.126839		3.01562	0.0367165	0.0753403	0.222683
3.02228	0.0271797	0.107288		3.02228	0.0271797	0.0915527	0.208855
3.02895	0.0162125	0.0815392		3.02895	0.0162125	0.129223	0.190735
3.03562	0.0128746	0.067234		3.03562	0.0128746	0.161648	0.151634
3.04228	0.00524521	0.0748634		3.04228	0.00524521	0.167847	0.105381
3.04895	-0.0133514	0.0967979		3.04895	-0.0133514	0.169754	0.0810623
3.05562	-0.0338554	0.104427		3.05562	-0.0338554	0.194073	0.0734329
3.06228	-0.0448227	0.105858		3.06228	-0.0448227	0.211716	0.0700951
3.06895	-0.0619888	0.11301		3.06895	-0.0619888	0.205994	0.0734329
3.07562	-0.0891685	0.123501		3.07562	-0.0891685	0.18549	0.0925064
3.08228	-0.104904	0.127315		3.08228	-0.104904	0.174046	0.103474
3.08895	-0.100136	0.122547		3.08895	-0.100136	0.160217	0.0782013
3.09562	-0.0958443	0.12207		3.09562	-0.0958443	0.116348	0.0343323
3.10228	-0.108719	0.11158		3.10228	-0.108719	0.0624657	-0.00619888
3.10895	-0.117779	0.0834465		3.10895	-0.117779	0.017643	-0.0505447
3.11562	-0.113964	0.0395775		3.11562	-0.113964	-0.0200272	-0.110626
3.12228	-0.115395	-0.00953674		3.12228	-0.115395	-0.0653267	-0.160217
3.12895	-0.134468	-0.0658035		3.12895	-0.134468	-0.0967979	-0.166416
3.13562	-0.146866	-0.119209		3.13562	-0.146866	-0.0905991	-0.136375
3.14228	-0.136852	-0.142574		3.14228	-0.136852	-0.067234	-0.0934601
3.14895	-0.1297	-0.117779		3.14895	-0.1297	-0.0414848	-0.0276566
3.15562	-0.137806	-0.058651		3.15562	-0.137806	-0.00238419	0.0696182
3.16228	-0.145435	0.0157356		3.16228	-0.145435	0.067234	0.174999
3.16895	-0.133038	0.105858		3.16895	-0.133038	0.135899	0.256538
3.17562	-0.123024	0.208855		3.17562	-0.123024	0.181675	0.310421
3.18228	-0.134945	0.308037		3.18228	-0.134945	0.23222	0.360966
3.18895	-0.154495	0.385284		3.18895	-0.154495	0.302792	0.394344
3.19562	-0.155449	0.452042		3.19562	-0.155449	0.369549	0.402927
3.20228	-0.138283	0.515938		3.20228	-0.138283	0.397682	0.400066
3.20895	-0.12207	0.545979		3.20895	-0.12207	0.395298	0.398159
3.21562	-0.0953674	0.505447		3.21562	-0.0953674	0.365257	0.36478
3.22228	-0.0476837	0.39053		3.22228	-0.0476837	0.266552	0.247478
3.22895	0.00524521	0.217915		3.22895	0.00524521	0.0863075	0.0667572
3.23562	0.0357628	0		3.23562	0.0357628	-0.130653	-0.121593
3.24228	0.0448227	-0.239849		3.24228	0.0448227	-0.320911	-0.283718
3.24895	0.0433922	-0.432968		3.24895	0.0433922	-0.462532	-0.422955
3.25562	0.0214577	-0.514984		3.25562	0.0214577	-0.537872	-0.503063
3.26228	-0.020504	-0.477791		3.26228	-0.020504	-0.517368	-0.472069
3.26895	-0.0548363	-0.352383		3.26895	-0.0548363	-0.39053	-0.334263
3.27562	-0.0605583	-0.163078		3.27562	-0.0605583	-0.198841	-0.143528
3.28228	-0.0567436	0.0724792		3.28228	-0.0567436	0.00667572	0.0567436
3.28895	-0.0691414	0.302315		3.28895	-0.0691414	0.210762	0.264645
3.29562	-0.0786781	0.481129		3.29562	-0.0786781	0.41151	0.459194
3.30228	-0.0629425	0.614643		3.30228	-0.0629425	0.597477	0.612736
3.30895	-0.0386238	0.734806		3.30895	-0.0386238	0.751495	0.726223
3.31562	-0.0395775	0.839233		3.31562	-0.0395775	0.874519	0.818253
3.32228	-0.0653267	0.907421		3.32228	-0.0653267	0.970364	0.889778
3.32895	-0.0786781	0.959396		3.32895	-0.0786781	1.03664	0.93174
3.33562	-0.0739098	1.01757		3.33562	-0.0739098	1.06287	0.963211
3.34228	-0.0743866	1.06049		3.34228	-0.0743866	1.05906	1.00231
3.34895	-0.0839233	1.0581		3.34895	-0.0839233	1.03617	1.02902
3.35562	-0.0834465	1.02806		3.35562	-0.0834465	0.983715	1.02377
3.36228	-0.0667572	1.00517		3.36228	-0.0667572	0.904083	1.00088
3.36895	-0.0519753	0.974655		3.36895	-0.0519753	0.813961	0.979424
3.37562	-0.0481606	0.919342		3.37562	-0.0481606	0.738144	0.939369
3.38228	-0.0391007	0.850677		3.38228	-0.0391007	0.665188	0.866413
3.38895	-0.0319481	0.797749		3.38895	-0.0319481	0.589371	0.780582
3.39562	-0.035286	0.74625		3.39562	-0.035286	0.533104	0.707626
3.40228	-0.041008	0.674248		3.40228	-0.041008	0.513077	0.636101
3.40895	-0.0324249	0.59557		3.40895	-0.0324249	0.510216	0.551701
3.41562	-0.0185966	0.532627		3.41562	-0.0185966	0.491619	0.478745
3.42228	-0.0243187	0.486851		3.42228	-0.0243187	0.462532	0.439644
3.42895	-0.0290871	0.445843		3.42895	-0.0290871	0.444412	0.414372
3.43562	-0.0128746	0.412464		3.43562	-0.0128746	0.427723	0.379562
3.44228	0.0100136	0.396252		3.44228	0.0100136	0.392437	0.344753
3.44895	0.00858307	0.388145		3.44895	0.00858307	0.349522	0.328541
3.45562	-0.00953674	0.378609		3.45562	-0.00953674	0.322819	0.313759
3.46228	-0.0114441	0.372887		3.46228	-0.0114441	0.304699	0.275135
3.46895	-0.0114441	0.37384		3.46895	-0.0114441	0.268459	0.235081
3.47562	-0.0271797	0.375271		3.47562	-0.0271797	0.234127	0.217438
3.48228	-0.0519753	0.370979		3.48228	-0.0519753	0.222206	0.216007
3.48895	-0.0596047	0.368118		3.48895	-0.0596047	0.214577	0.209332
3.49562	-0.0610352	0.377655		3.49562	-0.0610352	0.191212	0.217438
3.50228	-0.0762939	0.389576		3.50228	-0.0762939	0.171661	0.255108
3.50895	-0.0905991	0.389576		3.50895	-0.0905991	0.182629	0.294685
3.51562	-0.0920296	0.393391		3.51562	-0.0920296	0.196934	0.303745
3.52228	-0.0863075	0.41008		3.52228	-0.0863075	0.191212	0.295639
3.52895	-0.0853538	0.425339		3.52895	-0.0853538	0.182629	0.297546
3.53562	-0.0734329	0.412464		3.53562	-0.0734329	0.195026	0.29707
3.54228	-0.0386238	0.375271		3.54228	-0.0386238	0.207901	0.273228
3.54895	-0.00190735	0.349045		3.54895	-0.00190735	0.205517	0.249386
3.55562	0.00667572	0.326157		3.55562	0.00667572	0.202179	0.250816
3.56228	0.00238419	0.294685		3.56228	0.00238419	0.216007	0.264168
3.56895	0.00572205	0.266552		3.56895	0.00572205	0.233173	0.258446
3.57562	0.00953674	0.258923		3.57562	0.00953674	0.231743	0.243664
3.58228	-0.00715256	0.265122		3.58228	-0.00715256	0.22459	0.248432
3.58895	-0.0333786	0.259876		3.58895	-0.0333786	0.227451	0.252724
3.59562	-0.0338554	0.257015		3.59562	-0.0338554	0.236034	0.240803
3.60228	-0.0162125	0.259876		3.60228	-0.0162125	0.23222	0.222206
3.60895	-0.00619888	0.247955		3.60895	-0.00619888	0.218391	0.229835
3.61562	-0.0100136	0.22459		3.61562	-0.0100136	0.210285	0.245571
3.62228	-0.0133514	0.210762		3.62228	-0.0133514	0.208855	0.248909
3.62895	-0.0162125	0.220776		3.62895	-0.0162125	0.198364	0.257015
3.63562	-0.0238419	0.234604		3.63562	-0.0238419	0.180721	0.28801
3.64228	-0.0319481	0.240326		3.64228	-0.0319481	0.175476	0.330448
3.64895	-0.0295639	0.261784		3.64895	-0.0295639	0.184059	0.349522
3.65562	-0.0348091	0.2985		3.65562	-0.0348091	0.185013	0.350952
3.66228	-0.0562668	0.337124		3.66228	-0.0562668	0.17786	0.356674
3.66895	-0.0782013	0.361443		3.66895	-0.0782013	0.183105	0.35572
3.67562	-0.0891685	0.378132		3.67562	-0.0891685	0.19598	0.341415
3.68228	-0.0958443	0.40102		3.68228	-0.0958443	0.192642	0.324726
3.68895	-0.112534	0.421047		3.68895	-0.112534	0.183105	0.329495
3.69562	-0.110149	0.4282		3.69562	-0.110149	0.19598	0.34523
3.70228	-0.0810623	0.424385		3.70228	-0.0810623	0.216484	0.347614
3.70895	-0.0500679	0.424385		3.70895	-0.0500679	0.2141	0.347137
3.71562	-0.043869	0.427246		3.71562	-0.043869	0.200748	0.359535
3.72228	-0.0576973	0.418186		3.72228	-0.0576973	0.201702	0.370503
3.72895	-0.0705719	0.399589		3.72895	-0.0705719	0.216484	0.360489
3.73562	-0.0853538	0.394821		3.73562	-0.0853538	0.219822	0.346661
3.74228	-0.101566	0.397205		3.74228	-0.101566	0.211716	0.349045
3.74895	-0.102997	0.389099		3.74895	-0.102997	0.207901	0.357151
3.75562	-0.084877	0.376225		3.75562	-0.084877	0.200748	0.3438
3.76228	-0.0638962	0.385284		3.76228	-0.0638962	0.17786	0.332356
3.76895	-0.0514984	0.413895		3.76895	-0.0514984	0.145435	0.34523
3.77562	-0.0457764	0.425339		3.77562	-0.0457764	0.118256	0.362873
3.78228	-0.0348091	0.411034		3.78228	-0.0348091	0.0905991	0.359535
3.78895	-0.0305176	0.3829		3.78895	-0.0305176	0.0448227	0.330448
3.79562	-0.038147	0.334263		3.79562	-0.038147	-0.043869	0.279427
3.80228	-0.0457764	0.235081		3.80228	-0.0457764	-0.178337	0.174999
3.80895	-0.0391007	0.0891685		3.80895	-0.0391007	-0.374794	-0.0166893
3.81562	-0.0324249	-0.0796318		3.81562	-0.0324249	-0.639439	-0.270844
3.82228	-0.0524521	-0.264168		3.82228	-0.0524521	-0.939846	-0.544071
3.82895	-0.0882149	-0.464916		3.82895	-0.0882149	-1.2269	-0.796795
3.83562	-0.109196	-0.646591		3.83562	-0.109196	-1.44672	-0.991821
3.84228	-0.113964	-0.75531		3.84228	-0.113964	-1.56736	-1.08004
3.84895	-0.115871	-0.779629		3.84895	-0.115871	-1.54352	-1.02472
3.85562	-0.106812	-0.73576		3.85562	-0.106812	-1.35612	-0.850677
3.86228	-0.0653267	-0.617504		3.86228	-0.0653267	-1.05524	-0.605106
3.86895	-0.020504	-0.421047		3.86895	-0.020504	-0.711918	-0.32568
3.87562	-0.00238419	-0.181198		3.87562	-0.00238419	-0.368118	-0.0429153
3.88228	-0.00476837	0.0395775		3.88228	-0.00476837	-0.0476837	0.205517
3.88895	-0.00429153	0.234604		3.88895	-0.00429153	0.205994	0.394821
3.89562	-0.00953674	0.421524		3.89562	-0.00953674	0.370979	0.537396
3.90228	-0.0424385	0.587463		3.90228	-0.0424385	0.489235	0.658989
3.90895	-0.0734329	0.706196		3.90895	-0.0734329	0.598907	0.760078
3.91562	-0.0815392	0.79155		3.91562	-0.0815392	0.692844	0.833035
3.92228	-0.0739098	0.87738		3.92228	-0.0739098	0.752449	0.891686
3.92895	-0.0724792	0.948429		3.92895	-0.0724792	0.796795	0.953674
3.93562	-0.0715256	0.984192		3.93562	-0.0715256	0.841618	1.00613
3.94228	-0.0538826	0.993252		3.94228	-0.0538826	0.864029	1.03521
3.94895	-0.0376701	1.00803		3.94895	-0.0376701	0.859737	1.05095
3.95562	-0.0367165	1.00851		3.95562	-0.0367165	0.859737	1.0705
3.96228	-0.0457764	0.974655		3.96228	-0.0457764	0.88501	1.07813
3.96895	-0.0491142	0.922203		3.96895	-0.0491142	0.905514	1.05143
3.97562	-0.0543594	0.881672		3.97562	-0.0543594	0.897408	1.019
3.98228	-0.0777245	0.856876		3.98228	-0.0777245	0.883579	0.999927
3.98895	-0.104427	0.826836		3.98895	-0.104427	0.879765	0.987053
3.99562	-0.105858	0.810623		3.99562	-0.105858	0.867367	0.953198
4.00228	-0.0915527	0.819683		4.00228	-0.0915527	0.828743	0.912189
4.00895	-0.0844002	0.83065		4.00895	-0.0844002	0.798225	0.886917
4.01562	-0.0844002	0.813007		4.01562	-0.0844002	0.795841	0.85783
4.02228	-0.0801086	0.778198		4.02228	-0.0801086	0.804901	0.807762
4.02895	-0.084877	0.74625		4.02895	-0.084877	0.801563	0.752449
4.03562	-0.120163	0.703812		4.03562	-0.120163	0.797749	0.719547
4.04228	-0.162602	0.636101		4.04228	-0.162602	0.803471	0.697613
4.04895	-0.18549	0.574112		4.04895	-0.18549	0.787258	0.661373
4.05562	-0.189304	0.553131		4.05562	-0.189304	0.734806	0.617981
4.06228	-0.180245	0.553608		4.06228	-0.180245	0.668526	0.590324
4.06895	-0.154018	0.545502		4.06895	-0.154018	0.62418	0.572205
4.07562	-0.102043	0.528812		4.07562	-0.102043	0.594616	0.538826
4.08228	-0.0548363	0.525951		4.08228	-0.0548363	0.564098	0.503063
4.08895	-0.0367165	0.524521		4.08895	-0.0367165	0.54121	0.486851
4.09562	-0.0257492	0.498772		4.09562	-0.0257492	0.532627	0.48399
4.10228	-0.00190735	0.459671		4.10228	-0.00190735	0.522137	0.472069
4.10895	0.0252724	0.431061		4.10895	0.0252724	0.482559	0.455379
4.11562	0.0257492	0.414372		4.11562	0.0257492	0.432491	0.455856
4.12228	0.017643	0.395298		4.12228	0.017643	0.40102	0.459671
4.12895	0.026226	0.381947		4.12895	0.026226	0.39196	0.445366
4.13562	0.0376701	0.388622		4.13562	0.0376701	0.387192	0.4282
4.14228	0.0243187	0.398159		4.14228	0.0243187	0.379086	0.425816
4.14895	-0.00905991	0.387192		4.14895	-0.00905991	0.383377	0.422478
4.15562	-0.0257492	0.365734		4.15562	-0.0257492	0.380993	0.391006
4.16228	-0.0243187	0.353813		4.16228	-0.0243187	0.349998	0.348568
4.16895	-0.0329018	0.346184		4.16895	-0.0329018	0.28944	0.325203
4.17562	-0.0562668	0.331402		4.17562	-0.0562668	0.233173	0.30756
4.18228	-0.0715256	0.321865		4.18228	-0.0715256	0.205517	0.276566
4.18895	-0.0667572	0.33617		4.18895	-0.0667572	0.193596	0.251293
4.19562	-0.0696182	0.357628		4.19562	-0.0696182	0.196457	0.267029
4.20228	-0.084877	0.360489		4.20228	-0.084877	0.2141	0.301361
4.20895	-0.0963211	0.348568		4.20895	-0.0963211	0.254154	0.316143
4.21562	-0.099659	0.336647		4.21562	-0.099659	0.295639	0.314236
4.22228	-0.109196	0.323772		4.22228	-0.109196	0.321865	0.322342
4.22895	-0.127315	0.300884		4.22895	-0.127315	0.330925	0.335216
4.23562	-0.136375	0.287533		4.23562	-0.136375	0.315189	0.325203
4.24228	-0.141621	0.2985		4.24228	-0.141621	0.281334	0.312805
4.24895	-0.146389	0.317097		4.24895	-0.146389	0.24271	0.323772
4.25562	-0.14019	0.317097		4.25562	-0.14019	0.216484	0.347137
4.26228	-0.115395	0.30756		4.26228	-0.115395	0.190258	0.355244
4.26895	-0.0896454	0.310898		4.26895	-0.0896454	0.152111	0.353813
4.27562	-0.0767708	0.313282		4.27562	-0.0767708	0.126362	0.356674
4.28228	-0.0624657	0.299454		4.28228	-0.0624657	0.136375	0.350952
4.28895	-0.0395775	0.286579		4.28895	-0.0395775	0.161648	0.331402
4.29562	-0.0281334	0.302315		4.29562	-0.0281334	0.17643	0.320435
4.30228	-0.038147	0.331879		4.30228	-0.038147	0.194073	0.33617
4.30895	-0.0514984	0.339031		4.30895	-0.0514984	0.235081	0.35429
4.31562	-0.0448227	0.333309		4.31562	-0.0448227	0.275135	0.35572
4.32228	-0.0371933	0.3438		4.32228	-0.0371933	0.282288	0.352383
4.32895	-0.0462532	0.363827		4.32895	-0.0462532	0.277519	0.359058
4.33562	-0.0553131	0.376225		4.33562	-0.0553131	0.297546	0.366211
4.34228	-0.0414848	0.393867		4.34228	-0.0414848	0.340462	0.364304
4.34895	-0.0228882	0.43869		4.34895	-0.0228882	0.389576	0.384331
4.35562	-0.0290871	0.497341		4.35562	-0.0290871	0.449181	0.441074
4.36228	-0.0457764	0.546932		4.36228	-0.0457764	0.534058	0.510693
4.36895	-0.0338554	0.600815		4.36895	-0.0338554	0.622272	0.565052
4.37562	-0.00858307	0.673294		4.37562	-0.00858307	0.681877	0.617981
4.38228	-0.00286102	0.73719		4.38228	-0.00286102	0.716686	0.69046
4.38895	-0.00762939	0.776291		4.38895	-0.00762939	0.74482	0.757694
4.39562	0.00572205	0.817299		4.39562	0.00572205	0.771999	0.80061
4.40228	0.0324249	0.882626		4.40228	0.0324249	0.786781	0.83828
4.40895	0.0267029	0.943661		4.40895	0.0267029	0.802994	0.902653
4.41562	0.00333786	0.967503		4.41562	0.00333786	0.835896	0.974178
4.42228	-0.0038147	0.973701		4.42228	-0.0038147	0.881195	1.02043
4.42895	0.00858307	1.0004		4.42895	0.00858307	0.926495	1.04284
4.43562	0.0100136	1.03617		4.43562	0.0100136	0.977039	1.07717
4.44228	0.00333786	1.05381		4.44228	0.00333786	1.04141	1.12057
4.44895	0.0128746	1.06573		4.44895	0.0128746	1.09482	1.14536
4.45562	0.0257492	1.10006		4.45562	0.0257492	1.11485	1.14775
4.46228	0.014782	1.14918		4.46228	0.014782	1.11246	1.14775
4.46895	-0.0185966	1.1754		4.46895	-0.0185966	1.10579	1.15633
4.47562	-0.0414848	1.18589		4.47562	-0.0414848	1.09243	1.15108
4.48228	-0.0576973	1.19019		4.48228	-0.0576973	1.06573	1.12915
4.48895	-0.0758171	1.18351		4.48895	-0.0758171	1.05	1.10722
4.49562	-0.0863075	1.1487		4.49562	-0.0863075	1.05715	1.08719
4.50228	-0.079155	1.10674		4.50228	-0.079155	1.06049	1.06049
4.50895	-0.0677109	1.08099		4.50895	-0.0677109	1.04094	1.02806
4.51562	-0.0681877	1.05143		4.51562	-0.0681877	1.01137	0.999451
4.52228	-0.0681877	1.01328		4.52228	-0.0681877	0.988483	0.975132
4.52895	-0.0591278	0.978947		4.52895	-0.0591278	0.95892	0.941277
4.53562	-0.0605583	0.965118		4.53562	-0.0605583	0.916004	0.91362
4.54228	-0.0801086	0.946522		4.54228	-0.0801086	0.887394	0.904083
4.54895	-0.0929833	0.907421		4.54895	-0.0929833	0.886917	0.906467
4.55562	-0.0844002	0.876427		4.55562	-0.0844002	0.895023	0.899792
4.56228	-0.0734329	0.865936		4.56228	-0.0734329	0.885963	0.890255
4.56895	-0.0786781	0.854015		4.56895	-0.0786781	0.862598	0.895023
4.57562	-0.079155	0.823021		4.57562	-0.079155	0.846386	0.893116
4.58228	-0.0562668	0.796795		4.58228	-0.0562668	0.826836	0.855923
4.58895	-0.0343323	0.79298		4.58895	-0.0343323	0.79298	0.795841
4.59562	-0.0319481	0.78392		4.59562	-0.0319481	0.754356	0.749588
4.60228	-0.0443459	0.740051		4.60228	-0.0443459	0.734329	0.715256
4.60895	-0.0491142	0.690937		4.60895	-0.0491142	0.730515	0.667572
4.61562	-0.061512	0.669479		4.61562	-0.061512	0.715733	0.627041
4.62228	-0.0915527	0.659943		4.62228	-0.0915527	0.691414	0.627041
4.62895	-0.121593	0.632286		4.62895	-0.121593	0.668049	0.649929
4.63562	-0.134468	0.598431		4.63562	-0.134468	0.64373	0.653744
4.64228	-0.128269	0.592709		4.64228	-0.128269	0.60463	0.641823
4.64895	-0.115395	0.596047		4.64895	-0.115395	0.56076	0.645161
4.65562	-0.0929833	0.580311		4.65562	-0.0929833	0.537395	0.653267
4.66228	-0.0596047	0.554085		4.66228	-0.0596047	0.522137	0.640392
4.66895	-0.0286102	0.536919		4.66895	-0.0286102	0.499249	0.622273
4.67562	-0.00143051	0.523567		4.67562	-0.00143051	0.463486	0.627041
4.68228	0.0290871	0.490189		4.68228	0.0290871	0.436306	0.641823
4.68895	0.0619888	0.463486		4.68895	0.0619888	0.410557	0.638962
4.69562	0.0801086	0.463009		4.69562	0.0801086	0.369549	0.619888
4.70228	0.0681877	0.468731		4.70228	0.0681877	0.337601	0.608444
4.70895	0.0495911	0.460148		4.70895	0.0495911	0.329494	0.588417
4.71562	0.0309944	0.444889		4.71562	0.0309944	0.340939	0.544071
4.72228	0.0114441	0.452042		4.72228	0.0114441	0.339508	0.495434
4.72895	-0.017643	0.452995		4.72895	-0.017643	0.335217	0.47493
4.73562	-0.0309944	0.427723		4.73562	-0.0309944	0.347137	0.474453
4.74228	-0.0138283	0.392437		4.74228	-0.0138283	0.358582	0.461101
4.74895	0.00619888	0.384808		4.74895	0.00619888	0.353813	0.442028
4.75562	0.00905991	0.397682		4.75562	0.00905991	0.338554	0.433922
4.76228	0.00286102	0.400066		4.76228	0.00286102	0.339031	0.423431
4.76895	0.0185966	0.403881		4.76895	0.0185966	0.342369	0.385284
4.77562	0.0362396	0.420094		4.77562	0.0362396	0.329494	0.338554
4.78228	0.038147	0.43726		4.78228	0.038147	0.309467	0.323772
4.78895	0.0419617	0.4282		4.78895	0.0419617	0.301838	0.335693
4.79562	0.0739098	0.411511		4.79562	0.0739098	0.305653	0.341892
4.80228	0.113487	0.411034		4.80228	0.113487	0.308037	0.339508
4.80895	0.12207	0.412941		4.80895	0.12207	0.311852	0.344753
4.81562	0.105381	0.402451		4.81562	0.105381	0.331402	0.352859
4.82228	0.0920296	0.389576		4.82228	0.0920296	0.35429	0.332356
4.82895	0.0829697	0.391483		4.82895	0.0829697	0.357151	0.295162
4.83562	0.0629425	0.381947		4.83562	0.0629425	0.345707	0.270844
4.84228	0.0367165	0.344753		4.84228	0.0367165	0.332832	0.265122
4.84895	0.0219345	0.312805		4.84895	0.0219345	0.311852	0.261307
4.85562	0.0138283	0.319958		4.85562	0.0138283	0.270844	0.256538
4.86228	-0.00762939	0.350475		4.86228	-0.00762939	0.227928	0.270367
4.86895	-0.0243187	0.36478		4.86895	-0.0243187	0.207901	0.28944
4.87562	-0.0247955	0.373364		4.87562	-0.0247955	0.202656	0.301838
4.88228	-0.0166893	0.396728		4.88228	-0.0166893	0.202656	0.308037
4.88895	-0.0238419	0.413895		4.88895	-0.0238419	0.2141	0.322819
4.89562	-0.0371933	0.398159		4.89562	-0.0371933	0.244617	0.33617
4.90228	-0.0309944	0.369072		4.90228	-0.0309944	0.277042	0.33617
4.90895	-0.0247955	0.361919		4.90895	-0.0247955	0.294209	0.342369
4.91562	-0.041008	0.362396		4.91562	-0.041008	0.308514	0.362396
4.92228	-0.0710487	0.351906		4.92228	-0.0710487	0.321388	0.380516
4.92895	-0.0748634	0.339031		4.92895	-0.0748634	0.318527	0.376701
4.93562	-0.0591278	0.348091		4.93562	-0.0591278	0.290871	0.376225
4.94228	-0.04673	0.364304		4.94228	-0.04673	0.261307	0.3829
4.94895	-0.0333786	0.368118		4.94895	-0.0333786	0.246048	0.374794
4.95562	-0.00953674	0.379086		4.95562	-0.00953674	0.23365	0.344753
4.96228	0.00905991	0.405312		4.96228	0.00905991	0.210762	0.323296
4.96895	-0.00429153	0.433922		4.96895	-0.00429153	0.19455	0.329971
4.97562	-0.0252724	0.432491		4.97562	-0.0252724	0.197887	0.333786
4.98228	-0.0276566	0.413418		4.98228	-0.0276566	0.20647	0.315666
4.98895	-0.0295639	0.405788		4.98895	-0.0295639	0.202179	0.299454
4.99562	-0.0529289	0.403881		4.99562	-0.0529289	0.193596	0.306606
5.00228	-0.0782013	0.392914		5.00228	-0.0782013	0.201702	0.322342
5.00895	-0.0729561	0.376225		5.00895	-0.0729561	0.21553	0.317097
5.01562	-0.0462532	0.382423		5.01562	-0.0462532	0.225544	0.306129
5.02228	-0.0305176	0.401974		5.02228	-0.0305176	0.239372	0.317097
5.02895	-0.0128746	0.409603		5.02895	-0.0128746	0.262737	0.338078
5.03562	0.0238419	0.414372		5.03562	0.0238419	0.279903	0.340462
5.04228	0.064373	0.438213		5.04228	0.064373	0.275612	0.326634
5.04895	0.0858307	0.469685		5.04895	0.0858307	0.272751	0.322819
5.05562	0.0963211	0.482082		5.05562	0.0963211	0.285149	0.32568
5.06228	0.117302	0.482082		5.06228	0.117302	0.298023	0.31662
5.06895	0.13876	0.497341		5.06895	0.13876	0.291824	0.309467
5.07562	0.154018	0.513077		5.07562	0.154018	0.28038	0.330925
5.08228	0.186443	0.503063		5.08228	0.186443	0.278473	0.360966
5.08895	0.247478	0.474453		5.08895	0.247478	0.26989	0.376701
5.09562	0.322342	0.455856		5.09562	0.322342	0.236511	0.378132
5.10228	0.385761	0.44632		5.10228	0.385761	0.192165	0.385284
5.10895	0.451565	0.422478		5.10895	0.451565	0.169277	0.38147
5.11562	0.533581	0.396252		5.11562	0.533581	0.169277	0.347137
5.12228	0.623703	0.387192		5.12228	0.623703	0.173092	0.307083
5.12895	0.704288	0.398159		5.12895	0.704288	0.181198	0.28944
5.13562	0.778675	0.408649		5.13562	0.778675	0.20504	0.28801
5.14228	0.868321	0.418663		5.14228	0.868321	0.233173	0.285149
5.14895	0.980854	0.440597		5.14895	0.980854	0.246048	0.294685
5.15562	1.11294	0.461578		5.15562	1.11294	0.246048	0.33474
5.16228	1.27935	0.471592		5.16228	1.27935	0.258923	0.394344
5.16895	1.50013	0.480652		5.16895	1.50013	0.277996	0.442982
5.17562	1.76907	0.504017		5.17562	1.76907	0.286579	0.482559
5.18228	2.07186	0.538349		5.18228	2.07186	0.287056	0.534058
5.18895	2.41804	0.567436		5.18895	2.41804	0.302792	0.586033
5.19562	2.82908	0.601769		5.19562	2.82908	0.315189	0.62418
5.20228	3.28588	0.654221		5.20228	3.28588	0.298023	0.658989
5.20895	3.77417	0.705719		5.20895	3.77417	0.26226	0.714779
5.21562	4.3292	0.733376		5.21562	4.3292	0.248432	0.78249
5.22228	4.99868	0.743866		5.22228	4.99868	0.259399	0.822544
5.22895	5.7764	0.760555		5.22895	5.7764	0.268459	0.83971
5.23562	6.64139	0.78249		5.23562	6.64139	0.271797	0.84877
5.24228	7.61747	0.789642		5.24228	7.61747	0.284195	0.842094
5.24895	8.73661	0.785351		5.24895	8.73661	0.302315	0.805855
5.25562	9.9802	0.784397		5.25562	9.9802	0.297546	0.756741
5.26228	11.3082	0.787735		5.26228	11.3082	0.276089	0.729084
5.26895	12.712	0.776291		5.26895	12.712	0.258446	0.714302
5.27562	14.1945	0.756264		5.27562	14.1945	0.260353	0.690937
5.28228	15.7213	0.743389		5.28228	15.7213	0.265598	0.669003
5.28895	17.2501	0.734329		5.28895	17.2501	0.279427	0.661373
5.29562	18.7607	0.721931		5.29562	18.7607	0.315666	0.658989
5.30228	20.2427	0.709534		5.30228	20.2427	0.355721	0.645161
5.30895	21.6627	0.71907		5.30895	21.6627	0.370502	0.638962
5.31562	22.9754	0.736237		5.31562	22.9754	0.356197	0.658989
5.32228	24.1566	0.745773		5.32228	24.1566	0.346661	0.685215
5.32895	25.1861	0.757694		5.32895	25.1861	0.341892	0.705242
5.33562	26.0363	0.784397		5.33562	26.0363	0.326157	0.723839
5.34228	26.679	0.763416		5.34228	26.679	0.314713	0.71764
5.34895	27.1091	0.592709		5.34895	27.1091	0.337601	0.595093
5.35562	27.3342	0.267983		5.35562	27.3342	0.385761	0.329495
5.36228	27.3561	-0.104904		5.36228	27.3561	0.421524	0.0138283
5.36895	27.1745	-0.409126		5.36895	27.1745	0.442028	-0.221252
5.37562	26.8006	-0.591278		5.37562	26.8006	0.460148	-0.32711
5.38228	26.2499	-0.595093		5.38228	26.2499	0.471115	-0.298023
5.38895	25.5303	-0.361919		5.38895	25.5303	0.460148	-0.0858307
5.39562	24.6549	0.0691414		5.39562	24.6549	0.439644	0.305653
5.40228	23.664	0.56076		5.40228	23.664	0.435352	0.769138
5.40895	22.5992	0.98753		5.40895	22.5992	0.440121	1.15299
5.41562	21.4767	1.30367		5.41562	21.4767	0.43869	1.40381
5.42228	20.3037	1.50204		5.42228	20.3037	0.434875	1.56212
5.42895	19.1102	1.59979		5.42895	19.1102	0.437737	1.65606
5.43562	17.931	1.64938		5.43562	17.931	0.439167	1.69563
5.44228	16.7575	1.69945		5.44228	16.7575	0.422955	1.70326
5.44895	15.5745	1.74856		5.44895	15.5745	0.404358	1.71471
5.45562	14.4043	1.7786		5.45562	14.4043	0.399113	1.73283
5.46228	13.2842	1.80483		5.46228	13.2842	0.403404	1.73616
5.46895	12.2142	1.83773		5.46895	12.2142	0.395298	1.73187
5.47562	11.1699	1.85204		5.47562	11.1699	0.385761	1.74236
5.48228	10.1676	1.84011		5.48228	10.1676	0.386715	1.75953
5.48895	9.24063	1.81627		5.48895	9.24063	0.384331	1.76477
5.49562	8.38709	1.80149		5.49562	8.38709	0.367641	1.76191
5.50228	7.586	1.78194		5.50228	7.586	0.344276	1.76621
5.50895	6.83832	1.74999		5.50895	6.83832	0.335217	1.76382
5.51562	6.1717	1.73521		5.51562	6.1717	0.331402	1.74618
5.52228	5.57709	1.74522		5.52228	5.57709	0.319958	1.73426
5.52895	5.02014	1.76764		5.52895	5.02014	0.317097	1.74809
5.53562	4.49801	1.77002		5.53562	4.49801	0.337124	1.76382
5.54228	4.02927	1.75667		5.54228	4.02927	0.365257	1.75953
5.54895	3.6149	1.75047		5.54895	3.6149	0.385284	1.74856
5.55562	3.23439	1.73569		5.55562	3.23439	0.404358	1.73998
5.56228	2.88296	1.69897		5.56228	2.88296	0.434875	1.72186
5.56895	2.58636	1.65606		5.56895	2.58636	0.454903	1.67465
5.57562	2.32935	1.63984		5.57562	2.32935	0.436306	1.63031
5.58228	2.08426	1.6427		5.58228	2.08426	0.39959	1.61982
5.58895	1.84536	1.6284		5.58895	1.84536	0.363827	1.62888
5.59562	1.63508	1.61552		5.59562	1.63508	0.329494	1.62697
5.60228	1.45435	1.62745		5.60228	1.45435	0.285625	1.60837
5.60895	1.2784	1.65081		5.60895	1.2784	0.248909	1.59884
5.61562	1.1158	1.64747		5.61562	1.1158	0.244141	1.58453
5.62228	0.983238	1.63174		5.62228	0.983238	0.248432	1.54495
5.62895	0.878811	1.63889		5.62895	0.878811	0.239849	1.49298
5.63562	0.776291	1.64652		5.63562	0.776291	0.232697	1.45388
5.64228	0.675678	1.62649		5.64228	0.675678	0.253201	1.43194
5.64895	0.593185	1.59073		5.64895	0.593185	0.281334	1.4143
5.65562	0.531197	1.57595		5.65562	0.531197	0.290871	1.41096
5.66228	0.479698	1.56784		5.66228	0.479698	0.292778	1.42956
5.66895	0.441074	1.54161		5.66895	0.441074	0.313282	1.44148
5.67562	0.417233	1.5068		5.67562	0.417233	0.332832	1.42956
5.68228	0.393391	1.4925		5.68228	0.393391	0.325203	1.41573
5.68895	0.358105	1.48249		5.68895	0.358105	0.305653	1.41478
5.69562	0.316143	1.45817		5.69562	0.316143	0.296593	1.40953
5.70228	0.272751	1.43099		5.70228	0.272751	0.285149	1.38474
5.70895	0.228882	1.41859		5.70895	0.228882	0.253201	1.369
5.71562	0.190258	1.42145		5.71562	0.190258	0.230789	1.37854
5.72228	0.179768	1.41859		5.72228	0.179768	0.241756	1.39046
5.72895	0.196457	1.41907		5.72895	0.196457	0.264645	1.38426
5.73562	0.210762	1.43242		5.73562	0.210762	0.27132	1.37234
5.74228	0.206471	1.4472		5.74228	0.206471	0.275612	1.37758
5.74895	0.189781	1.44672		5.74895	0.189781	0.301361	1.38807
5.75562	0.178337	1.43385		5.75562	0.178337	0.326633	1.3895
5.76228	0.151634	1.42384		5.76228	0.151634	0.321865	1.38712
5.76895	0.10252	1.41239		5.76895	0.10252	0.310421	1.39189
5.77562	0.0619888	1.38378		5.77562	0.0619888	0.324726	1.39523
5.78228	0.0581741	1.35326		5.78228	0.0581741	0.355721	1.37615
5.78895	0.067234	1.34754		5.78895	0.067234	0.365734	1.35279
5.79562	0.0500679	1.35994		5.79562	0.0500679	0.356674	1.34516
5.80228	0.0243187	1.3628		5.80228	0.0243187	0.362873	1.35088
5.80895	0.0214577	1.35231		5.80895	0.0214577	0.377178	1.34468
5.81562	0.026226	1.34802		5.81562	0.026226	0.376225	1.3237
5.82228	0.00953674	1.35183		5.82228	0.00953674	0.369549	1.31226
5.82895	-0.0195503	1.34182		5.82895	-0.0195503	0.388145	1.297
5.83562	-0.0281334	1.32227		5.83562	-0.0281334	0.415325	1.26028
5.84228	-0.0309944	1.31607		5.84228	-0.0309944	0.415802	1.21212
5.84895	-0.0472069	1.32036		5.84895	-0.0472069	0.395775	1.18399
5.85562	-0.0576973	1.31988		5.85562	-0.0576973	0.3829	1.17636
5.86228	-0.0429153	1.31464		5.86228	-0.0429153	0.379562	1.16014
5.86895	-0.00858307	1.31226		5.86895	-0.00858307	0.363827	1.14346
5.87562	0.0214577	1.30129		5.87562	0.0214577	0.353813	1.14822
5.88228	0.0519753	1.26839		5.88228	0.0519753	0.370979	1.16777
5.88895	0.0934601	1.23024		5.88895	0.0934601	0.397682	1.17159
5.89562	0.125885	1.20401		5.89562	0.125885	0.399113	1.1673
5.90228	0.133038	1.17636		5.90228	0.133038	0.379086	1.17826
5.90895	0.117302	1.14298		5.90895	0.117302	0.368118	1.194
5.91562	0.0991821	1.12438		5.91562	0.0991821	0.365734	1.1878
5.92228	0.0886917	1.14441		5.92228	0.0886917	0.353336	1.16444
5.92895	0.0734329	1.18256		5.92895	0.0734329	0.339031	1.14536
5.93562	0.0581741	1.20974		5.93562	0.0581741	0.349522	1.13058
5.94228	0.0452995	1.22738		5.94228	0.0452995	0.376701	1.11532
5.94895	0.0405312	1.24931		5.94895	0.0405312	0.391483	1.11532
5.95562	0.0357628	1.26553		5.95562	0.0357628	0.3829	1.14441
5.96228	0.0376701	1.25074		5.96228	0.0376701	0.379086	1.16968
5.96895	0.0562668	1.21737		5.96895	0.0562668	0.389099	1.17207
5.97562	0.0777245	1.19066		5.97562	0.0777245	0.397682	1.17016
5.98228	0.0910759	1.17445		5.98228	0.0910759	0.409126	1.17874
5.98895	0.102997	1.14298		5.98895	0.102997	0.431538	1.1754
5.99562	0.130177	1.1034		5.99562	0.130177	0.462055	1.13821
6.00228	0.152588	1.08528		6.00228	0.152588	0.473499	1.10483
6.00895	0.140667	1.091		6.00895	0.140667	0.469208	1.10674
6.01562	0.117779	1.10102		6.01562	0.117779	0.462055	1.11866
6.02228	0.112057	1.11103		6.02228	0.112057	0.445366	1.11628
6.02895	0.115871	1.14155		6.02895	0.115871	0.412464	1.11914
6.03562	0.101089	1.1816		6.03562	0.101089	0.381947	1.13821
6.04228	0.0786781	1.2064		6.04228	0.0786781	0.370502	1.14965
6.04895	0.0715256	1.21212		6.04895	0.0715256	0.364304	1.13249
6.05562	0.0681877	1.22595		6.05562	0.0681877	0.353813	1.11771
6.06228	0.0495911	1.23548		6.06228	0.0495911	0.35429	1.12438
6.06895	0.0333786	1.22023		6.06895	0.0333786	0.375748	1.12867
6.07562	0.0457764	1.19162		6.07562	0.0457764	0.398159	1.11151
6.08228	0.0677109	1.17874		6.08228	0.0677109	0.404835	1.09482
6.08895	0.0767708	1.17493		6.08895	0.0767708	0.411987	1.09768
6.09562	0.0786781	1.14918		6.09562	0.0786781	0.431061	1.09911
6.10228	0.0944138	1.12247		6.10228	0.0944138	0.447273	1.07813
6.10895	0.100136	1.12724		6.10895	0.100136	0.448704	1.05858
6.11562	0.0715256	1.15061		6.11562	0.0715256	0.447273	1.07574
6.12228	0.0319481	1.16014		6.12228	0.0319481	0.461102	1.11008
6.12895	0.0114441	1.16205		6.12895	0.0114441	0.465393	1.13201
6.13562	-0.00238419	1.18065		6.13562	-0.00238419	0.440121	1.14346
6.14228	-0.0343323	1.20306		6.14228	-0.0343323	0.393867	1.16014
6.14895	-0.067234	1.20401		6.14895	-0.067234	0.355244	1.16873
6.15562	-0.0734329	1.2002		6.15562	-0.0734329	0.322342	1.15061
6.16228	-0.0710487	1.21212		6.16228	-0.0710487	0.286102	1.1301
6.16895	-0.0867844	1.22786		6.16895	-0.0867844	0.267982	1.13106
6.17562	-0.0991821	1.22881		6.17562	-0.0991821	0.279903	1.14298
6.18228	-0.082016	1.22643		6.18228	-0.082016	0.298977	1.15204
6.18895	-0.0572205	1.24121		6.18895	-0.0572205	0.297546	1.16968
6.19562	-0.0576973	1.2455		6.19562	-0.0576973	0.295162	1.20544
6.20228	-0.0710487	1.22547		6.20228	-0.0710487	0.315189	1.24168
6.20895	-0.0619888	1.21069		6.20895	-0.0619888	0.345707	1.25217
6.21562	-0.0357628	1.22404		6.21562	-0.0357628	0.362396	1.24788
6.22228	-0.0166893	1.24502		6.22228	-0.0166893	0.376225	1.2455
6.22895	0.00429153	1.23501		6.22895	0.00429153	0.406265	1.23739
6.23562	0.0429153	1.21355		6.23562	0.0429153	0.431061	1.21307
6.24228	0.0844002	1.20449		6.24228	0.0844002	0.426769	1.17922
6.24895	0.105858	1.18971		6.24895	0.105858	0.397682	1.15347
6.25562	0.114918	1.15395		6.25562	0.114918	0.3829	1.13058
6.26228	0.125408	1.11914		6.26228	0.125408	0.385761	1.10292
6.26895	0.125408	1.11866		6.26895	0.125408	0.387669	1.08051
6.27562	0.105858	1.14393		6.27562	0.105858	0.39196	1.07717
6.28228	0.0863075	1.16348		6.28228	0.0863075	0.409126	1.08862
6.28895	0.0724792	1.18065		6.28895	0.0724792	0.432014	1.10245
6.29562	0.0534058	1.20783		6.29562	0.0534058	0.432491	1.12486
6.30228	0.0295639	1.23215		6.30228	0.0295639	0.42057	1.15633
6.30895	0.0219345	1.24025		6.30895	0.0219345	0.419617	1.18494
6.31562	0.0414848	1.24168		6.31562	0.0414848	0.418186	1.19591
6.32228	0.0600815	1.26123		6.32228	0.0600815	0.396252	1.20354
6.32895	0.0653267	1.28984		6.32895	0.0653267	0.368118	1.21832
6.33562	0.0696182	1.30463		6.33562	0.0696182	0.367641	1.22929
6.34228	0.0872612	1.30844		6.34228	0.0872612	0.385284	1.22786
6.34895	0.10252	1.31321		6.34895	0.10252	0.392437	1.22738
6.35562	0.0929833	1.31082		6.35562	0.0929833	0.391006	1.24502
6.36228	0.0734329	1.28889		6.36228	0.0734329	0.396252	1.26886
6.36895	0.067234	1.2598		6.36895	0.067234	0.397205	1.28412
6.37562	0.0610352	1.24598		6.37562	0.0610352	0.370979	1.29223
6.38228	0.0305176	1.25456		6.38228	0.0305176	0.330925	1.30558
6.38895	-0.00715256	1.26409		6.38895	-0.00715256	0.304222	1.31321
6.39562	-0.023365	1.28317		6.39562	-0.023365	0.2985	1.30463
6.40228	-0.017643	1.3175		6.40228	-0.017643	0.304222	1.28603
6.40895	-0.0123978	1.34945		6.40895	-0.0123978	0.331879	1.28508
6.41562	-0.00810623	1.35946		6.41562	-0.00810623	0.377178	1.30272
6.42228	0.0119209	1.34945		6.42228	0.0119209	0.412464	1.31893
6.42895	0.026226	1.35088		6.42895	0.026226	0.419617	1.33419
6.43562	0.0224114	1.35469		6.43562	0.0224114	0.414371	1.35851
6.44228	0.00619888	1.34134		6.44228	0.00619888	0.413895	1.38378
6.44895	-0.00143051	1.32561		6.44895	-0.00143051	0.406265	1.37949
6.45562	-0.0100136	1.33801		6.45562	-0.0100136	0.385284	1.35183
6.46228	-0.0391007	1.369		6.46228	-0.0391007	0.376701	1.33181
6.46895	-0.0648499	1.38092		6.46895	-0.0648499	0.388622	1.31416
6.47562	-0.0691414	1.3628		6.47562	-0.0691414	0.400066	1.29414
6.48228	-0.0572205	1.34706		6.48228	-0.0572205	0.389099	1.27888
6.48895	-0.0514984	1.34373		6.48895	-0.0514984	0.37241	1.28841
6.49562	-0.0319481	1.33848		6.49562	-0.0319481	0.369549	1.30844
6.50228	0.0195503	1.32847		6.50228	0.0195503	0.364304	1.31512
6.50895	0.0634193	1.33324		6.50895	0.0634193	0.339985	1.31702
6.51562	0.067234	1.3628		6.51562	0.067234	0.30756	1.31941
6.52228	0.0495911	1.39141		6.52228	0.0495911	0.29707	1.31512
6.52895	0.0462532	1.41048		6.52895	0.0462532	0.305653	1.29414
6.53562	0.0429153	1.41764		6.53562	0.0429153	0.306606	1.27268
6.54228	0.0157356	1.41954		6.54228	0.0157356	0.306129	1.26314
6.54895	0.00190735	1.41001		6.54895	0.00190735	0.319481	1.2517
6.55562	0.0324249	1.39284		6.55562	0.0324249	0.3438	1.23358
6.56228	0.0729561	1.38378		6.56228	0.0729561	0.355721	1.22166
6.56895	0.0734329	1.36805		6.56895	0.0734329	0.355244	1.22738
6.57562	0.0495911	1.34754		6.57562	0.0495911	0.367165	1.24264
6.58228	0.0448227	1.33276		6.58228	0.0448227	0.378609	1.25551
6.58895	0.0519753	1.3442		6.58895	0.0519753	0.37241	1.28079
6.59562	0.0391007	1.36375		6.59562	0.0391007	0.359058	1.30844
6.60228	0.0200272	1.36757		6.60228	0.0200272	0.364304	1.31512
6.60895	0.0276566	1.36042		6.60895	0.0276566	0.373363	1.29414
6.61562	0.0510216	1.35803		6.61562	0.0510216	0.355244	1.27363
6.62228	0.0505447	1.34516		6.62228	0.0505447	0.330925	1.28079
6.62895	0.0276566	1.3032		6.62895	0.0276566	0.328541	1.28746
6.63562	0.00429153	1.25456		6.63562	0.00429153	0.333786	1.28603
6.64228	-0.0166893	1.23501		6.64228	-0.0166893	0.310898	1.28603
6.64895	-0.0505447	1.25122		6.64895	-0.0505447	0.277042	1.30463
6.65562	-0.0810623	1.26982		6.65562	-0.0810623	0.272274	1.31702
6.66228	-0.0858307	1.28555		6.66228	-0.0858307	0.28801	1.29604
6.66895	-0.0705719	1.30892		6.66895	-0.0705719	0.296116	1.26505
6.67562	-0.0529289	1.33276		6.67562	-0.0529289	0.293732	1.24884
6.68228	-0.0252724	1.33181		6.68228	-0.0252724	0.308514	1.24741
6.68895	0.0200272	1.30844		6.68895	0.0200272	0.330448	1.23167
6.69562	0.0605583	1.28079		6.69562	0.0605583	0.329494	1.20783
6.70228	0.0624657	1.26219		6.70228	0.0624657	0.316143	1.19925
6.70895	0.0405312	1.24884		6.70895	0.0405312	0.31662	1.20068
6.71562	0.035286	1.24216		6.71562	0.035286	0.328064	1.19114
6.72228	0.041008	1.24931		6.72228	0.041008	0.323772	1.17731
6.72895	0.0329018	1.25217		6.72895	0.0329018	0.313282	1.18017
6.73562	0.0119209	1.24788		6.73562	0.0119209	0.321388	1.19686
6.74228	0.0143051	1.24693		6.74228	0.0143051	0.338554	1.20497
6.74895	0.0362396	1.26505		6.74895	0.0362396	0.338554	1.20592
6.75562	0.0400543	1.28651		6.75562	0.0400543	0.327587	1.21355
6.76228	0.0238419	1.29795		6.76228	0.0238419	0.330448	1.22261
6.76895	0.00715256	1.31607		6.76895	0.00715256	0.340939	1.22547
6.77562	0.00190735	1.34897		6.77562	0.00190735	0.340939	1.22595
6.78228	-0.00619888	1.369		6.78228	-0.00619888	0.335217	1.24168
6.78895	-0.0109673	1.35613		6.78895	-0.0109673	0.344276	1.26266
6.79562	-0.00286102	1.33419		6.79562	-0.00286102	0.368118	1.28079
6.80228	0.0133514	1.3299		6.80228	0.0133514	0.384808	1.29461
6.80895	0.026226	1.32752		6.80895	0.026226	0.391483	1.30606
6.81562	0.0400543	1.3113		6.81562	0.0400543	0.395775	1.30844
6.82228	0.061512	1.29318		6.82228	0.061512	0.39196	1.28841
6.82895	0.0691414	1.297		6.82895	0.0691414	0.37384	1.26266
6.83562	0.0562668	1.3051		6.83562	0.0562668	0.343323	1.2455
6.84228	0.035286	1.29795		6.84228	0.035286	0.329018	1.24025
6.84895	0.0333786	1.2908		6.84895	0.0333786	0.333309	1.23167
6.85562	0.0348091	1.3051		6.85562	0.0348091	0.342846	1.22976
6.86228	0.0166893	1.33371		6.86228	0.0166893	0.356197	1.24788
6.86895	-0.00143051	1.3485		6.86895	-0.00143051	0.377655	1.26934
6.87562	0.00524521	1.34754		6.87562	0.00524521	0.405312	1.27411
6.88228	0.0286102	1.34611		6.88228	0.0286102	0.413895	1.26505
6.88895	0.0367165	1.34039		6.88895	0.0367165	0.402451	1.26696
6.89562	0.035286	1.31512		6.89562	0.035286	0.389576	1.2722
6.90228	0.0514984	1.28174		6.90228	0.0514984	0.384808	1.25933
6.90895	0.0658035	1.25837		6.90895	0.0658035	0.379562	1.23835
6.91562	0.0443459	1.24788		6.91562	0.0443459	0.367165	1.23072
6.92228	-0.00429153	1.23596		6.92228	-0.00429153	0.360012	1.23262
6.92895	-0.0405312	1.22929		6.92895	-0.0405312	0.356197	1.22213
6.93562	-0.0505447	1.24216		6.93562	-0.0505447	0.349045	1.19877
6.94228	-0.0596047	1.25408		6.94228	-0.0596047	0.341415	1.18828
6.94895	-0.0658035	1.24693		6.94895	-0.0658035	0.340939	1.19019
6.95562	-0.0548363	1.23119		6.95562	-0.0548363	0.344753	1.18685
6.96228	-0.0343323	1.22833		6.96228	-0.0343323	0.335217	1.18303
6.96895	-0.0276566	1.23692		6.96895	-0.0276566	0.326633	1.19114
6.97562	-0.0348091	1.23358		6.97562	-0.0348091	0.329018	1.2002
6.98228	-0.035286	1.22643		6.98228	-0.035286	0.336647	1.18828
6.98895	-0.0281334	1.24311		6.98895	-0.0281334	0.332355	1.17636
6.99562	-0.0200272	1.26839		6.99562	-0.0200272	0.330448	1.18685
7.00228	-0.00715256	1.28603		7.00228	-0.00715256	0.353813	1.20163
7.00895	0.0166893	1.29843		7.00895	0.0166893	0.383377	1.19686
7.01562	0.0343323	1.3175		7.01562	0.0343323	0.400066	1.19114
7.02228	0.035286	1.3361		7.02228	0.035286	0.406265	1.20163
7.02895	0.0386238	1.3299		7.02895	0.0386238	0.419617	1.20258
7.03562	0.0648499	1.31273		7.03562	0.0648499	0.426292	1.17159
7.04228	0.0977516	1.30224		7.04228	0.0977516	0.402927	1.1406
7.04895	0.107288	1.27935		7.04895	0.107288	0.371456	1.14393
7.05562	0.100613	1.23692		7.05562	0.100613	0.355244	1.15871
7.06228	0.10252	1.19352		7.06228	0.10252	0.350952	1.15299
7.06895	0.107288	1.17493		7.06895	0.107288	0.3438	1.14632
7.07562	0.0944138	1.1754		7.07562	0.0944138	0.339508	1.15967
7.08228	0.0734329	1.17016		7.08228	0.0734329	0.351429	1.17779
7.08895	0.0748634	1.17159		7.08895	0.0748634	0.36335	1.16777
7.09562	0.0967979	1.2002		7.09562	0.0967979	0.359535	1.14775
7.10228	0.108719	1.23787		7.10228	0.108719	0.351429	1.14822
7.10895	0.105381	1.25647		7.10895	0.105381	0.358582	1.15728
7.11562	0.10252	1.25313		7.11562	0.10252	0.365257	1.16062
7.12228	0.104904	1.25074		7.12228	0.104904	0.357151	1.16587
7.12895	0.0972748	1.25647		7.12895	0.0972748	0.351429	1.18971
7.13562	0.0844002	1.24598		7.13562	0.0844002	0.364304	1.21212
7.14228	0.0782013	1.23024		7.14228	0.0782013	0.375748	1.21307
7.14895	0.0691414	1.22261		7.14895	0.0691414	0.359058	1.20306
7.15562	0.04673	1.22404		7.15562	0.04673	0.339985	1.20068
7.16228	0.020504	1.22404		7.16228	0.020504	0.347137	1.194
7.16895	0.0133514	1.22404		7.16895	0.0133514	0.360012	1.18017
7.17562	0.00953674	1.24121		7.17562	0.00953674	0.349522	1.17731
7.18228	-0.00858307	1.25837		7.18228	-0.00858307	0.328541	1.19925
7.18895	-0.026226	1.25647		7.18895	-0.026226	0.329494	1.21689
7.19562	-0.0171661	1.2455		7.19562	-0.0171661	0.341892	1.20783
7.20228	0.0038147	1.23644		7.20228	0.0038147	0.3438	1.19066
7.20895	0.00572205	1.22213		7.20895	0.00572205	0.342846	1.18923
7.21562	-0.00858307	1.18446		7.21562	-0.00858307	0.359535	1.18971
7.22228	-0.0133514	1.14536		7.22228	-0.0133514	0.390053	1.17016
7.22895	-0.0171661	1.1301		7.22895	-0.0171661	0.403881	1.15347
7.23562	-0.0476837	1.12724		7.23562	-0.0476837	0.400543	1.15919
7.24228	-0.0844002	1.11771		7.24228	-0.0844002	0.394821	1.17302
7.24895	-0.0948906	1.1034		7.24895	-0.0948906	0.391006	1.16301
7.25562	-0.0777245	1.10722		7.25562	-0.0777245	0.373363	1.14536
7.26228	-0.0648499	1.11914		7.26228	-0.0648499	0.346661	1.14393
7.26895	-0.0538826	1.12486		7.26895	-0.0538826	0.341892	1.15728
7.27562	-0.0271797	1.1282		7.27562	-0.0271797	0.360012	1.16205
7.28228	0.000476837	1.14822		7.28228	0.000476837	0.374317	1.15967
7.28895	0.00143051	1.1754		7.28895	0.00143051	0.380993	1.16921
7.29562	-0.014782	1.18589		7.29562	-0.014782	0.400543	1.17779
7.30228	-0.0114441	1.19019		7.30228	-0.0114441	0.429153	1.17111
7.30895	0.00762939	1.20401		7.30895	0.00762939	0.442028	1.15442
7.31562	0.0195503	1.2188		7.31562	0.0195503	0.439644	1.14441
7.32228	0.0209808	1.21212		7.32228	0.0209808	0.440121	1.14393
7.32895	0.0324249	1.19352		7.32895	0.0324249	0.437737	1.14203
7.33562	0.0367165	1.194		7.33562	0.0367165	0.421524	1.15442
7.34228	0.0190735	1.20258		7.34228	0.0190735	0.412464	1.18113
7.34895	0.00238419	1.19686		7.34895	0.00238419	0.423908	1.19925
7.35562	0.00333786	1.18017		7.35562	0.00333786	0.443459	1.19543
7.36228	0.00905991	1.1735		7.36228	0.00905991	0.451565	1.17636
7.36895	-0.000953674	1.17779		7.36895	-0.000953674	0.460148	1.16587
7.37562	-0.00619888	1.1735		7.37562	-0.00619888	0.473022	1.14822
7.38228	0.00667572	1.16921		7.38228	0.00667572	0.466347	1.12057
7.38895	0.0190735	1.18446		7.38895	0.0190735	0.433922	1.09529
7.39562	0.0128746	1.21069		7.39562	0.0128746	0.400066	1.08337
7.40228	0.000953674	1.22118		7.40228	0.000953674	0.386715	1.08051
7.40895	-0.00524521	1.21737		7.40895	-0.00524521	0.378609	1.06192
7.41562	-0.00762939	1.21593		7.41562	-0.00762939	0.369072	1.04189
7.42228	-0.020504	1.2083		7.42228	-0.020504	0.366688	1.03617
7.42895	-0.0391007	1.17397		7.42895	-0.0391007	0.380039	1.04237
7.43562	-0.0486374	1.13249		7.43562	-0.0486374	0.385284	1.04141
7.44228	-0.0567436	1.11294		7.44228	-0.0567436	0.377178	1.0252
7.44895	-0.0667572	1.10292		7.44895	-0.0667572	0.375748	1.01376
7.45562	-0.0667572	1.07908		7.45562	-0.0667572	0.390053	1.00756
7.46228	-0.0495911	1.05715		7.46228	-0.0495911	0.406742	1.0047
7.46895	-0.0319481	1.05953		7.46895	-0.0319481	0.401497	1.00899
7.47562	-0.0338554	1.07431		7.47562	-0.0338554	0.398159	1.02663
7.48228	-0.0343323	1.07145		7.48228	-0.0343323	0.409603	1.04332
7.48895	-0.0114441	1.06144		7.48895	-0.0114441	0.423431	1.04618
7.49562	0.00429153	1.07002		7.49562	0.00429153	0.417233	1.04332
7.50228	-0.0100136	1.08433		7.50228	-0.0100136	0.401497	1.0438
7.50895	-0.0371933	1.08051		7.50895	-0.0371933	0.403404	1.03712
7.51562	-0.0476837	1.06192		7.51562	-0.0476837	0.405788	1.02186
7.52228	-0.0514984	1.05		7.52228	-0.0514984	0.385284	1.01709
7.52895	-0.0705719	1.04618		7.52895	-0.0705719	0.357151	1.02186
7.53562	-0.0853538	1.02663		7.53562	-0.0853538	0.351429	1.02186
7.54228	-0.0720024	0.999927		7.54228	-0.0720024	0.365257	0.995159
7.54895	-0.0486374	0.980854		7.54895	-0.0486374	0.370026	0.962734
7.55562	-0.04673	0.97084		7.55562	-0.04673	0.371456	0.942707
7.56228	-0.0491142	0.955582		7.56228	-0.0491142	0.388145	0.92268
7.56895	-0.0376701	0.937462		7.56895	-0.0376701	0.403404	0.901222
7.57562	-0.0271797	0.933647		7.57562	-0.0271797	0.402927	0.881672
7.58228	-0.038147	0.929832		7.58228	-0.038147	0.39196	0.880241
7.58895	-0.0538826	0.911713		7.58895	-0.0538826	0.392437	0.884533
7.59562	-0.0486374	0.885487		7.59562	-0.0486374	0.400066	0.874043
7.60228	-0.0400543	0.876903		7.60228	-0.0400543	0.396252	0.864983
7.60895	-0.0495911	0.884056		7.60895	-0.0495911	0.398159	0.86689
7.61562	-0.0629425	0.888825		7.61562	-0.0629425	0.407219	0.872135
7.62228	-0.0629425	0.890255		7.62228	-0.0629425	0.408173	0.865936
7.62895	-0.061512	0.902653		7.62895	-0.061512	0.385284	0.855923
7.63562	-0.0696182	0.914574		7.63562	-0.0696182	0.355244	0.846386
7.64228	-0.0667572	0.907898		7.64228	-0.0667572	0.353336	0.82922
7.64895	-0.0400543	0.884056		7.64895	-0.0400543	0.362396	0.79155
7.65562	-0.0138283	0.863552		7.65562	-0.0138283	0.362396	0.75388
7.66228	-0.00667572	0.849724		7.66228	-0.00667572	0.361919	0.731945
7.66895	0.00619888	0.82922		7.66895	0.00619888	0.3829	0.712872
7.67562	0.0367165	0.80967		7.67562	0.0367165	0.409126	0.696182
7.68228	0.0572205	0.803471		7.68228	0.0572205	0.410557	0.685692
7.68895	0.0495911	0.808239		7.68895	0.0495911	0.395298	0.69809
7.69562	0.0452995	0.805855		7.69562	0.0452995	0.383854	0.712395
7.70228	0.0686646	0.796795		7.70228	0.0686646	0.377178	0.705242
7.70895	0.0967979	0.799656		7.70895	0.0967979	0.362396	0.69046
7.71562	0.0991821	0.811577		7.71562	0.0991821	0.357151	0.686169
7.72228	0.0929833	0.814915		7.72228	0.0929833	0.365734	0.685215
7.72895	0.101566	0.804424		7.72895	0.101566	0.374317	0.668049
7.73562	0.106335	0.794411		7.73562	0.106335	0.366211	0.648975
7.74228	0.0858307	0.785828		7.74228	0.0858307	0.358582	0.658989
7.74895	0.0548363	0.76437		7.74895	0.0548363	0.365257	0.680924
7.75562	0.0452995	0.737667		7.75562	0.0452995	0.362396	0.687599
7.76228	0.0391007	0.71001		7.76228	0.0391007	0.339508	0.689507
7.76895	0.0162125	0.678062		7.76895	0.0162125	0.317097	0.704288
7.77562	-0.0123978	0.637054		7.77562	-0.0123978	0.317097	0.715733
7.78228	-0.0157356	0.608444		7.78228	-0.0157356	0.319004	0.695229
7.78895	-0.0109673	0.605583		7.78895	-0.0109673	0.299931	0.665665
7.79562	-0.020504	0.617027		7.79562	-0.020504	0.27895	0.663281
7.80228	-0.0271797	0.628471		7.80228	-0.0271797	0.287056	0.669003
7.80895	-0.0114441	0.653267		7.80895	-0.0114441	0.309467	0.658035
7.81562	0.0190735	0.697613		7.81562	0.0190735	0.321865	0.641346
7.82228	0.0252724	0.72813		7.82228	0.0252724	0.32568	0.650883
7.82895	0.014782	0.724316		7.82895	0.014782	0.346184	0.665188
7.83562	0.0114441	0.69809		7.83562	0.0114441	0.369072	0.653267
7.84228	0.0162125	0.681877		7.84228	0.0162125	0.370502	0.630856
7.84895	0.0104904	0.666142		7.84895	0.0104904	0.359535	0.632286
7.85562	-0.00762939	0.637054		7.85562	-0.00762939	0.356197	0.647545
7.86228	-0.0166893	0.619412		7.86228	-0.0166893	0.358582	0.647545
7.86895	-0.0238419	0.630379		7.86895	-0.0238419	0.347137	0.642776
7.87562	-0.0491142	0.66185		7.87562	-0.0491142	0.338078	0.658512
7.88228	-0.0839233	0.678062		7.88228	-0.0839233	0.340939	0.679016
7.88895	-0.0991821	0.683308		7.88895	-0.0991821	0.343323	0.677586
7.89562	-0.0972748	0.692844		7.89562	-0.0972748	0.331402	0.660896
7.90228	-0.0944138	0.695229		7.90228	-0.0944138	0.327587	0.65279
7.90895	-0.0829697	0.672817		7.90895	-0.0829697	0.340462	0.645161
7.91562	-0.0433922	0.64373		7.91562	-0.0433922	0.3438	0.620842
7.92228	-0.00476837	0.640869		7.92228	-0.00476837	0.320911	0.591755
7.92895	0.00524521	0.657082		7.92895	0.00524521	0.305176	0.583172
7.93562	-0.00667572	0.663757		7.93562	-0.00667572	0.320435	0.592709
7.94228	-0.0200272	0.66042		7.94228	-0.0200272	0.341415	0.593185
7.94895	-0.0386238	0.669956		7.94895	-0.0386238	0.344276	0.590801
7.95562	-0.0734329	0.675678		7.95562	-0.0734329	0.342846	0.597477
7.96228	-0.100136	0.662804		7.96228	-0.100136	0.36335	0.61512
7.96895	-0.102997	0.640392		7.96895	-0.102997	0.380993	0.618458
7.97562	-0.0901222	0.639439		7.97562	-0.0901222	0.364304	0.607014
7.98228	-0.0882149	0.655651		7.98228	-0.0882149	0.329971	0.603199
7.98895	-0.0920296	0.662327		7.98895	-0.0920296	0.319958	0.597
7.99562	-0.0867844	0.663281		7.99562	-0.0867844	0.334263	0.582695
8.00228	-0.0772476	0.668526		8.00228	-0.0772476	0.339985	0.569344
8.00895	-0.0829697	0.674248		8.00895	-0.0829697	0.339031	0.580311
8.01562	-0.0991821	0.664711		8.01562	-0.0991821	0.350952	0.60463
8.02228	-0.0925064	0.647545		8.02228	-0.0925064	0.364304	0.611782
8.02895	-0.0648499	0.650406		8.02895	-0.0648499	0.355244	0.611782
8.03562	-0.04673	0.659943		8.03562	-0.04673	0.336647	0.616551
8.04228	-0.04673	0.65279		8.04228	-0.04673	0.332832	0.608921
8.04895	-0.0424385	0.63467		8.04895	-0.0424385	0.332832	0.571728
8.05562	-0.0333786	0.627518		8.05562	-0.0333786	0.319004	0.522137
8.06228	-0.0433922	0.624657		8.06228	-0.0433922	0.30899	0.49448
8.06895	-0.0677109	0.597954		8.06895	-0.0677109	0.322342	0.486374
8.07562	-0.0801086	0.56982		8.07562	-0.0801086	0.341415	0.471115
8.08228	-0.084877	0.56982		8.08228	-0.084877	0.348568	0.462055
8.08895	-0.0972748	0.589371		8.08895	-0.0972748	0.358105	0.47636
8.09562	-0.106335	0.592709		8.09562	-0.106335	0.386238	0.500679
8.10228	-0.0929833	0.587463		8.10228	-0.0929833	0.415802	0.511169
8.10895	-0.0724792	0.597954		8.10895	-0.0724792	0.41914	0.512123
8.11562	-0.0700951	0.612736		8.11562	-0.0700951	0.406742	0.531673
8.12228	-0.0715256	0.605583		8.12228	-0.0715256	0.400543	0.551701
8.12895	-0.058651	0.589848		8.12895	-0.058651	0.393391	0.545502
8.13562	-0.0457764	0.599861		8.13562	-0.0457764	0.372887	0.534058
8.14228	-0.0524521	0.626087		8.14228	-0.0524521	0.34523	0.537872
8.14895	-0.0529289	0.644684		8.14895	-0.0529289	0.335693	0.54884
8.15562	-0.026226	0.658989		8.15562	-0.026226	0.337124	0.543594
8.16228	0.00572205	0.683308		8.16228	0.00572205	0.32568	0.538349
8.16895	0.0109673	0.699997		8.16895	0.0109673	0.315189	0.552654
8.17562	-0.00190735	0.689983		8.17562	-0.00190735	0.323296	0.570297
8.18228	-0.00858307	0.663281		8.18228	-0.00858307	0.348568	0.572205
8.18895	-0.017643	0.650406		8.18895	-0.017643	0.36478	0.570774
8.19562	-0.0400543	0.641346		8.19562	-0.0400543	0.373363	0.576973
8.20228	-0.0576973	0.616074		8.20228	-0.0576973	0.387669	0.576019
8.20895	-0.0472069	0.588417		8.20895	-0.0472069	0.389576	0.556469
8.21562	-0.0238419	0.576496		8.21562	-0.0238419	0.376225	0.54121
8.22228	-0.0152588	0.57745		8.22228	-0.0152588	0.353813	0.547886
8.22895	-0.0152588	0.566959		8.22895	-0.0152588	0.33617	0.557423
8.23562	-0.0114441	0.558376		8.23562	-0.0114441	0.310421	0.551701
8.24228	-0.0157356	0.570774		8.24228	-0.0157356	0.273228	0.547409
8.24895	-0.0424385	0.589848		8.24895	-0.0424385	0.254154	0.55933
8.25562	-0.0724792	0.597954		8.25562	-0.0724792	0.255585	0.566959
8.26228	-0.0648499	0.597954		8.26228	-0.0648499	0.255585	0.554562
8.26895	-0.0376701	0.608444		8.26895	-0.0376701	0.239849	0.549316
8.27562	-0.0238419	0.619888		8.27562	-0.0238419	0.235558	0.56839
8.28228	-0.0219345	0.614166		8.28228	-0.0219345	0.262737	0.587463
8.28895	-0.0109673	0.604153		8.28895	-0.0109673	0.294685	0.57888
8.29562	0.00619888	0.604153		8.29562	0.00619888	0.301361	0.555992
8.30228	-0.00572205	0.613689		8.30228	-0.00572205	0.297546	0.53978
8.30895	-0.0343323	0.615597		8.30895	-0.0343323	0.310898	0.515938
8.31562	-0.0424385	0.619412		8.31562	-0.0424385	0.332832	0.479221
8.32228	-0.0333786	0.638962		8.32228	-0.0333786	0.337601	0.452518
8.32895	-0.0209808	0.658989		8.32895	-0.0209808	0.332832	0.459671
8.33562	-0.0138283	0.657082		8.33562	-0.0138283	0.344276	0.484943
8.34228	0.0157356	0.642776		8.34228	0.0157356	0.362873	0.499725
8.34895	0.0519753	0.636101		8.34895	0.0519753	0.37241	0.512123
8.35562	0.0667572	0.629425		8.35562	0.0667572	0.369549	0.533581
8.36228	0.0748634	0.597477		8.36228	0.0748634	0.371933	0.549793
8.36895	0.0882149	0.556469		8.36895	0.0882149	0.375748	0.53978
8.37562	0.105858	0.544071		8.37562	0.105858	0.369549	0.517845
8.38228	0.0929833	0.558853		8.38228	0.0929833	0.364304	0.511646
8.38895	0.0638962	0.569344		8.38895	0.0638962	0.370026	0.513554
8.39562	0.0457764	0.569344		8.39562	0.0457764	0.385761	0.505447
8.40228	0.0357628	0.582695		8.40228	0.0357628	0.386238	0.497341
8.40895	0.0181198	0.606537		8.40895	0.0181198	0.376225	0.517368
8.41562	-0.0128746	0.607014		8.41562	-0.0128746	0.370979	0.552177
8.42228	-0.0386238	0.575542		8.42228	-0.0386238	0.375271	0.574589
8.42895	-0.058651	0.545979		8.42895	-0.058651	0.377655	0.591755
8.43562	-0.0829697	0.535488		8.43562	-0.0829697	0.38147	0.623226
8.44228	-0.10252	0.539303		8.44228	-0.10252	0.396252	0.650883
8.44895	-0.0915527	0.549793		8.44895	-0.0915527	0.409603	0.641346
8.45562	-0.0591278	0.576973		8.45562	-0.0591278	0.409126	0.611782
8.46228	-0.0267029	0.609875		8.46228	-0.0267029	0.39959	0.594616
8.46895	0.00238419	0.627995		8.46895	0.00238419	0.397682	0.58794
8.47562	0.0443459	0.628471		8.47562	0.0443459	0.387192	0.56982
8.48228	0.0834465	0.627995		8.48228	0.0834465	0.359535	0.555515
8.48895	0.0867844	0.621796		8.48895	0.0867844	0.337601	0.570297
8.49562	0.067234	0.597477		8.49562	0.067234	0.335693	0.59557
8.50228	0.0557899	0.57745		8.50228	0.0557899	0.336647	0.605106
8.50895	0.0491142	0.586986		8.50895	0.0491142	0.31805	0.603676
8.51562	0.0257492	0.617504		8.51562	0.0257492	0.30899	0.611305
8.52228	-0.00715256	0.645161		8.52228	-0.00715256	0.32568	0.613213
8.52895	-0.0257492	0.667572		8.52895	-0.0257492	0.342369	0.598431
8.53562	-0.0386238	0.696659		8.53562	-0.0386238	0.337601	0.585079
8.54228	-0.0619888	0.710964		8.54228	-0.0619888	0.32711	0.593662
8.54895	-0.0796318	0.691891		8.54895	-0.0796318	0.342846	0.612736
8.55562	-0.082016	0.655651		8.55562	-0.082016	0.369072	0.622749
8.56228	-0.0863075	0.622749		8.56228	-0.0863075	0.387192	0.637054
8.56895	-0.107288	0.598431		8.56895	-0.107288	0.409603	0.668526
8.57562	-0.114918	0.56839		8.57562	-0.114918	0.443935	0.694275
8.58228	-0.0882149	0.551701		8.58228	-0.0882149	0.47636	0.692368
8.58895	-0.0505447	0.558376		8.58895	-0.0505447	0.476837	0.674725
8.59562	-0.0243187	0.574112		8.59562	-0.0243187	0.455379	0.664234
8.60228	-0.00524521	0.576019		8.60228	-0.00524521	0.441551	0.655651
8.60895	0.0128746	0.572681		8.60895	0.0128746	0.434875	0.628471
8.61562	0.0181198	0.597		8.61562	0.0181198	0.427246	0.600338
8.62228	0.00572205	0.63324		8.62228	0.00572205	0.420094	0.590801
8.62895	-0.00190735	0.648975		8.62895	-0.00190735	0.4282	0.593185
8.63562	0.0152588	0.638962		8.63562	0.0152588	0.439644	0.592232
8.64228	0.0495911	0.633717		8.64228	0.0495911	0.430107	0.588894
8.64895	0.084877	0.627518		8.64895	0.084877	0.417233	0.609398
8.65562	0.11301	0.590324		8.65562	0.11301	0.41914	0.636101
8.66228	0.136375	0.535965		8.66228	0.136375	0.42963	0.653744
8.66895	0.134468	0.497818		8.66895	0.134468	0.422955	0.66042
8.67562	0.0987053	0.485897		8.67562	0.0987053	0.411987	0.665665
8.68228	0.0495911	0.467777		8.68228	0.0495911	0.422001	0.657082
8.68895	0.0190735	0.449181		8.68895	0.0190735	0.42963	0.618458
8.69562	0.000953674	0.452042		8.69562	0.000953674	0.413418	0.576973
8.70228	-0.0224114	0.469208		8.70228	-0.0224114	0.389576	0.557423
8.70895	-0.041008	0.483036		8.70895	-0.041008	0.390053	0.558376
8.71562	-0.0371933	0.491619		8.71562	-0.0371933	0.392914	0.558853
8.72228	-0.0267029	0.517845		8.72228	-0.0267029	0.370502	0.570774
8.72895	-0.0314712	0.555515		8.72895	-0.0314712	0.34523	0.603199
8.73562	-0.0343323	0.584125		8.73562	-0.0343323	0.349522	0.636578
8.74228	-0.0252724	0.603676		8.74228	-0.0252724	0.370026	0.646591
8.74895	-0.0166893	0.621796		8.74895	-0.0166893	0.37241	0.640392
8.75562	-0.0252724	0.637531		8.75562	-0.0252724	0.37384	0.640392
8.76228	-0.0371933	0.642776		8.76228	-0.0371933	0.394821	0.644207
8.76895	-0.0333786	0.641346		8.76895	-0.0333786	0.421524	0.641823
8.77562	-0.0324249	0.647068		8.77562	-0.0324249	0.42057	0.640869
8.78228	-0.04673	0.649452		8.78228	-0.04673	0.396252	0.645161
8.78895	-0.0600815	0.637054		8.78895	-0.0600815	0.38147	0.648498
8.79562	-0.0562668	0.623703		8.79562	-0.0562668	0.373363	0.639915
8.80228	-0.0491142	0.626087		8.80228	-0.0491142	0.358105	0.638962
8.80895	-0.0610352	0.630856		8.80895	-0.0610352	0.341415	0.654697
8.81562	-0.0720024	0.620365		8.81562	-0.0720024	0.344276	0.676155
8.82228	-0.0562668	0.612259		8.82228	-0.0562668	0.361919	0.69046
8.82895	-0.0343323	0.626564		8.82895	-0.0343323	0.374794	0.703812
8.83562	-0.0295639	0.644684		8.83562	-0.0295639	0.388145	0.72813
8.84228	-0.026226	0.643253		8.84228	-0.026226	0.411034	0.740528
8.84895	0.00190735	0.645637		8.84895	0.00190735	0.426769	0.72813
8.85562	0.035286	0.67234		8.85562	0.035286	0.417709	0.705242
8.86228	0.0348091	0.701427		8.86228	0.0348091	0.403881	0.696659
8.86895	0.014782	0.701427		8.86895	0.014782	0.407696	0.695705
8.87562	0.00429153	0.685692		8.87562	0.00429153	0.413418	0.684261
8.88228	0.00190735	0.684738		8.88228	0.00190735	0.396729	0.677109
8.88895	-0.0138283	0.685215		8.88895	-0.0138283	0.383377	0.695705
8.89562	-0.0305176	0.667095		8.89562	-0.0305176	0.39196	0.722885
8.90228	-0.0319481	0.647068		8.90228	-0.0319481	0.404835	0.727653
8.90895	-0.020504	0.657558		8.90895	-0.020504	0.392914	0.715733
8.91562	-0.0209808	0.688076		8.91562	-0.0209808	0.381947	0.70858
8.92228	-0.0343323	0.704288		8.92228	-0.0343323	0.405312	0.706196
8.92895	-0.038147	0.70858		8.92895	-0.038147	0.442028	0.68903
8.93562	-0.0400543	0.720978		8.93562	-0.0400543	0.460148	0.674725
8.94228	-0.0491142	0.736237		8.94228	-0.0491142	0.461102	0.6814
8.94895	-0.0591278	0.733376		8.94895	-0.0591278	0.479221	0.701904
8.95562	-0.0529289	0.720501		8.95562	-0.0529289	0.499725	0.707149
8.96228	-0.035286	0.724792		8.96228	-0.035286	0.493526	0.696182
8.96895	-0.0267029	0.734329		8.96895	-0.0267029	0.469685	0.688076
8.97562	-0.0138283	0.733376		8.97562	-0.0138283	0.466824	0.673771
8.98228	0.0190735	0.729561		8.98228	0.0190735	0.484467	0.648022
8.98895	0.0538826	0.73576		8.98895	0.0538826	0.490665	0.628948
8.99562	0.0653267	0.743389		8.99562	0.0653267	0.488758	0.646114
9.00228	0.0600815	0.725269		9.00228	0.0600815	0.504017	0.684261
9.00895	0.0557899	0.703335		9.00895	0.0557899	0.530243	0.714302
9.01562	0.0419617	0.699997		9.01562	0.0419617	0.536919	0.734806
9.02228	0.00667572	0.703335		9.02228	0.00667572	0.53215	0.752449
9.02895	-0.0214577	0.687599		9.02895	-0.0214577	0.537872	0.761032
9.03562	-0.0181198	0.659466		9.03562	-0.0181198	0.55027	0.742436
9.04228	-0.00476837	0.65279		9.04228	-0.00476837	0.544548	0.720978
9.04895	-0.00190735	0.654221		9.04895	-0.00190735	0.53072	0.722885
9.05562	0.00190735	0.638008		9.05562	0.00190735	0.536919	0.736713
9.06228	0.0243187	0.614643		9.06228	0.0243187	0.553608	0.738144
9.06895	0.0419617	0.613689		9.06895	0.0419617	0.56076	0.723839
9.07562	0.0319481	0.628948		9.07562	0.0319481	0.558853	0.725746
9.08228	0.0128746	0.633717		9.08228	0.0128746	0.571251	0.736713
9.08895	0.00476837	0.635147		9.08895	0.00476837	0.586987	0.734329
9.09562	0.00143051	0.65136		9.09562	0.00143051	0.585079	0.722408
9.10228	-0.0133514	0.658035		9.10228	-0.0133514	0.575542	0.730991
9.10895	-0.0219345	0.638008		9.10895	-0.0219345	0.575542	0.757217
9.11562	-0.00429153	0.611305		9.11562	-0.00429153	0.576973	0.762463
9.12228	0.0114441	0.606537		9.12228	0.0114441	0.556469	0.744343
9.12895	0.000953674	0.613689		9.12895	0.000953674	0.535965	0.734329
9.13562	-0.023365	0.607967		9.13562	-0.023365	0.537395	0.729561
9.14228	-0.0343323	0.609875		9.14228	-0.0343323	0.546932	0.706196
9.14895	-0.0371933	0.636101		9.14895	-0.0371933	0.544071	0.678539
9.15562	-0.0491142	0.666618		9.15562	-0.0491142	0.535965	0.673294
9.16228	-0.0495911	0.668526		9.16228	-0.0495911	0.547409	0.677109
9.16895	-0.0252724	0.643253		9.16895	-0.0252724	0.561237	0.662327
9.17562	0	0.62418		9.17562	0	0.561237	0.646114
9.18228	-0.00810623	0.61512		9.18228	-0.00810623	0.555038	0.647068
9.18895	-0.0300407	0.605106		9.18895	-0.0300407	0.563145	0.642776
9.19562	-0.038147	0.597477		9.19562	-0.038147	0.577927	0.617027
9.20228	-0.0324249	0.607491		9.20228	-0.0324249	0.584126	0.597954
9.20895	-0.0362396	0.623226		9.20895	-0.0362396	0.590324	0.607967
9.21562	-0.0424385	0.621796		9.21562	-0.0424385	0.60606	0.625134
9.22228	-0.0190735	0.619412		9.22228	-0.0190735	0.618935	0.628948
9.22895	0.00619888	0.636101		9.22895	0.00619888	0.60463	0.63467
9.23562	0.0119209	0.663281		9.23562	0.0119209	0.576496	0.665188
9.24228	-0.00810623	0.675678		9.24228	-0.00810623	0.545979	0.689507
9.24895	-0.0209808	0.685215		9.24895	-0.0209808	0.509739	0.684261
9.25562	-0.0224114	0.706196		9.25562	-0.0224114	0.462532	0.666618
9.26228	-0.0309944	0.714779		9.26228	-0.0309944	0.428677	0.663281
9.26895	-0.0419617	0.689983		9.26895	-0.0419617	0.432491	0.665188
9.27562	-0.0553131	0.651836		9.27562	-0.0553131	0.457764	0.64373
9.28228	-0.0724792	0.627518		9.28228	-0.0724792	0.475883	0.619888
9.28895	-0.0939369	0.613689		9.28895	-0.0939369	0.485897	0.621796
9.29562	-0.101089	0.597477		9.29562	-0.101089	0.498295	0.639915
9.30228	-0.0915527	0.596047		9.30228	-0.0915527	0.498772	0.644207
9.30895	-0.0739098	0.609398		9.30895	-0.0739098	0.47636	0.645637
9.31562	-0.0534058	0.616551		9.31562	-0.0534058	0.451565	0.663757
9.32228	-0.0171661	0.604153		9.32228	-0.0171661	0.452995	0.6814
9.32895	0.0267029	0.598908		9.32895	0.0267029	0.461578	0.672817
9.33562	0.0448227	0.616074		9.33562	0.0448227	0.459194	0.653267
9.34228	0.035286	0.631332		9.34228	0.035286	0.460148	0.650883
9.34895	0.0214577	0.631332		9.34895	0.0214577	0.48399	0.648975
9.35562	0.0305176	0.635624		9.35562	0.0305176	0.500679	0.63324
9.36228	0.0448227	0.665665		9.36228	0.0448227	0.487328	0.625134
9.36895	0.0462532	0.68903		9.36895	0.0462532	0.470638	0.639915
9.37562	0.0486374	0.677586		9.37562	0.0486374	0.479698	0.655174
9.38228	0.0600815	0.656128		9.38228	0.0600815	0.49448	0.655651
9.38895	0.0662804	0.655174		9.38895	0.0662804	0.487804	0.662804
9.39562	0.0367165	0.665665		9.39562	0.0367165	0.480652	0.696182
9.40228	-0.00667572	0.663757		9.40228	-0.00667572	0.496864	0.720501
9.40895	-0.0309944	0.665665		9.40895	-0.0309944	0.513077	0.710487
9.41562	-0.0400543	0.693321		9.41562	-0.0400543	0.504017	0.691891
9.42228	-0.0524521	0.722408		9.42228	-0.0524521	0.479698	0.693798
9.42895	-0.0700951	0.72813		9.42895	-0.0700951	0.467777	0.706196
9.43562	-0.0629425	0.724792		9.43562	-0.0629425	0.458717	0.698566
9.44228	-0.0400543	0.729084		9.44228	-0.0400543	0.434399	0.689983
9.44895	-0.0281334	0.729084		9.44895	-0.0281334	0.419617	0.71001
9.45562	-0.0309944	0.696659		9.45562	-0.0309944	0.427246	0.74482
9.46228	-0.0324249	0.662327		9.46228	-0.0324249	0.442982	0.766754
9.46895	-0.0300407	0.650406		9.46895	-0.0300407	0.43869	0.772953
9.47562	-0.0429153	0.648498		9.47562	-0.0429153	0.436306	0.78249
9.48228	-0.0591278	0.638008		9.48228	-0.0591278	0.450611	0.785828
9.48895	-0.0581741	0.623226		9.48895	-0.0581741	0.452042	0.767708
9.49562	-0.0462532	0.636578		9.49562	-0.0462532	0.41914	0.744343
9.50228	-0.0357628	0.660896		9.50228	-0.0357628	0.382423	0.730991
9.50895	-0.0200272	0.674248		9.50895	-0.0200272	0.380516	0.715733
9.51562	0.0181198	0.678062		9.51562	0.0181198	0.395298	0.688076
9.52228	0.0600815	0.685215		9.52228	0.0600815	0.400543	0.67091
9.52895	0.0805855	0.694752		9.52895	0.0805855	0.422955	0.677586
9.53562	0.0853538	0.687122		9.53562	0.0853538	0.480175	0.681877
9.54228	0.0944138	0.675201		9.54228	0.0944138	0.540733	0.666142
9.54895	0.0967979	0.679493		9.54895	0.0967979	0.562668	0.659466
9.55562	0.0700951	0.687599		9.55562	0.0700951	0.555038	0.67997
9.56228	0.0267029	0.683785		9.56228	0.0267029	0.553131	0.702858
9.56895	0.00524521	0.679493		9.56895	0.00524521	0.547886	0.69809
9.57562	0.0100136	0.696659		9.57562	0.0100136	0.524521	0.684738
9.58228	0.0143051	0.719547		9.58228	0.0143051	0.498772	0.688076
9.58895	0.0152588	0.718117		9.58895	0.0152588	0.497818	0.688553
9.59562	0.0319481	0.703335		9.59562	0.0319481	0.516891	0.67091
9.60228	0.0610352	0.700951		9.60228	0.0610352	0.527382	0.65279
9.60895	0.0743866	0.706673		9.60895	0.0743866	0.53072	0.663281
9.61562	0.0720024	0.701904		9.61562	0.0720024	0.54121	0.688076
9.62228	0.0729561	0.695705		9.62228	0.0729561	0.55027	0.699043
9.62895	0.0720024	0.711441		9.62895	0.0720024	0.539303	0.70858
9.63562	0.0524521	0.738144		9.63562	0.0524521	0.518799	0.725746
9.64228	0.0252724	0.74625		9.64228	0.0252724	0.506401	0.742436
9.64895	0.00143051	0.746727		9.64895	0.00143051	0.498772	0.739574
9.65562	-0.0238419	0.754356		9.65562	-0.0238419	0.482559	0.738621
9.66228	-0.0514984	0.760078		9.66228	-0.0514984	0.468254	0.760555
9.66895	-0.0667572	0.742436		9.66895	-0.0667572	0.47636	0.78392
9.67562	-0.0562668	0.716209		9.67562	-0.0562668	0.49305	0.793934
9.68228	-0.0524521	0.712872		9.68228	-0.0524521	0.496864	0.794411
9.68895	-0.0572205	0.712395		9.68895	-0.0572205	0.495911	0.805855
9.69562	-0.0600815	0.691414		9.69562	-0.0600815	0.50354	0.808716
9.70228	-0.0505447	0.659466		9.70228	-0.0505447	0.514984	0.781536
9.70895	-0.0424385	0.650883		9.70895	-0.0424385	0.505924	0.747681
9.71562	-0.0476837	0.660896		9.71562	-0.0476837	0.487328	0.730514
9.72228	-0.041008	0.663281		9.72228	-0.041008	0.481606	0.714779
9.72895	-0.0138283	0.660896		9.72895	-0.0138283	0.482082	0.680924
9.73562	0.0162125	0.676155		9.73562	0.0162125	0.475883	0.649929
9.74228	0.0219345	0.706673		9.74228	0.0219345	0.466347	0.655174
9.74895	0.014782	0.722408		9.74895	0.014782	0.469208	0.67997
9.75562	0.0100136	0.724316		9.75562	0.0100136	0.473499	0.692844
9.76228	0.00524521	0.733376		9.76228	0.00524521	0.461578	0.705242
9.76895	-0.0171661	0.750065		9.76895	-0.0171661	0.440598	0.73576
9.77562	-0.0448227	0.758648		9.77562	-0.0448227	0.431061	0.767708
9.78228	-0.0581741	0.761986		9.78228	-0.0581741	0.422955	0.769615
9.78895	-0.0572205	0.779152		9.78895	-0.0572205	0.402451	0.747681
9.79562	-0.0581741	0.795841		9.79562	-0.0581741	0.378609	0.73576
9.80228	-0.0667572	0.79298		9.80228	-0.0667572	0.374794	0.730038
9.80895	-0.0653267	0.777721		9.80895	-0.0653267	0.388145	0.711441
9.81562	-0.0576973	0.769138		9.81562	-0.0576973	0.395298	0.694752
9.82228	-0.0548363	0.757217		9.82228	-0.0548363	0.405788	0.702381
9.82895	-0.0548363	0.722408		9.82895	-0.0548363	0.435352	0.720978
9.83562	-0.0429153	0.687599		9.83562	-0.0429153	0.472069	0.71764
9.84228	-0.0238419	0.673771		9.84228	-0.0238419	0.490189	0.705719
9.84895	-0.0171661	0.674725		9.84895	-0.0171661	0.493526	0.711441
9.85562	-0.0166893	0.667095		9.85562	-0.0166893	0.500202	0.723839
9.86228	-0.00619888	0.663281		9.86228	-0.00619888	0.505924	0.715733
9.86895	0.00810623	0.680447		9.86895	0.00810623	0.490189	0.706196
9.87562	0.00762939	0.700951		9.87562	0.00762939	0.470638	0.715733
9.88228	0.00238419	0.706196		9.88228	0.00238419	0.469685	0.732899
9.88895	0.0104904	0.700951		9.88895	0.0104904	0.475883	0.729561
9.89562	0.0276566	0.706673		9.89562	0.0276566	0.468731	0.713348
9.90228	0.0333786	0.711441		9.90228	0.0333786	0.462532	0.710964
9.90895	0.0324249	0.704288		9.90895	0.0324249	0.482082	0.712395
9.91562	0.0391007	0.697136		9.91562	0.0391007	0.5126	0.706673
9.92228	0.0452995	0.710487		9.92228	0.0452995	0.525475	0.700951
9.92895	0.0424385	0.732422		9.92895	0.0424385	0.524521	0.720024
9.93562	0.0400543	0.740528		9.93562	0.0400543	0.526905	0.744343
9.94228	0.04673	0.74482		9.94228	0.04673	0.522614	0.756264
9.94895	0.0505447	0.757217		9.94895	0.0505447	0.495434	0.760555
9.95562	0.0362396	0.774384		9.95562	0.0362396	0.463486	0.772476
9.96228	0.0238419	0.773907		9.96228	0.0238419	0.452995	0.776291
9.96895	0.0247955	0.769138		9.96895	0.0247955	0.461578	0.759125
9.97562	0.0224114	0.771999		9.97562	0.0224114	0.4673	0.751495
9.98228	0.00858307	0.771999		9.98228	0.00858307	0.469208	0.762939
9.98895	-0.00667572	0.757217		9.98895	-0.00667572	0.47636	0.772953
9.99562	-0.000953674	0.738144		9.99562	-0.000953674	0.47493	0.76437
10.0023	0.00667572	0.738621		10.0023	0.00667572	0.457287	0.757694
10.009	0.000953674	0.743866		10.009	0.000953674	0.432014	0.777245
10.0156	-0.00953674	0.741005		10.0156	-0.00953674	0.414371	0.793934
10.0223	-0.00667572	0.743866		10.0223	-0.00667572	0.400543	0.790119
10.029	0.00143051	0.768185		10.029	0.00143051	0.383377	0.786781
10.0356	-0.00953674	0.798225		10.0356	-0.00953674	0.380993	0.803948
10.0423	-0.0281334	0.806809		10.0423	-0.0281334	0.398159	0.826359
10.0489	-0.041008	0.807762		10.0489	-0.041008	0.422955	0.822067
10.0556	-0.0514984	0.828266		10.0556	-0.0514984	0.436783	0.807762
10.0623	-0.0772476	0.861168		10.0623	-0.0772476	0.452995	0.810623
10.0689	-0.100613	0.882149		10.0689	-0.100613	0.479221	0.82016
10.0756	-0.101566	0.892639		10.0756	-0.101566	0.493526	0.819683
10.0823	-0.0886917	0.908375		10.0823	-0.0886917	0.480175	0.82016
10.089	-0.0796318	0.914574		10.089	-0.0796318	0.456333	0.844479
10.0956	-0.0696182	0.886917		10.0956	-0.0696182	0.454903	0.864983
10.1023	-0.0481606	0.840664		10.1023	-0.0481606	0.458241	0.860214
10.109	-0.0267029	0.804424		10.109	-0.0267029	0.44775	0.846386
10.1156	-0.0171661	0.780582		10.1156	-0.0171661	0.439167	0.84877
10.1223	-0.00858307	0.749111		10.1223	-0.00858307	0.458717	0.851631
10.1289	0.0114441	0.722408		10.1289	0.0114441	0.486851	0.825882
10.1356	0.023365	0.723839		10.1356	0.023365	0.490189	0.799656
10.1423	0.0114441	0.742912		10.1423	0.0114441	0.478268	0.798225
10.1489	-0.00619888	0.747681		10.1489	-0.00619888	0.481129	0.808239
10.1556	-0.0119209	0.731945		10.1556	-0.0119209	0.494003	0.802994
10.1623	-0.0152588	0.726223		10.1623	-0.0152588	0.494957	0.798702
10.169	-0.0386238	0.734329		10.169	-0.0386238	0.490665	0.819206
10.1756	-0.0591278	0.738621		10.1756	-0.0591278	0.494003	0.84734
10.1823	-0.0529289	0.73576		10.1823	-0.0529289	0.502586	0.855446
10.189	-0.0371933	0.741005		10.189	-0.0371933	0.495911	0.856876
10.1956	-0.0386238	0.757217		10.1956	-0.0386238	0.483513	0.874043
10.2023	-0.0576973	0.766277		10.2023	-0.0576973	0.48399	0.892162
10.2089	-0.061512	0.768185		10.2089	-0.061512	0.493526	0.896931
10.2156	-0.0529289	0.771046		10.2156	-0.0529289	0.504494	0.901222
10.2223	-0.0462532	0.763416		10.2223	-0.0462532	0.524998	0.925064
10.2289	-0.038147	0.735283		10.2289	-0.038147	0.565529	0.948906
10.2356	-0.0190735	0.710487		10.2356	-0.0190735	0.605106	0.952244
10.2423	0.0104904	0.715733		10.2423	0.0104904	0.619888	0.952244
10.249	0.0195503	0.742912		10.249	0.0195503	0.622272	0.964165
10.2556	0.00810623	0.766754		10.2556	0.00810623	0.632286	0.976086
10.2623	-0.00905991	0.792503		10.2623	-0.00905991	0.641346	0.977516
10.269	-0.0314712	0.836372		10.269	-0.0314712	0.637054	0.986099
10.2756	-0.058651	0.873566		10.2756	-0.058651	0.63324	1.0128
10.2823	-0.0934601	0.875473		10.2823	-0.0934601	0.647068	1.03998
10.2889	-0.107765	0.851154		10.2889	-0.107765	0.665665	1.05619
10.2956	-0.108242	0.835419		10.2956	-0.108242	0.666142	1.08194
10.3023	-0.107288	0.833988		10.3023	-0.107288	0.658035	1.122
10.3089	-0.105858	0.827789		10.3089	-0.105858	0.653267	1.15871
10.3156	-0.0987053	0.823021		10.3156	-0.0987053	0.650406	1.17779
10.3223	-0.0867844	0.840187		10.3223	-0.0867844	0.646114	1.19591
10.329	-0.0853538	0.863075		10.329	-0.0853538	0.651836	1.22261
10.3356	-0.0905991	0.872135		10.3356	-0.0905991	0.67997	1.24598
10.3423	-0.0882149	0.873089		10.3423	-0.0882149	0.720978	1.26123
10.349	-0.0810623	0.887394		10.349	-0.0810623	0.756264	1.28174
10.3556	-0.0786781	0.907421		10.3556	-0.0786781	0.77486	1.32847
10.3623	-0.0815392	0.907898		10.3623	-0.0815392	0.779629	1.3876
10.3689	-0.0767708	0.906467		10.3689	-0.0767708	0.765324	1.44053
10.3756	-0.0710487	0.919819		10.3756	-0.0710487	0.748158	1.49632
10.3823	-0.0772476	0.936985		10.3823	-0.0772476	0.742435	1.56498
10.3889	-0.0896454	0.932217		10.3889	-0.0896454	0.766754	1.6408
10.3956	-0.0867844	0.923157		10.3956	-0.0867844	0.802517	1.70231
10.4023	-0.0724792	0.941277		10.4023	-0.0724792	0.833035	1.75905
10.409	-0.0667572	0.977993		10.409	-0.0667572	0.865936	1.82962
10.4156	-0.0576973	0.997543		10.4156	-0.0576973	0.896454	1.90687
10.4223	-0.0343323	0.999451		10.4223	-0.0343323	0.909805	1.9784
10.429	-0.00810623	1.01137		10.429	-0.00810623	0.896931	2.06041
10.4356	-0.00953674	1.02663		10.4356	-0.00953674	0.890732	2.1739
10.4423	-0.0200272	1.02615		10.4423	-0.0200272	0.915527	2.31361
10.4489	-0.00905991	1.00803		10.4489	-0.00905991	0.954628	2.45714
10.4556	0.0104904	1.00088		10.4556	0.0104904	0.981331	2.60687
10.4623	0.020504	1.00756		10.4623	0.020504	1.01089	2.7709
10.4689	0.0267029	1.01185		10.4689	0.0267029	1.05858	2.93446
10.4756	0.04673	1.01948		10.4756	0.04673	1.11103	3.07322
10.4823	0.064373	1.03331		10.4823	0.064373	1.13487	3.19862
10.489	0.0553131	1.04332		10.489	0.0553131	1.13106	3.33166
10.4956	0.0400543	1.03855		10.4956	0.0400543	1.13297	3.46613
10.5023	0.035286	1.0314		10.5023	0.035286	1.1344	3.58868
10.509	0.0290871	1.03378		10.509	0.0290871	1.12009	3.70646
10.5156	0.00667572	1.0376		10.5156	0.00667572	1.09673	3.84045
10.5223	-0.0133514	1.03521		10.5223	-0.0133514	1.10006	3.97348
10.529	-0.0133514	1.04141		10.529	-0.0133514	1.12915	4.0884
10.5356	-0.0123978	1.06239		10.5356	-0.0123978	1.15395	4.20284
10.5423	-0.0295639	1.08719		10.5423	-0.0295639	1.16682	4.33016
10.5489	-0.0519753	1.10102		10.5489	-0.0519753	1.19686	4.4589
10.5556	-0.0495911	1.10912		10.5556	-0.0495911	1.22881	4.56667
10.5623	-0.0362396	1.12104		10.5623	-0.0362396	1.23024	4.67205
10.5689	-0.0386238	1.13201		10.5689	-0.0386238	1.21641	4.78363
10.5756	-0.0491142	1.13392		10.5756	-0.0491142	1.22547	4.88281
10.5823	-0.0524521	1.13487		10.5823	-0.0524521	1.26266	4.94862
10.589	-0.0472069	1.15013		10.589	-0.0472069	1.28078	4.99916
10.5956	-0.0576973	1.16634		10.5956	-0.0576973	1.2846	5.05734
10.6023	-0.0724792	1.1754		10.6023	-0.0724792	1.3051	5.11599
10.609	-0.0772476	1.18589		10.609	-0.0772476	1.34039	5.16844
10.6156	-0.0801086	1.20687		10.6156	-0.0801086	1.36471	5.22089
10.6223	-0.087738	1.2188		10.6223	-0.087738	1.36995	5.28765
10.6289	-0.0872612	1.20068		10.6289	-0.0872612	1.37997	5.34535
10.6356	-0.0572205	1.17969		10.6356	-0.0572205	1.38712	5.38158
10.6423	-0.0238419	1.1735		10.6423	-0.0238419	1.37806	5.39732
10.6489	-0.00905991	1.16682		10.6489	-0.00905991	1.35994	5.41353
10.6556	-0.00476837	1.14346		10.6556	-0.00476837	1.34468	5.42784
10.6623	0.0109673	1.12486		10.6623	0.0109673	1.32656	5.4245
10.669	0.0286102	1.12963		10.669	0.0286102	1.29223	5.41687
10.6756	0.023365	1.12915		10.6756	0.023365	1.26505	5.40972
10.6823	0.0104904	1.11008		10.6823	0.0104904	1.25837	5.40447
10.689	0.0190735	1.09577		10.689	0.0190735	1.25456	5.37777
10.6956	0.0472069	1.10912		10.6956	0.0472069	1.2331	5.33867
10.7023	0.0677109	1.1239		10.7023	0.0677109	1.20878	5.30767
10.7089	0.0739098	1.11771		10.7089	0.0739098	1.20592	5.26714
10.7156	0.0815392	1.10769		10.7156	0.0815392	1.20831	5.2042
10.7223	0.0824928	1.10579		10.7223	0.0824928	1.1878	5.12791
10.7289	0.0677109	1.09386		10.7289	0.0677109	1.15919	5.07355
10.7356	0.0481606	1.05143		10.7356	0.0481606	1.14536	5.03206
10.7423	0.0429153	1.01757		10.7423	0.0429153	1.1425	4.98247
10.749	0.0452995	1.01662		10.749	0.0452995	1.12057	4.93288
10.7556	0.0391007	1.03569		10.7556	0.0391007	1.08767	4.90332
10.7623	0.0376701	1.04237		10.7623	0.0376701	1.06955	4.87471
10.769	0.0443459	1.05143		10.769	0.0443459	1.05238	4.81987
10.7756	0.0534058	1.08147		10.7756	0.0534058	1.00946	4.74596
10.7823	0.0505447	1.10674		10.7823	0.0505447	0.946522	4.67682
10.7889	0.0486374	1.10197		10.7889	0.0486374	0.902176	4.62007
10.7956	0.0567436	1.08433		10.7956	0.0567436	0.876427	4.56381
10.8023	0.0653267	1.08719		10.8023	0.0653267	0.854015	4.52089
10.8089	0.0667572	1.09816		10.8089	0.0667572	0.840187	4.49133
10.8156	0.0576973	1.0972		10.8156	0.0576973	0.851631	4.4527
10.8223	0.0491142	1.09053		10.8223	0.0491142	0.870228	4.39072
10.829	0.035286	1.10483		10.829	0.035286	0.869751	4.31824
10.8356	0.00953674	1.11866		10.8356	0.00953674	0.851631	4.25291
10.8423	-0.0114441	1.10769		10.8423	-0.0114441	0.824451	4.16899
10.849	-0.0209808	1.08814		10.849	-0.0209808	0.782013	4.06742
10.8556	-0.0295639	1.08385		10.8556	-0.0295639	0.72813	3.98445
10.8623	-0.0510216	1.08004		10.8623	-0.0510216	0.688553	3.9401
10.8689	-0.0739098	1.04666		10.8689	-0.0739098	0.671864	3.8991
10.8756	-0.0691414	1.00327		10.8756	-0.0691414	0.657558	3.82853
10.8823	-0.0529289	0.985622		10.8823	-0.0529289	0.634193	3.75938
10.8889	-0.0472069	0.975132		10.8889	-0.0472069	0.629425	3.71456
10.8956	-0.0472069	0.944614		10.8956	-0.0472069	0.648499	3.66879
10.9023	-0.0391007	0.920773		10.9023	-0.0391007	0.659943	3.59345
10.909	-0.0348091	0.938415		10.909	-0.0348091	0.642776	3.51191
10.9156	-0.0581741	0.981808		10.9156	-0.0581741	0.619411	3.45707
10.9223	-0.0886917	1.00231		10.9223	-0.0886917	0.622272	3.40891
10.929	-0.0858307	0.999927		10.929	-0.0858307	0.622749	3.33595
10.9356	-0.0557899	0.99802		10.9356	-0.0557899	0.597954	3.25537
10.9423	-0.0290871	0.98896		10.9423	-0.0290871	0.566959	3.19576
10.9489	-0.00286102	0.956059		10.9489	-0.00286102	0.564575	3.14522
10.9556	0.035286	0.909805		10.9556	0.035286	0.57745	3.07894
10.9623	0.0667572	0.888348		10.9623	0.0667572	0.568867	3.0098
10.9689	0.0572205	0.892639		10.9689	0.0572205	0.554562	2.96021
10.9756	0.0295639	0.900269		10.9756	0.0295639	0.561237	2.90346
10.9823	0.0195503	0.906944		10.9823	0.0195503	0.585079	2.81382
10.989	0.0200272	0.919342		10.989	0.0200272	0.593662	2.71416
10.9956	0.014782	0.924587		10.9956	0.014782	0.58794	2.63643
11.0023	0.0128746	0.902653		11.0023	0.0128746	0.591278	2.57158
11.009	0.0348091	0.867367		11.009	0.0348091	0.592709	2.48385
11.0156	0.0543594	0.846386		11.0156	0.0543594	0.576496	2.39468
11.0223	0.0500679	0.839233		11.0223	0.0500679	0.551224	2.3346
11.029	0.0424385	0.829697		11.029	0.0424385	0.545025	2.28548
11.0356	0.0500679	0.833988		11.0356	0.0500679	0.551701	2.21968
11.0423	0.0553131	0.86689		11.0423	0.0553131	0.549793	2.13909
11.0489	0.0376701	0.901222		11.0489	0.0376701	0.549793	2.08902
11.0556	0.020504	0.904083		11.0556	0.020504	0.563622	2.06041
11.0623	0.026226	0.891209		11.0623	0.026226	0.57745	2.0237
11.0689	0.0290871	0.89407		11.0689	0.0290871	0.564098	1.97983
11.0756	0.000476837	0.899792		11.0756	0.000476837	0.545025	1.94454
11.0823	-0.0348091	0.884056		11.0823	-0.0348091	0.546455	1.90878
11.089	-0.0433922	0.867367		11.089	-0.0433922	0.561714	1.8487
11.0956	-0.0386238	0.880718		11.0956	-0.0386238	0.566959	1.77717
11.1023	-0.0510216	0.901222		11.1023	-0.0510216	0.563145	1.71423
11.109	-0.0634193	0.900745		11.109	-0.0634193	0.580311	1.65367
11.1156	-0.0462532	0.887394		11.1156	-0.0462532	0.597	1.58405
11.1223	-0.0166893	0.885487		11.1223	-0.0166893	0.593662	1.52206
11.1289	-0.00953674	0.890255		11.1289	-0.00953674	0.576973	1.48058
11.1356	-0.0195503	0.880718		11.1356	-0.0195503	0.576496	1.44005
11.1423	-0.0133514	0.871182		11.1423	-0.0133514	0.585079	1.38283
11.1489	-0.00238419	0.871182		11.1489	-0.00238419	0.581741	1.32179
11.1556	-0.00953674	0.865459		11.1556	-0.00953674	0.586987	1.27983
11.1623	-0.0286102	0.843525		11.1623	-0.0286102	0.614166	1.24979
11.169	-0.0252724	0.822067		11.169	-0.0252724	0.638008	1.2126
11.1756	-0.00953674	0.823021		11.1756	-0.00953674	0.627041	1.18542
11.1823	-0.017643	0.830174		11.1823	-0.017643	0.605106	1.18494
11.189	-0.0443459	0.835896		11.189	-0.0443459	0.596523	1.18732
11.1956	-0.0648499	0.855446		11.1956	-0.0648499	0.587463	1.16587
11.2023	-0.0739098	0.897408		11.2023	-0.0739098	0.56076	1.12867
11.2089	-0.0967979	0.935078		11.2089	-0.0967979	0.54121	1.1096
11.2156	-0.115395	0.9408		11.2156	-0.115395	0.554562	1.08957
11.2223	-0.103474	0.93174		11.2223	-0.103474	0.580788	1.04666
11.2289	-0.0662804	0.92411		11.2289	-0.0662804	0.588894	1.00803
11.2356	-0.0371933	0.906944		11.2356	-0.0371933	0.58651	1.00136
11.2423	-0.0219345	0.865459		11.2423	-0.0219345	0.58794	1.01519
11.249	-0.00143051	0.825882		11.249	-0.00143051	0.581741	1.01519
11.2556	0.0109673	0.814915		11.2556	0.0109673	0.55027	1.019
11.2623	-0.00429153	0.818729		11.2623	-0.00429153	0.516891	1.04618
11.269	-0.0367165	0.808239		11.269	-0.0367165	0.5126	1.07384
11.2756	-0.0553131	0.799656		11.2756	-0.0553131	0.516415	1.07765
11.2823	-0.0572205	0.814438		11.2823	-0.0572205	0.510216	1.06096
11.2889	-0.0681877	0.840664		11.2889	-0.0681877	0.504494	1.0438
11.2956	-0.0734329	0.849724		11.2956	-0.0734329	0.526428	1.01519
11.3023	-0.0543594	0.846386		11.3023	-0.0543594	0.552654	0.975609
11.3089	-0.0171661	0.857353		11.3089	-0.0171661	0.547409	0.948906
11.3156	0.00333786	0.873566		11.3156	0.00333786	0.530243	0.952244
11.3223	0.0119209	0.874043		11.3223	0.0119209	0.531673	0.972748
11.329	0.0286102	0.85783		11.329	0.0286102	0.540257	0.988483
11.3356	0.041008	0.845909		11.3356	0.041008	0.534058	1.01185
11.3423	0.0276566	0.843048		11.3423	0.0276566	0.522614	1.04856
11.349	0.00286102	0.842571		11.349	0.00286102	0.533581	1.07527
11.3556	0.0038147	0.855923		11.3556	0.0038147	0.553131	1.07384
11.3623	0.0104904	0.891209		11.3623	0.0104904	0.551701	1.05429
11.3689	-0.00286102	0.934124		11.3689	-0.00286102	0.541687	1.04237
11.3756	-0.0300407	0.965118		11.3756	-0.0300407	0.546455	1.03331
11.3823	-0.0300407	0.984669		11.3823	-0.0300407	0.56076	1.00851
11.3889	-0.0133514	0.998497		11.3889	-0.0133514	0.561237	0.984192
11.3956	-0.0157356	0.984669		11.3956	-0.0157356	0.556469	0.973225
11.4023	-0.0300407	0.939846		11.4023	-0.0300407	0.56839	0.96941
11.409	-0.0238419	0.900745		11.409	-0.0238419	0.58794	0.959873
11.4156	0.00715256	0.894547		11.4156	0.00715256	0.589371	0.953198
11.4223	0.0247955	0.896454		11.4223	0.0247955	0.575542	0.974178
11.429	0.0324249	0.879288		11.429	0.0324249	0.566006	1.00517
11.4356	0.0486374	0.864029		11.4356	0.0486374	0.560284	1.02806
11.4423	0.0786781	0.873566		11.4423	0.0786781	0.544071	1.04475
11.4489	0.0886917	0.874996		11.4489	0.0886917	0.524998	1.06144
11.4556	0.0724792	0.844479		11.4556	0.0724792	0.518322	1.06669
11.4623	0.0524521	0.82159		11.4623	0.0524521	0.524521	1.03569
11.4689	0.0281334	0.834465		11.4689	0.0281334	0.534058	0.992775
11.4756	0.00143051	0.854969		11.4756	0.00143051	0.545979	0.966072
11.4823	-0.0243187	0.846863		11.4823	-0.0243187	0.564575	0.950337
11.489	-0.035286	0.833988		11.489	-0.035286	0.576973	0.923634
11.4956	-0.0457764	0.846386		11.4956	-0.0457764	0.56839	0.894547
11.5023	-0.0753403	0.861645		11.5023	-0.0753403	0.54121	0.893593
11.509	-0.114441	0.857353		11.509	-0.114441	0.511169	0.90456
11.5156	-0.148296	0.84877		11.5156	-0.148296	0.479221	0.892639
11.5223	-0.179291	0.858307		11.5223	-0.179291	0.438213	0.863552
11.529	-0.211239	0.867367		11.529	-0.211239	0.39959	0.850201
11.5356	-0.228405	0.852108		11.5356	-0.228405	0.376225	0.84734
11.5423	-0.208855	0.823498		11.5423	-0.208855	0.351429	0.824452
11.5489	-0.177383	0.813484		11.5489	-0.177383	0.310421	0.795841
11.5556	-0.163078	0.820637		11.5556	-0.163078	0.262737	0.798702
11.5623	-0.166893	0.822544		11.5623	-0.166893	0.233173	0.823975
11.5689	-0.165463	0.818253		11.5689	-0.165463	0.215054	0.834465
11.5756	-0.159264	0.833988		11.5756	-0.159264	0.203133	0.83828
11.5823	-0.173092	0.872135		11.5823	-0.173092	0.216484	0.864029
11.589	-0.19598	0.90313		11.589	-0.19598	0.261307	0.901699
11.5956	-0.197411	0.922203		11.5956	-0.197411	0.316143	0.914097
11.6023	-0.185013	0.956535		11.6023	-0.185013	0.352383	0.914574
11.609	-0.181198	1.00946		11.609	-0.181198	0.380039	0.934124
11.6156	-0.184059	1.04141		11.6156	-0.184059	0.404358	0.965595
11.6223	-0.166893	1.05047		11.6223	-0.166893	0.410557	0.981331
11.6289	-0.139713	1.0581		11.6289	-0.139713	0.388622	0.98896
11.6356	-0.132561	1.07527		11.6356	-0.132561	0.367165	1.01566
11.6423	-0.13113	1.07861		11.6423	-0.13113	0.373363	1.05095
11.6489	-0.123024	1.06621		11.6489	-0.123024	0.388145	1.07861
11.6556	-0.118733	1.07336		11.6556	-0.118733	0.400066	1.09863
11.6623	-0.142574	1.09863		11.6623	-0.142574	0.422001	1.1239
11.669	-0.16737	1.12581		11.669	-0.16737	0.4673	1.14822
11.6756	-0.169754	1.14632		11.6756	-0.169754	0.510216	1.16539
11.6823	-0.163078	1.1673		11.6823	-0.163078	0.525951	1.18446
11.689	-0.164032	1.19257		11.689	-0.164032	0.53072	1.21164
11.6956	-0.159741	1.20497		11.6956	-0.159741	0.54121	1.23215
11.7023	-0.134945	1.21021		11.7023	-0.134945	0.538826	1.23787
11.7089	-0.108242	1.21021		11.7089	-0.108242	0.506401	1.23548
11.7156	-0.101566	1.19829		11.7156	-0.101566	0.462532	1.23453
11.7223	-0.106812	1.1754		11.7223	-0.106812	0.440121	1.21975
11.7289	-0.109196	1.15299		11.7289	-0.109196	0.433445	1.18256
11.7356	-0.116825	1.13535		11.7356	-0.116825	0.429153	1.14584
11.7423	-0.138283	1.10769		11.7423	-0.138283	0.438213	1.13296
11.749	-0.167847	1.06621		11.749	-0.167847	0.473976	1.13344
11.7556	-0.182629	1.03664		11.7556	-0.182629	0.518322	1.12009
11.7623	-0.185013	1.04237		11.7623	-0.185013	0.537872	1.10817
11.769	-0.180721	1.06478		11.769	-0.180721	0.54121	1.11103
11.7756	-0.162602	1.07574		11.7756	-0.162602	0.545502	1.1158
11.7823	-0.123978	1.07861		11.7823	-0.123978	0.54884	1.09625
11.7889	-0.087738	1.09529		11.7889	-0.087738	0.540733	1.06573
11.7956	-0.0767708	1.1158		11.7956	-0.0767708	0.54121	1.06239
11.8023	-0.0762939	1.12104		11.8023	-0.0762939	0.56982	1.07956
11.8089	-0.0605583	1.12247		11.8089	-0.0605583	0.607967	1.1034
11.8156	-0.0371933	1.15299		11.8156	-0.0371933	0.631809	1.13344
11.8223	-0.0314712	1.19352		11.8223	-0.0314712	0.644207	1.18685
11.829	-0.0276566	1.22023		11.829	-0.0276566	0.658989	1.24598
11.8356	-0.00715256	1.23405		11.8356	-0.00715256	0.66185	1.27983
11.8423	0.0162125	1.24931		11.8423	0.0162125	0.636101	1.29318
11.849	0.0133514	1.26028		11.849	0.0133514	0.605106	1.30701
11.8556	-0.00810623	1.25074		11.8556	-0.00810623	0.597954	1.32418
11.8623	-0.0143051	1.24502		11.8623	-0.0143051	0.601768	1.32036
11.8689	-0.0133514	1.2598		11.8689	-0.0133514	0.594616	1.30844
11.8756	-0.0243187	1.27745		11.8756	-0.0243187	0.584126	1.30606
11.8823	-0.0443459	1.27649		11.8823	-0.0443459	0.590324	1.31035
11.8889	-0.0524521	1.26696		11.8889	-0.0524521	0.591755	1.30224
11.8956	-0.0534058	1.27029		11.8956	-0.0534058	0.565529	1.28651
11.9023	-0.0658035	1.27888		11.9023	-0.0658035	0.529766	1.28174
11.909	-0.0758171	1.26886		11.909	-0.0758171	0.517368	1.26791
11.9156	-0.0629425	1.25217		11.9156	-0.0629425	0.525951	1.2331
11.9223	-0.0405312	1.24168		11.9223	-0.0405312	0.53072	1.19543
11.929	-0.0433922	1.22976		11.929	-0.0433922	0.541687	1.17779
11.9356	-0.0629425	1.19877		11.9356	-0.0629425	0.568867	1.16682
11.9423	-0.0720024	1.16348		11.9423	-0.0720024	0.596046	1.13964
11.9489	-0.0753403	1.14632		11.9489	-0.0753403	0.592709	1.11389
11.9556	-0.0929833	1.12772		11.9556	-0.0929833	0.575066	1.10674
11.9623	-0.102043	1.08957		11.9623	-0.102043	0.567436	1.10579
11.9689	-0.0691414	1.0457		11.9689	-0.0691414	0.567436	1.08528
11.9756	-0.0209808	1.01566		11.9756	-0.0209808	0.557899	1.04904
11.9823	-0.00190735	0.992775		11.9823	-0.00190735	0.545025	1.01757
11.989	-0.00905991	0.963211		11.989	-0.00905991	0.549793	0.995636
11.9956	-0.0100136	0.946522		11.9956	-0.0100136	0.553608	0.96941
12.0023	-0.00524521	0.957012		12.0023	-0.00524521	0.544548	0.947952
12.009	-0.0166893	0.975132		12.009	-0.0166893	0.526905	0.946522
12.0156	-0.0309944	0.984192		12.0156	-0.0309944	0.524044	0.967503
12.0223	-0.023365	0.991344		12.0223	-0.023365	0.532627	0.993729
12.029	-0.00286102	1.0066		12.029	-0.00286102	0.53215	1.0252
12.0356	-0.00286102	1.02138		12.0356	-0.00286102	0.533104	1.07193
12.0423	-0.026226	1.02568		12.0423	-0.026226	0.545502	1.11771
12.0489	-0.058651	1.03855		12.0489	-0.058651	0.558853	1.14393
12.0556	-0.0886917	1.07193		12.0556	-0.0886917	0.562668	1.15633
12.0623	-0.114441	1.11151		12.0623	-0.114441	0.565052	1.17969
12.0689	-0.132084	1.14107		12.0689	-0.132084	0.581264	1.20735
12.0756	-0.128746	1.16777		12.0756	-0.128746	0.594616	1.21975
12.0823	-0.117302	1.20258		12.0823	-0.117302	0.590801	1.22786
12.089	-0.102043	1.22309		12.089	-0.102043	0.584126	1.2393
12.0956	-0.0844002	1.21164		12.0956	-0.0844002	0.581264	1.25074
12.1023	-0.0624657	1.18208		12.1023	-0.0624657	0.571251	1.24502
12.109	-0.0462532	1.16062		12.109	-0.0462532	0.53978	1.22643
12.1156	-0.0510216	1.14393		12.1156	-0.0510216	0.5126	1.20544
12.1223	-0.0619888	1.11914		12.1223	-0.0619888	0.511169	1.17254
12.1289	-0.0653267	1.10435		12.1289	-0.0653267	0.519276	1.13678
12.1356	-0.0805855	1.11485		12.1356	-0.0805855	0.520229	1.10674
12.1423	-0.114918	1.1239		12.1423	-0.114918	0.52166	1.08814
12.1489	-0.148773	1.10102		12.1489	-0.148773	0.546455	1.06669
12.1556	-0.151634	1.06859		12.1556	-0.151634	0.56839	1.04094
12.1623	-0.136375	1.06239		12.1623	-0.136375	0.560284	1.02997
12.169	-0.123978	1.06669		12.169	-0.123978	0.532627	1.03521
12.1756	-0.103951	1.05381		12.1756	-0.103951	0.513077	1.03808
12.1823	-0.0729561	1.03808		12.1823	-0.0729561	0.501156	1.02902
12.189	-0.041008	1.05238		12.189	-0.041008	0.475883	1.02377
12.1956	-0.035286	1.07956		12.1956	-0.035286	0.459194	1.03426
12.2023	-0.04673	1.09053		12.2023	-0.04673	0.471115	1.04237
12.2089	-0.0481606	1.09673		12.2089	-0.0481606	0.501633	1.04284
12.2156	-0.0333786	1.12438		12.2156	-0.0333786	0.529766	1.05238
12.2223	-0.0171661	1.16682		12.2223	-0.0171661	0.558853	1.0891
12.2289	-0.0104904	1.19448		12.2289	-0.0104904	0.601768	1.1301
12.2356	0.000953674	1.2083		12.2356	0.000953674	0.638008	1.14775
12.2423	0.0119209	1.22213		12.2423	0.0119209	0.654697	1.15633
12.249	-0.000476837	1.22452		12.249	-0.000476837	0.661373	1.17111
12.2556	-0.0348091	1.19925		12.2556	-0.0348091	0.668526	1.1816
12.2623	-0.0600815	1.16634		12.2623	-0.0600815	0.662804	1.16253
12.269	-0.0662804	1.15681		12.269	-0.0662804	0.63467	1.14012
12.2756	-0.0634193	1.16825		12.2756	-0.0634193	0.607491	1.13678
12.2823	-0.0557899	1.17207		12.2823	-0.0557899	0.600815	1.14489
12.2889	-0.0309944	1.17302		12.2889	-0.0309944	0.601292	1.13869
12.2956	-0.00476837	1.18351		12.2956	-0.00476837	0.593185	1.12677
12.3023	-0.000476837	1.18685		12.3023	-0.000476837	0.590324	1.12915
12.3089	0	1.16539		12.3089	0	0.607491	1.13392
12.3156	0.017643	1.1363		12.3156	0.017643	0.62561	1.13058
12.3223	0.0476837	1.12629		12.3223	0.0476837	0.622749	1.12629
12.329	0.0605583	1.12486		12.329	0.0605583	0.618935	1.13344
12.3356	0.0624657	1.10674		12.3356	0.0624657	0.640869	1.13249
12.3423	0.0700951	1.09291		12.3423	0.0700951	0.679493	1.10912
12.349	0.0658035	1.10579		12.349	0.0658035	0.706673	1.09053
12.3556	0.0305176	1.12343		12.3556	0.0305176	0.733852	1.10197
12.3623	-0.014782	1.11818		12.3623	-0.014782	0.777721	1.11914
12.3689	-0.0319481	1.10388		12.3689	-0.0319481	0.812531	1.12343
12.3756	-0.0257492	1.11723		12.3756	-0.0257492	0.805378	1.14012
12.3823	-0.0190735	1.13344		12.3823	-0.0190735	0.779152	1.19877
12.3889	-0.00333786	1.12677		12.3889	-0.00333786	0.778198	1.26982
12.3956	0.0305176	1.10912		12.3956	0.0305176	0.792503	1.31226
12.4023	0.061512	1.11628		12.4023	0.061512	0.789165	1.34325
12.409	0.0562668	1.1425		12.409	0.0562668	0.782967	1.39284
12.4156	0.0376701	1.16301		12.4156	0.0376701	0.806332	1.45483
12.4223	0.026226	1.18923		12.4223	0.026226	0.836849	1.5049
12.429	0.0104904	1.22452		12.429	0.0104904	0.845909	1.5502
12.4356	-0.0185966	1.25551		12.4356	-0.0185966	0.848293	1.61648
12.4423	-0.0443459	1.26553		12.4423	-0.0443459	0.882626	1.69468
12.4489	-0.0452995	1.26219		12.4489	-0.0452995	0.938416	1.76239
12.4556	-0.0462532	1.27172		12.4556	-0.0462532	0.98753	1.81913
12.4623	-0.061512	1.28412		12.4623	-0.061512	1.05429	1.87588
12.4689	-0.0748634	1.29175		12.4689	-0.0748634	1.15108	1.9269
12.4756	-0.0705719	1.3032		12.4756	-0.0705719	1.25217	1.94883
12.4823	-0.0562668	1.32322		12.4823	-0.0562668	1.31941	1.96219
12.489	-0.0514984	1.34468		12.489	-0.0514984	1.36232	1.97744
12.4956	-0.0452995	1.34754		12.4956	-0.0452995	1.40667	1.98174
12.5023	-0.0247955	1.34802		12.5023	-0.0247955	1.42813	1.94931
12.509	0	1.36328		12.509	0	1.39618	1.89304
12.5156	0.014782	1.38187		12.5156	0.014782	1.32895	1.84202
12.5223	0.017643	1.38807		12.5223	0.017643	1.27029	1.77479
12.529	0.0309944	1.38664		12.529	0.0309944	1.22023	1.68657
12.5356	0.0462532	1.39427		12.5356	0.0462532	1.15108	1.59264
12.5423	0.0510216	1.39666		12.5423	0.0510216	1.07288	1.52493
12.5489	0.0495911	1.37567		12.5489	0.0495911	1.01328	1.46675
12.5556	0.0576973	1.34945		12.5556	0.0576973	0.97084	1.40095
12.5623	0.0691414	1.33658		12.5623	0.0691414	0.919819	1.34468
12.5689	0.0605583	1.33324		12.5689	0.0605583	0.866413	1.30749
12.5756	0.0400543	1.31512		12.5756	0.0400543	0.833988	1.28317
12.5823	0.035286	1.29747		12.5823	0.035286	0.812531	1.25837
12.589	0.0429153	1.2989		12.589	0.0429153	0.786781	1.25456
12.5956	0.0424385	1.30606		12.5956	0.0424385	0.762463	1.27745
12.6023	0.0419617	1.30415		12.6023	0.0419617	0.75388	1.30415
12.609	0.0653267	1.3032		12.609	0.0653267	0.751972	1.31845
12.6156	0.102997	1.32084		12.6156	0.102997	0.737667	1.33419
12.6223	0.125408	1.34039		12.6223	0.125408	0.733852	1.36089
12.6289	0.133991	1.33991		12.6289	0.133991	0.754833	1.38855
12.6356	0.152111	1.33562		12.6356	0.152111	0.782967	1.40333
12.6423	0.169754	1.3485		12.6423	0.169754	0.794411	1.41335
12.6489	0.1688	1.35946		12.6489	0.1688	0.803471	1.42813
12.6556	0.161171	1.3566		12.6556	0.161171	0.840664	1.42384
12.6623	0.163555	1.33991		12.6623	0.163555	0.88501	1.39427
12.669	0.154972	1.33658		12.669	0.154972	0.912189	1.35708
12.6756	0.11301	1.33324		12.6756	0.11301	0.930786	1.33038
12.6823	0.0557899	1.31178		12.6823	0.0557899	0.963211	1.30606
12.689	0.0152588	1.28794		12.689	0.0152588	0.987053	1.27411
12.6956	-0.0200272	1.27268		12.6956	-0.0200272	0.969887	1.26028
12.7023	-0.0605583	1.27554		12.7023	-0.0605583	0.929356	1.27935
12.7089	-0.0801086	1.26457		12.7089	-0.0801086	0.898838	1.29795
12.7156	-0.0653267	1.24979		12.7156	-0.0653267	0.875473	1.29223
12.7223	-0.0343323	1.24455		12.7223	-0.0343323	0.841141	1.27268
12.7289	-0.017643	1.24836		12.7289	-0.017643	0.808716	1.2598
12.7356	-0.00429153	1.25361		12.7356	-0.00429153	0.797749	1.24598
12.7423	0.0200272	1.25503		12.7423	0.0200272	0.793457	1.21117
12.749	0.0395775	1.27554		12.749	0.0395775	0.771523	1.18113
12.7556	0.0419617	1.29986		12.7556	0.0419617	0.739574	1.17111
12.7623	0.0329018	1.30892		12.7623	0.0329018	0.716209	1.17636
12.769	0.0300407	1.30701		12.769	0.0300407	0.693321	1.17636
12.7756	0.0243187	1.30224		12.7756	0.0243187	0.662804	1.17254
12.7823	0.000476837	1.30034		12.7823	0.000476837	0.634193	1.18399
12.7889	-0.0152588	1.28269		12.7889	-0.0152588	0.62561	1.19686
12.7956	-0.00190735	1.26696		12.7956	-0.00190735	0.635624	1.19543
12.8023	0.0343323	1.27268		12.8023	0.0343323	0.649452	1.19591
12.8089	0.0581741	1.28984		12.8089	0.0581741	0.668526	1.21784
12.8156	0.0805855	1.29366		12.8156	0.0805855	0.696659	1.26123
12.8223	0.118733	1.28412		12.8223	0.118733	0.718117	1.28698
12.829	0.151634	1.28841		12.829	0.151634	0.727654	1.29557
12.8356	0.14925	1.30081		12.8356	0.14925	0.735283	1.31226
12.8423	0.124454	1.29986		12.8423	0.124454	0.761032	1.32895
12.849	0.119209	1.28889		12.849	0.119209	0.788689	1.33085
12.8556	0.125408	1.29414		12.8556	0.125408	0.790119	1.31893
12.8623	0.118256	1.31369		12.8623	0.118256	0.781059	1.33467
12.8689	0.105381	1.3237		12.8689	0.105381	0.781059	1.37043
12.8756	0.103951	1.32942		12.8756	0.103951	0.778675	1.39904
12.8823	0.108719	1.34754		12.8823	0.108719	0.743866	1.41764
12.8889	0.100136	1.36948		12.8889	0.100136	0.700474	1.44625
12.8956	0.100613	1.37472		12.8956	0.100613	0.69046	1.47724
12.9023	0.126362	1.38283		12.9023	0.126362	0.703812	1.48439
12.909	0.150204	1.41811		12.909	0.150204	0.705242	1.49202
12.9156	0.154495	1.45864		12.9156	0.154495	0.693321	1.53351
12.9223	0.152111	1.47533		12.9223	0.152111	0.70715	1.59454
12.929	0.164509	1.48106		12.929	0.164509	0.741959	1.64461
12.9356	0.172138	1.513		12.9356	0.172138	0.771046	1.68324
12.9423	0.155449	1.55544		12.9423	0.155449	0.800133	1.72901
12.9489	0.146866	1.57595		12.9489	0.146866	0.84877	1.75714
12.9556	0.158787	1.58548		12.9556	0.158787	0.915527	1.74952
12.9623	0.17643	1.60456		12.9623	0.17643	0.972271	1.72996
12.9689	0.168323	1.61838		12.9689	0.168323	1.02329	1.73187
12.9756	0.152588	1.5974		12.9756	0.152588	1.08147	1.74904
12.9823	0.154018	1.55592		12.9823	0.154018	1.13249	1.76382
12.989	0.159264	1.52636		12.989	0.159264	1.16158	1.78909
12.9956	0.159741	1.513		12.9956	0.159741	1.17445	1.8301
13.0023	0.153542	1.51348		13.0023	0.153542	1.19066	1.86634
13.009	0.159264	1.54257		13.009	0.159264	1.19495	1.87302
13.0156	0.164509	1.61838		13.0156	0.164509	1.17493	1.87922
13.0223	0.154018	1.71995		13.0223	0.154018	1.14012	1.9145
13.029	0.133991	1.82819		13.029	0.133991	1.10626	1.97172
13.0356	0.119686	1.94406		13.0356	0.119686	1.07336	2.0318
13.0423	0.117302	2.08139		13.0423	0.117302	1.02854	2.11382
13.0489	0.105858	2.22921		13.0489	0.105858	0.990868	2.2378
13.0556	0.0925064	2.36034		13.0556	0.0925064	0.96941	2.38037
13.0623	0.0925064	2.47526		13.0623	0.0925064	0.95892	2.4972
13.0689	0.103951	2.58303		13.0689	0.103951	0.944138	2.59399
13.0756	0.112534	2.66552		13.0756	0.112534	0.925541	2.69556
13.0823	0.119686	2.69222		13.0823	0.119686	0.911713	2.78139
13.089	0.143528	2.666		13.089	0.143528	0.892639	2.81763
13.0956	0.168323	2.60591		13.0956	0.168323	0.859737	2.7957
13.1023	0.181675	2.51389		13.1023	0.181675	0.827312	2.74134
13.109	0.190735	2.38466		13.109	0.190735	0.817299	2.64502
13.1156	0.204086	2.24495		13.1156	0.204086	0.822067	2.49863
13.1223	0.2141	2.12526		13.1223	0.2141	0.815868	2.33936
13.1289	0.203133	2.01511		13.1289	0.203133	0.792503	2.20251
13.1356	0.187397	1.90258		13.1356	0.187397	0.781536	2.08759
13.1423	0.173569	1.80197		13.1423	0.173569	0.784397	1.96409
13.1489	0.160217	1.73044		13.1489	0.160217	0.782013	1.85013
13.1556	0.141621	1.67084		13.1556	0.141621	0.775814	1.77002
13.1623	0.130177	1.60885		13.1623	0.130177	0.788212	1.70135
13.169	0.136852	1.5564		13.169	0.136852	0.825405	1.61886
13.1756	0.140667	1.52636		13.1756	0.140667	0.853539	1.54304
13.1823	0.134945	1.50585		13.1823	0.134945	0.859737	1.50919
13.189	0.130177	1.47629		13.189	0.130177	0.851154	1.49727
13.1956	0.146866	1.4472		13.1956	0.146866	0.837803	1.48106
13.2023	0.16737	1.42384		13.2023	0.16737	0.812531	1.47104
13.2089	0.174046	1.40524		13.2089	0.174046	0.777721	1.4863
13.2156	0.18549	1.38378		13.2156	0.18549	0.749588	1.50442
13.2223	0.208855	1.37329		13.2223	0.208855	0.732899	1.50442
13.2289	0.226498	1.3876		13.2289	0.226498	0.722408	1.50776
13.2356	0.217915	1.40858		13.2356	0.217915	0.715733	1.53208
13.2423	0.214577	1.42145		13.2423	0.214577	0.717163	1.5564
13.249	0.236988	1.43099		13.249	0.236988	0.720024	1.5564
13.2556	0.261307	1.45626		13.2556	0.261307	0.721455	1.54686
13.2623	0.264168	1.48487		13.2623	0.264168	0.72813	1.55258
13.269	0.258446	1.49345		13.269	0.258446	0.749111	1.56212
13.2756	0.259876	1.49536		13.2756	0.259876	0.771523	1.55401
13.2823	0.253677	1.5111		13.2823	0.253677	0.783443	1.54495
13.2889	0.227928	1.53494		13.2889	0.227928	0.799179	1.55211
13.2956	0.205517	1.54257		13.2956	0.205517	0.823498	1.56498
13.3023	0.199318	1.53923		13.3023	0.199318	0.842094	1.56116
13.3089	0.190258	1.54495		13.3089	0.190258	0.841618	1.55163
[truncated: 4,754 more rows]

## Sheet: Supplementary Fig. 10
Purity analysis of four different lots of commercially available NAADP-AM
A - left panel			A - right panel				B - Batch #1 -left panel			B - Batch #1 - right panel				B - Batch #2 -left panel			B - Batch #2 - right panel				C - Batch #1 - left panel			C - Batch #1 - right panel				C - Batch #2 - left panel			C - Batch #2 - right panel				D - left panel			D - right panel
Time [min]	NAADP-AM 5nmol		Time [min]	PLE	NAADP-AM 5nmol after PLE digest		Time [min]	NAADP-AM 5nmol		Time [min]	PLE	NAADP-AM 5nmol after PLE digest		Time [min]	NAADP-AM 5nmol		Time [min]	PLE	NAADP-AM 5nmol after PLE digest		Time [min]	NAADP-AM 5nmol		Time [min]	PLE	NAADP-AM 5nmol after PLE digest		Time [min]	NAADP-AM 5nmol		Time [min]	PLE	NAADP-AM 5nmol after PLE digest		Time [min]	NAADP-AM 5nmol		Time [min]	PLE	NAADP-AM 5nmol after PLE digest
0.00228333	-0.0452995		0.00228333	0.0777245	-0.0376701		0.00103333	-0.0495911		0.00103333	-0.0405312	0.0844002		0.00186667	-0.043869		0.00186667	0.0338554	0.264645		0.00186667	-0.0681877		0.00186667	0.219822	-0.0376701		0.00186667	-0.653267		0.00186667	0.219822	-0.017643		0.0052	-0.0367165		0.0052	-0.0214577	-0.0162125
0.00895	-0.0276566		0.00895	0.0491142	-0.0228882		0.0077	-0.0495911		0.0077	-0.0500679	0.0748634		0.00853333	-0.0362396		0.00853333	0.0104904	0.265598		0.00853333	-0.121117		0.00853333	0.200748	0.020504		0.00853333	-0.736237		0.00853333	0.200748	0.00858307		0.01187	-0.0391006		0.01187	-0.0228882	-0.0166893
0.0156167	-0.017643		0.0156167	0.0357628	0.00429153		0.0143667	-0.0872612		0.0143667	-0.0519753	0.0691414		0.0152	-0.0314713		0.0152	-0.0295639	0.277042		0.0152	-0.165939		0.0152	0.164986	0.0729561		0.0152	-0.779152		0.0152	0.164986	0.0395775		0.01853	-0.041008		0.01853	-0.0238419	-0.017643
0.0222833	-0.0133514		0.0222833	0.041008	0.0200272		0.0210333	-0.123024		0.0210333	-0.0400543	0.0405312		0.0218667	-0.0514984		0.0218667	-0.0853539	0.296593		0.0218667	-0.199795		0.0218667	0.11158	0.133038		0.0218667	-0.794411		0.0218667	0.11158	0.0872612		0.0252	-0.0414848		0.0252	-0.0243187	-0.0181198
0.02895	0.000476837		0.02895	0.0443459	0.020504		0.0277	-0.137329		0.0277	-0.0166893	0.00572205		0.0285333	-0.0796318		0.0285333	-0.123978	0.311852		0.0285333	-0.200748		0.0285333	0.0748634	0.174999		0.0285333	-0.809193		0.0285333	0.0748634	0.141144		0.03187	-0.041008		0.03187	-0.0243187	-0.0185966
0.0356167	0.00810623		0.0356167	0.043869	0.0290871		0.0343667	-0.148296		0.0343667	0.00333786	0.00476837		0.0352	-0.110626		0.0352	-0.122547	0.311375		0.0352	-0.190258		0.0352	0.0591278	0.192642		0.0352	-0.8111		0.0352	0.0591278	0.215054		0.03853	-0.0395775		0.03853	-0.0243187	-0.0190735
0.0422833	0.00619888		0.0422833	0.0505447	0.0305176		0.0410333	-0.154495		0.0410333	0.0243187	0.0281334		0.0418667	-0.135422		0.0418667	-0.099659	0.280857		0.0418667	-0.172615		0.0418667	0.0882149	0.174522		0.0418667	-0.759125		0.0418667	0.0882149	0.266552		0.0452	-0.038147		0.0452	-0.0238419	-0.0195503
0.04895	0.00905991		0.04895	0.0572205	0.00429153		0.0477	-0.143051		0.0477	0.0491142	0.0367165		0.0485333	-0.154018		0.0485333	-0.0772476	0.217438		0.0485333	-0.157833		0.0485333	0.127316	0.164032		0.0485333	-0.69952		0.0485333	0.127316	0.302792		0.05187	-0.0371933		0.05187	-0.023365	-0.0195503
0.0556167	0.0276566		0.0556167	0.0610352	-0.0324249		0.0543667	-0.112057		0.0543667	0.0720024	0.0200272		0.0552	-0.137806		0.0552	-0.0600815	0.121593		0.0552	-0.118732		0.0552	0.183582	0.158787		0.0552	-0.672817		0.0552	0.183582	0.300407		0.05853	-0.0367165		0.05853	-0.0238419	-0.0195503
0.0622833	0.0510216		0.0622833	0.061512	-0.0491142		0.0610333	-0.0839233		0.0610333	0.0782013	0.00476837		0.0618667	-0.100613		0.0618667	-0.0367165	0.0271797		0.0618667	-0.084877		0.0618667	0.244617	0.146866		0.0618667	-0.666618		0.0618667	0.244617	0.26989		0.0652	-0.0371933		0.0652	-0.0247955	-0.0190735
0.06895	0.0557899		0.06895	0.0667572	-0.0519753		0.0677	-0.0786781		0.0677	0.0715256	0.000953674		0.0685333	-0.0557899		0.0685333	-0.014782	-0.0472069		0.0685333	-0.0724792		0.0685333	0.28944	0.144005		0.0685333	-0.637054		0.0685333	0.28944	0.220299		0.07187	-0.0376701		0.07187	-0.0257492	-0.0181198
0.0756167	0.0510216		0.0756167	0.0700951	-0.0677109		0.0743667	-0.0867844		0.0743667	0.058651	-0.000476837		0.0752	-0.0281334		0.0752	-0.00619888	-0.0963211		0.0752	-0.0538826		0.0752	0.294209	0.15831		0.0752	-0.614643		0.0752	0.294209	0.169277		0.07853	-0.038147		0.07853	-0.0267029	-0.0166893
0.0822833	0.0472069		0.0822833	0.061512	-0.0810623		0.0810333	-0.114918		0.0810333	0.0424385	0.00762939		0.0818667	-0.0195503		0.0818667	0.0143051	-0.118732		0.0818667	-0.0114441		0.0818667	0.266552	0.208378		0.0818667	-0.640392		0.0818667	0.266552	0.14019		0.0852	-0.038147		0.0852	-0.0271797	-0.0157356
0.08895	0.0448227		0.08895	0.0529289	-0.0743866		0.0877	-0.158787		0.0877	0.0123978	0.035286		0.0885333	-0.0257492		0.0885333	0.0553131	-0.0967979		0.0885333	0.0305176		0.0885333	0.26989	0.251293		0.0885333	-0.691891		0.0885333	0.26989	0.114441		0.09187	-0.0391006		0.09187	-0.0267029	-0.014782
0.0956167	0.0391007		0.0956167	0.0462532	-0.0596047		0.0943667	-0.197411		0.0943667	-0.023365	0.0610352		0.0952	-0.0581741		0.0952	0.102043	-0.0228882		0.0952	0.0252724		0.0952	0.290871	0.274658		0.0952	-0.731468		0.0952	0.290871	0.082016		0.09853	-0.041008		0.09853	-0.026226	-0.014782
0.102283	0.0448227		0.102283	0.0319481	-0.0591278		0.101033	-0.212669		0.101033	-0.0519753	0.0576973		0.101867	-0.0844002		0.101867	0.14925	0.061512		0.101867	0.0038147		0.101867	0.299454	0.274181		0.101867	-0.758648		0.101867	0.299454	0.0462532		0.1052	-0.043869		0.1052	-0.0257492	-0.0143051
0.10895	0.0739098		0.10895	0.00190735	-0.0581741		0.1077	-0.210762		0.1077	-0.0767708	0.0267029		0.108533	-0.10252		0.108533	0.19455	0.110149		0.108533	-0.00572205		0.108533	0.284672	0.264168		0.108533	-0.771999		0.108533	0.284672	-0.000476837		0.11187	-0.0457764		0.11187	-0.0252724	-0.0143051
0.115617	0.109196		0.115617	-0.0238419	-0.0343323		0.114367	-0.208378		0.114367	-0.101089	-0.0123978		0.1152	-0.100136		0.1152	0.228882	0.120163		0.1152	-0.00286102		0.1152	0.294209	0.244617		0.1152	-0.746727		0.1152	0.294209	-0.0433922		0.11853	-0.0476837		0.11853	-0.0247955	-0.0138283
0.122283	0.127315		0.122283	-0.0247955	-0.00810623		0.121033	-0.187874		0.121033	-0.127316	-0.0534058		0.121867	-0.0858307		0.121867	0.228405	0.118256		0.121867	-0.00476837		0.121867	0.304699	0.193596		0.121867	-0.69952		0.121867	0.304699	-0.0882149		0.1252	-0.0495911		0.1252	-0.023365	-0.0128746
0.12895	0.136852		0.12895	-0.0166893	0.00429153		0.1277	-0.158787		0.1277	-0.139236	-0.0934601		0.128533	-0.0667572		0.128533	0.193119	0.0977516		0.128533	0.0104904		0.128533	0.284195	0.142097		0.128533	-0.655651		0.128533	0.284195	-0.119686		0.13187	-0.0500679		0.13187	-0.0224113	-0.0123978
0.135617	0.160217		0.135617	-0.0143051	0.0200272		0.134367	-0.137806		0.134367	-0.14019	-0.121593		0.1352	-0.0333786		0.1352	0.164509	0.0567436		0.1352	0.0600815		0.1352	0.241756	0.0901222		0.1352	-0.658035		0.1352	0.241756	-0.117779		0.13853	-0.0495911		0.13853	-0.0209808	-0.0123978
0.142283	0.180721		0.142283	-0.00238419	0.0472069		0.141033	-0.126839		0.141033	-0.135422	-0.114441		0.141867	-0.0104904		0.141867	0.145435	0.0185966		0.141867	0.117779		0.141867	0.210285	0.0386238		0.141867	-0.668526		0.141867	0.210285	-0.113964		0.1452	-0.0486374		0.1452	-0.0190735	-0.0119209
0.14895	0.179768		0.14895	0.0281334	0.0662804		0.1477	-0.116348		0.1477	-0.121593	-0.0805855		0.148533	0.0157356		0.148533	0.117302	0.0157356		0.148533	0.157356		0.148533	0.210285	-0.0257492		0.148533	-0.694275		0.148533	0.210285	-0.0972748		0.15187	-0.0476837		0.15187	-0.0181198	-0.0114441
0.155617	0.164509		0.155617	0.0581741	0.0529289		0.154367	-0.108719		0.154367	-0.0872612	-0.0476837		0.1552	0.0300407		0.1552	0.0834465	0.0405312		0.1552	0.186443		0.1552	0.222206	-0.0686646		0.1552	-0.754833		0.1552	0.222206	-0.103951		0.15853	-0.0472069		0.15853	-0.017643	-0.0104904
0.162283	0.166416		0.162283	0.0624657	0.0319481		0.161033	-0.125885		0.161033	-0.0391006	-0.023365		0.161867	0.0295639		0.161867	0.0743866	0.0638962		0.161867	0.209332		0.161867	0.239849	-0.0667572		0.161867	-0.818729		0.161867	0.239849	-0.125885		0.1652	-0.0457764		0.1652	-0.0185966	-0.00953674
0.16895	0.174999		0.16895	0.0543594	0.0214577		0.1677	-0.153542		0.1677	-0.00429153	0.00667572		0.168533	0.0100136		0.168533	0.0925064	0.0896454		0.168533	0.190735		0.168533	0.232697	-0.0629425		0.168533	-0.852108		0.168533	0.232697	-0.164986		0.17187	-0.0448227		0.17187	-0.0190735	-0.00762939
0.175617	0.156403		0.175617	0.0548363	0.000476837		0.174367	-0.159264		0.174367	0.0185966	0.0429153		0.1752	-0.0195503		0.1752	0.0934601	0.124931		0.1752	0.107288		0.1752	0.18549	-0.0758171		0.1752	-0.817299		0.1752	0.18549	-0.19455		0.17853	-0.0433922		0.17853	-0.0190735	-0.00524521
0.182283	0.123501		0.182283	0.0491142	-0.0386238		0.181033	-0.150204		0.181033	0.0324249	0.0638962		0.181867	-0.0271797		0.181867	0.0786781	0.151634		0.181867	0.00810623		0.181867	0.119686	-0.0886917		0.181867	-0.764847		0.181867	0.119686	-0.166416		0.1852	-0.0419617		0.1852	-0.0190735	-0.0038147
0.18895	0.102043		0.18895	0.0267029	-0.0743866		0.1877	-0.156879		0.1877	0.0286102	0.0567436		0.188533	-0.0162125		0.188533	0.0696182	0.149727		0.188533	-0.038147		0.188533	0.0557899	-0.067234		0.188533	-0.716686		0.188533	0.0557899	-0.109673		0.19187	-0.0395775		0.19187	-0.0185966	-0.00286102
0.195617	0.0896454		0.195617	0.00667572	-0.0753403		0.194367	-0.172138		0.194367	-0.000476837	0.0448227		0.1952	0.0109673		0.1952	0.0710487	0.136375		0.1952	-0.0700951		0.1952	0.0152588	-0.0338554		0.1952	-0.639439		0.1952	0.0152588	-0.0543594		0.19853	-0.038147		0.19853	-0.017643	-0.00190735
0.202283	0.0600815		0.202283	0.0119209	-0.0638962		0.201033	-0.167847		0.201033	-0.0333786	0.0476837		0.201867	0.0391006		0.201867	0.0553131	0.14782		0.201867	-0.101089		0.201867	0.0200272	-0.0200272		0.201867	-0.53978		0.201867	0.0200272	-0.0038147		0.2052	-0.0376701		0.2052	-0.0166893	-0.00143051
0.20895	0.0238419		0.20895	0.0295639	-0.0700951		0.2077	-0.13876		0.2077	-0.0462532	0.0443459		0.208533	0.0767708		0.208533	0.0319481	0.170231		0.208533	-0.11158		0.208533	0.0910759	-0.000953674		0.208533	-0.464916		0.208533	0.0910759	0.0700951		0.21187	-0.0371933		0.21187	-0.0157356	-0.00143051
0.215617	0.00953674		0.215617	0.0300407	-0.0886917		0.214367	-0.13876		0.214367	-0.0414848	0.0243187		0.2152	0.106335		0.2152	0.0362396	0.16737		0.2152	-0.0648499		0.2152	0.200748	0.0200272		0.2152	-0.458241		0.2152	0.200748	0.147343		0.21853	-0.0362396		0.21853	-0.0157356	-0.00143051
0.222283	0.00715256		0.222283	0.0300407	-0.0929833		0.221033	-0.167847		0.221033	-0.0386238	0.0038147		0.221867	0.116348		0.221867	0.0596046	0.144005		0.221867	0.00286102		0.221867	0.270844	0.0481606		0.221867	-0.483513		0.221867	0.270844	0.172138		0.2252	-0.0357628		0.2252	-0.0162125	-0.00190735
0.22895	-0.00953674		0.22895	0.0495911	-0.0853538		0.2277	-0.18692		0.2277	-0.0395775	0.0166893		0.228533	0.0834465		0.228533	0.0796318	0.152111		0.228533	0.014782		0.228533	0.26083	0.0534058		0.228533	-0.494957		0.228533	0.26083	0.151157		0.23187	-0.035286		0.23187	-0.017643	-0.00286102
0.235617	-0.0300407		0.235617	0.0772476	-0.0839233		0.234367	-0.171185		0.234367	-0.0405312	0.0476837		0.2352	0.0414848		0.2352	0.0853539	0.186443		0.2352	0.014782		0.2352	0.190258	0.0448227		0.2352	-0.508785		0.2352	0.190258	0.139713		0.23853	-0.0329018		0.23853	-0.020504	-0.0038147
0.242283	-0.026226		0.242283	0.084877	-0.0858307		0.241033	-0.144958		0.241033	-0.0500679	0.0624657		0.241867	0.0133514		0.241867	0.0882149	0.196934		0.241867	0.0286102		0.241867	0.11301	0.0357628		0.241867	-0.553608		0.241867	0.11301	0.148296		0.2452	-0.0305176		0.2452	-0.0224113	-0.00476837
0.24895	-0.00953674		0.24895	0.0810623	-0.0686646		0.2477	-0.129223		0.2477	-0.0724792	0.0638962		0.248533	0.0109673		0.248533	0.0886917	0.164509		0.248533	0.0534058		0.248533	0.0534058	0.0138283		0.248533	-0.60463		0.248533	0.0534058	0.138283		0.25187	-0.0290871		0.25187	-0.023365	-0.00619888
0.255617	-0.00572205		0.255617	0.0944138	-0.041008		0.254367	-0.104904		0.254367	-0.0991821	0.0667572		0.2552	0.0324249		0.2552	0.0786781	0.144482		0.2552	0.0448227		0.2552	0.0104904	-0.00667572		0.2552	-0.622749		0.2552	0.0104904	0.101566		0.25853	-0.0290871		0.25853	-0.0228882	-0.00810623
0.262283	-0.00286102		0.262283	0.109673	-0.0309944		0.261033	-0.0815392		0.261033	-0.102997	0.0762939		0.261867	0.0658035		0.261867	0.0762939	0.164032		0.261867	0.0100136		0.261867	0	-0.014782		0.261867	-0.631809		0.261867	0	0.0705719		0.2652	-0.0295639		0.2652	-0.0219345	-0.00905991
0.26895	0.0138283		0.26895	0.0977516	-0.0400543		0.2677	-0.0767708		0.2677	-0.0705719	0.0677109		0.268533	0.124931		0.268533	0.0991821	0.178337		0.268533	-0.00810623		0.268533	0.0591278	-0.00143051		0.268533	-0.677586		0.268533	0.0591278	0.0677109		0.27187	-0.0305176		0.27187	-0.0195503	-0.00953674
0.275617	0.0319481		0.275617	0.0619888	-0.0443459		0.274367	-0.0972748		0.274367	-0.0329018	0.0462532		0.2752	0.178337		0.2752	0.134945	0.174522		0.2752	-0.0462532		0.2752	0.161171	0.0171661		0.2752	-0.737667		0.2752	0.161171	0.0743866		0.27853	-0.0324249		0.27853	-0.0171661	-0.0100136
0.282283	0.026226		0.282283	0.0395775	-0.0391007		0.281033	-0.113964		0.281033	-0.00667572	0.0224113		0.281867	0.210762		0.281867	0.164509	0.182629		0.281867	-0.116348		0.281867	0.227451	0.0290871		0.281867	-0.767231		0.281867	0.227451	0.100136		0.2852	-0.0338554		0.2852	-0.0157356	-0.0109673
0.28895	0.0119209		0.28895	0.0314713	-0.0414848		0.2877	-0.119209		0.2877	0.0109673	0.0038147		0.288533	0.206947		0.288533	0.17643	0.230789		0.288533	-0.193119		0.288533	0.207424	0.0529289		0.288533	-0.759125		0.288533	0.207424	0.154972		0.29187	-0.0333786		0.29187	-0.0157356	-0.0119209
0.295617	0.00810623		0.295617	0.0157356	-0.0424385		0.294367	-0.123501		0.294367	0.0152588	-0.0171661		0.2952	0.185013		0.2952	0.172615	0.27132		0.2952	-0.218868		0.2952	0.148773	0.0967979		0.2952	-0.749111		0.2952	0.148773	0.225067		0.29853	-0.0324249		0.29853	-0.0162125	-0.0128746
0.302283	0.00953674		0.302283	0.00476837	-0.0181198		0.301033	-0.124931		0.301033	-0.00715256	-0.0400543		0.301867	0.168324		0.301867	0.142097	0.264645		0.301867	-0.229359		0.301867	0.124931	0.124454		0.301867	-0.715256		0.301867	0.124931	0.270844		0.3052	-0.0314713		0.3052	-0.0171661	-0.0138283
0.30895	0.00810623		0.30895	0.0190735	0.0171661		0.3077	-0.116825		0.3077	-0.0529289	-0.0596046		0.308533	0.147343		0.308533	0.0782013	0.238419		0.308533	-0.249863		0.308533	0.105381	0.130653		0.308533	-0.653744		0.308533	0.105381	0.259876		0.31187	-0.0309944		0.31187	-0.017643	-0.0143051
0.315617	0.0143051		0.315617	0.0433922	0.0309944		0.314367	-0.115871		0.314367	-0.0915527	-0.0729561		0.3152	0.119209		0.3152	0.0157356	0.21553		0.3152	-0.235558		0.3152	0.0710487	0.1297		0.3152	-0.614166		0.3152	0.0710487	0.218868		0.31853	-0.0309944		0.31853	-0.0185966	-0.0143051
0.322283	0.0424385		0.322283	0.0443459	0.0314712		0.321033	-0.143528		0.321033	-0.103951	-0.0796318		0.321867	0.0858307		0.321867	-0.0181198	0.197887		0.321867	-0.193119		0.321867	0.0557899	0.132084		0.321867	-0.621796		0.321867	0.0557899	0.16737		0.3252	-0.0309944		0.3252	-0.0190735	-0.0138283
0.32895	0.0619888		0.32895	0.0319481	0.0405312		0.3277	-0.183582		0.3277	-0.103474	-0.0796318		0.328533	0.0596046		0.328533	-0.0300407	0.170708		0.328533	-0.150681		0.328533	0.0882149	0.110626		0.328533	-0.649929		0.328533	0.0882149	0.120163		0.33187	-0.0314713		0.33187	-0.0185966	-0.0138283
0.335617	0.0510216		0.335617	0.0319481	0.0472069		0.334367	-0.200272		0.334367	-0.099659	-0.0686646		0.3352	0.026226		0.3352	-0.0443459	0.148773		0.3352	-0.140667		0.3352	0.132084	0.058651		0.3352	-0.653267		0.3352	0.132084	0.0872612		0.33853	-0.0329018		0.33853	-0.0181198	-0.0133514
0.342283	0.026226		0.342283	0.0290871	0.0276566		0.341033	-0.185966		0.341033	-0.0905991	-0.0581741		0.341867	-0.0185966		0.341867	-0.0553131	0.135422		0.341867	-0.109673		0.341867	0.127316	-0.00619888		0.341867	-0.664234		0.341867	0.127316	0.102997		0.3452	-0.0343323		0.3452	-0.0185966	-0.0128746
0.34895	0.0152588		0.34895	0.00476837	-0.00333786		0.3477	-0.164032		0.3477	-0.087738	-0.0472069		0.348533	-0.0472069		0.348533	-0.041008	0.116825		0.348533	-0.0524521		0.348533	0.119686	-0.0739098		0.348533	-0.680447		0.348533	0.119686	0.165462		0.35187	-0.0343323		0.35187	-0.0195503	-0.0128746
0.355617	0.00619888		0.355617	-0.0190735	-0.0166893		0.354367	-0.135899		0.354367	-0.0858307	-0.041008		0.3552	-0.0691414		0.3552	-0.00476837	0.0939369		0.3552	-0.0190735		0.3552	0.144482	-0.151157		0.3552	-0.678062		0.3552	0.144482	0.236034		0.35853	-0.0343323		0.35853	-0.0190735	-0.0138283
0.362283	-0.0238419		0.362283	-0.0219345	-0.0219345		0.361033	-0.0958443		0.361033	-0.0905991	-0.0209808		0.361867	-0.0934601		0.361867	0.0209808	0.0939369		0.361867	-0.0123978		0.361867	0.170708	-0.220776		0.361867	-0.638008		0.361867	0.170708	0.269413		0.3652	-0.0343323		0.3652	-0.0181198	-0.0157356
0.36895	-0.0529289		0.36895	-0.0209808	-0.0367165		0.3677	-0.0519753		0.3677	-0.0896454	-0.00476837		0.368533	-0.123978		0.368533	0.0281334	0.0982285		0.368533	-0.0238419		0.368533	0.186443	-0.239849		0.368533	-0.613689		0.368533	0.186443	0.264645		0.37187	-0.035286		0.37187	-0.017643	-0.0171661
0.375617	-0.0472069		0.375617	-0.0300407	-0.041008		0.374367	-0.0324249		0.374367	-0.082016	0.00143051		0.3752	-0.114441		0.3752	0.0371933	0.0834465		0.3752	-0.0333786		0.3752	0.205517	-0.203609		0.3752	-0.653744		0.3752	0.205517	0.248909		0.37853	-0.0362396		0.37853	-0.0185966	-0.017643
0.382283	-0.023365		0.382283	-0.0276566	-0.020504		0.381033	-0.0486374		0.381033	-0.0748634	0.0138283		0.381867	-0.0824928		0.381867	0.0557899	0.0600815		0.381867	-0.0581741		0.381867	0.242233	-0.133038		0.381867	-0.721931		0.381867	0.242233	0.216484		0.3852	-0.0367165		0.3852	-0.0185966	-0.0181198
0.38895	-0.023365		0.38895	0.000476837	0.00143051		0.3877	-0.0782013		0.3877	-0.0743866	0.0371933		0.388533	-0.058651		0.388533	0.0667572	0.0767708		0.388533	-0.0891685		0.388533	0.247478	-0.0619888		0.388533	-0.771523		0.388533	0.247478	0.195503		0.39187	-0.0376701		0.39187	-0.0190735	-0.0185966
0.395617	-0.0329018		0.395617	0.0224113	0.000953674		0.394367	-0.101566		0.394367	-0.0863075	0.0720024		0.3952	-0.0367165		0.3952	0.0476837	0.112534		0.3952	-0.102997		0.3952	0.208378	-0.00667572		0.3952	-0.782013		0.3952	0.208378	0.18692		0.39853	-0.0386238		0.39853	-0.0190735	-0.017643
0.402283	-0.0181198		0.402283	0.023365	-0.00762939		0.401033	-0.115395		0.401033	-0.104904	0.099659		0.401867	0		0.401867	0.0143051	0.0987053		0.401867	-0.0905991		0.401867	0.171661	0.0257492		0.401867	-0.804424		0.401867	0.171661	0.198841		0.4052	-0.038147		0.4052	-0.0190735	-0.0152588
0.40895	0.0200272		0.40895	0.0314713	0.00238419		0.4077	-0.134468		0.4077	-0.135422	0.128269		0.408533	0.0524521		0.408533	-0.0195503	0.0605583		0.408533	-0.0691414		0.408533	0.171661	0.0185966		0.408533	-0.827312		0.408533	0.171661	0.217915		0.41187	-0.0371933		0.41187	-0.0190735	-0.0128746
0.415617	0.0462532		0.415617	0.0677109	0.00953674		0.414367	-0.145435		0.414367	-0.164509	0.150204		0.4152	0.0705719		0.4152	-0.0648499	0.0720024		0.4152	-0.0462532		0.4152	0.193119	-0.0219345		0.4152	-0.797749		0.4152	0.193119	0.214577		0.41853	-0.0362396		0.41853	-0.0181198	-0.0119209
0.422283	0.0591278		0.422283	0.106335	0.00286102		0.421033	-0.139236		0.421033	-0.17786	0.154972		0.421867	0.0677109		0.421867	-0.106335	0.133991		0.421867	-0.00333786		0.421867	0.187874	-0.0638962		0.421867	-0.712872		0.421867	0.187874	0.185966		0.4252	-0.0348091		0.4252	-0.017643	-0.0119209
0.42895	0.0863075		0.42895	0.119209	0.00619888		0.4277	-0.118256		0.4277	-0.172138	0.142097		0.428533	0.0686646		0.428533	-0.127792	0.161648		0.428533	0.0324249		0.428533	0.182152	-0.0777245		0.428533	-0.621796		0.428533	0.182152	0.125408		0.43187	-0.0338554		0.43187	-0.0166893	-0.0119209
0.435617	0.117779		0.435617	0.121117	0.0391007		0.434367	-0.0915527		0.434367	-0.166416	0.131607		0.4352	0.0858307		0.4352	-0.107765	0.144005		0.4352	0.0257492		0.4352	0.212669	-0.0777245		0.4352	-0.569344		0.4352	0.212669	0.0724792		0.43853	-0.0338554		0.43853	-0.0157356	-0.0119209
0.442283	0.125885		0.442283	0.132084	0.0786781		0.441033	-0.0691414		0.441033	-0.162601	0.114441		0.441867	0.0967979		0.441867	-0.0686646	0.149727		0.441867	-0.00238419		0.441867	0.268459	-0.0872612		0.441867	-0.537395		0.441867	0.268459	0.0348091		0.4452	-0.0343323		0.4452	-0.0152588	-0.0123978
0.44895	0.104904		0.44895	0.132561	0.0896454		0.4477	-0.0572205		0.4477	-0.150204	0.101089		0.448533	0.0991821		0.448533	-0.0224113	0.19455		0.448533	0.00715256		0.448533	0.28944	-0.109673		0.448533	-0.513554		0.448533	0.28944	0.0190735		0.45187	-0.0348091		0.45187	-0.0152588	-0.0128746
0.455617	0.082016		0.455617	0.102997	0.0896454		0.454367	-0.0681877		0.454367	-0.139236	0.109673		0.4552	0.105381		0.4552	0.0276566	0.193119		0.4552	0.0638962		0.4552	0.270844	-0.123978		0.4552	-0.53215		0.4552	0.270844	0.0309944		0.45853	-0.035286		0.45853	-0.0157356	-0.0123978
0.462283	0.0729561		0.462283	0.0624657	0.0939369		0.461033	-0.0872612		0.461033	-0.140667	0.142574		0.461867	0.105858		0.461867	0.0596046	0.13876		0.461867	0.105381		0.461867	0.265598	-0.135899		0.461867	-0.603199		0.461867	0.265598	0.0605583		0.4652	-0.0357628		0.4652	-0.0157356	-0.0114441
0.46895	0.0653267		0.46895	0.0486374	0.0934601		0.4677	-0.0953674		0.4677	-0.152588	0.190735		0.468533	0.0724792		0.468533	0.0495911	0.0872612		0.468533	0.122547		0.468533	0.259399	-0.151634		0.468533	-0.693321		0.468533	0.259399	0.0905991		0.47187	-0.0367165		0.47187	-0.0157356	-0.0104904
0.475617	0.0619888		0.475617	0.0514984	0.0739098		0.474367	-0.100136		0.474367	-0.153542	0.218391		0.4752	0.0333786		0.4752	-0.000953674	0.067234		0.4752	0.148773		0.4752	0.20647	-0.134468		0.4752	-0.7658		0.4752	0.20647	0.113964		0.47853	-0.0371933		0.47853	-0.0162125	-0.00953674
0.482283	0.0700951		0.482283	0.0481606	0.0548363		0.481033	-0.121593		0.481033	-0.152588	0.23222		0.481867	0.035286		0.481867	-0.0414848	0.0357628		0.481867	0.164032		0.481867	0.123978	-0.0815392		0.481867	-0.788689		0.481867	0.123978	0.133038		0.4852	-0.0371933		0.4852	-0.0157356	-0.00905991
0.48895	0.0858307		0.48895	0.0371933	0.0591278		0.4877	-0.145435		0.4877	-0.153065	0.223637		0.488533	0.058651		0.488533	-0.0510216	-0.0162125		0.488533	0.13113		0.488533	0.0762939	-0.0219345		0.488533	-0.781059		0.488533	0.0762939	0.141621		0.49187	-0.0367165		0.49187	-0.0143051	-0.00858307
0.495617	0.0896454		0.495617	0.0362396	0.0653267		0.494367	-0.154495		0.494367	-0.149727	0.196457		0.4952	0.0629425		0.4952	-0.0429153	-0.0305176		0.4952	0.0252724		0.4952	0.0576973	0.00572205		0.4952	-0.766277		0.4952	0.0576973	0.124454		0.49853	-0.0357628		0.49853	-0.0133514	-0.00858307
0.502283	0.0815392		0.502283	0.0405312	0.0562668		0.501033	-0.153065		0.501033	-0.1297	0.170231		0.501867	0.0562668		0.501867	-0.0305176	-0.00858307		0.501867	-0.0896454		0.501867	0.0443459	-0.00572205		0.501867	-0.769138		0.501867	0.0443459	0.115395		0.5052	-0.035286		0.5052	-0.0138283	-0.00858307
0.50895	0.0739098		0.50895	0.0300407	0.0414848		0.5077	-0.165939		0.5077	-0.100136	0.155449		0.508533	0.0901222		0.508533	-0.00333786	0.0104904		0.508533	-0.155449		0.508533	0.0319481	-0.0357628		0.508533	-0.772476		0.508533	0.0319481	0.138283		0.51187	-0.0348091		0.51187	-0.014782	-0.00905991
0.515617	0.0605583		0.515617	0.0286102	0.0405312		0.514367	-0.19455		0.514367	-0.0762939	0.162601		0.5152	0.122547		0.5152	0.0376701	0.0128746		0.5152	-0.174999		0.5152	0.0500679	-0.0829697		0.5152	-0.761509		0.5152	0.0500679	0.155926		0.51853	-0.0348091		0.51853	-0.0166893	-0.00858307
0.522283	0.0391007		0.522283	0.0500679	0.0391007		0.521033	-0.205994		0.521033	-0.0553131	0.173569		0.521867	0.0963211		0.521867	0.0534058	0.0290871		0.521867	-0.173092		0.521867	0.0786781	-0.133514		0.521867	-0.751495		0.521867	0.0786781	0.136852		0.5252	-0.0348091		0.5252	-0.0190735	-0.00810623
0.52895	0.0252724		0.52895	0.084877	0.014782		0.5277	-0.19455		0.5277	-0.0386238	0.182629		0.528533	0.0300407		0.528533	0.0400543	0.0514984		0.528533	-0.173092		0.528533	0.0824928	-0.154018		0.528533	-0.762939		0.528533	0.0824928	0.113487		0.53187	-0.035286		0.53187	-0.0224113	-0.00858307
0.535617	0.0357628		0.535617	0.108719	-0.0104904		0.534367	-0.175476		0.534367	-0.0219345	0.192642		0.5352	-0.00810623		0.5352	0.0314713	0.0510216		0.5352	-0.159264		0.5352	0.0972748	-0.135422		0.5352	-0.762939		0.5352	0.0972748	0.12064		0.53853	-0.0348091		0.53853	-0.0247955	-0.00905991
0.542283	0.0534058		0.542283	0.119209	-0.00667572		0.541033	-0.171661		0.541033	-0.0119209	0.191212		0.541867	-0.0119209		0.541867	0.0267029	0.0424385		0.541867	-0.145912		0.541867	0.141144	-0.0901222		0.541867	-0.720024		0.541867	0.141144	0.132084		0.5452	-0.0348091		0.5452	-0.0257492	-0.00953674
0.54895	0.0472069		0.54895	0.130653	0.014782		0.5477	-0.171661		0.5477	-0.00333786	0.181198		0.548533	-0.0200272		0.548533	0.00667572	0.0662804		0.548533	-0.163078		0.548533	0.196934	-0.0519753		0.548533	-0.668526		0.548533	0.196934	0.117779		0.55187	-0.035286		0.55187	-0.0238419	-0.00953674
0.555617	0.0329018		0.555617	0.132561	0.0243187		0.554367	-0.162601		0.554367	0.0119209	0.159264		0.5552	-0.0128746		0.5552	-0.0290871	0.108242		0.5552	-0.18692		0.5552	0.221729	-0.0309944		0.5552	-0.653267		0.5552	0.221729	0.110149		0.55853	-0.0357628		0.55853	-0.020504	-0.0109673
0.562283	0.0305176		0.562283	0.115395	0.0257492		0.561033	-0.161648		0.561033	0.0290871	0.136852		0.561867	0.0257492		0.561867	-0.0395775	0.137329		0.561867	-0.20504		0.561867	0.226021	-0.0214577		0.561867	-0.680447		0.561867	0.226021	0.155449		0.5652	-0.0362396		0.5652	-0.0181198	-0.0123978
0.56895	0.0290871		0.56895	0.084877	0.0548363		0.5677	-0.179291		0.5677	0.0391006	0.115871		0.568533	0.0696182		0.568533	-0.0314713	0.157356		0.568533	-0.20504		0.568533	0.243664	-0.0333786		0.568533	-0.686646		0.568533	0.243664	0.178337		0.57187	-0.0367165		0.57187	-0.0157356	-0.0133514
0.575617	0.0114441		0.575617	0.0634193	0.0958443		0.574367	-0.19455		0.574367	0.0357628	0.0982285		0.5752	0.0729561		0.5752	-0.04673	0.191689		0.5752	-0.200748		0.5752	0.265121	-0.0619888		0.5752	-0.667572		0.5752	0.265121	0.170231		0.57853	-0.0362396		0.57853	-0.014782	-0.0138283
0.582283	-0.0109673		0.582283	0.0443459	0.110149		0.581033	-0.192165		0.581033	0.0200272	0.0925064		0.581867	0.0333786		0.581867	-0.0805855	0.221252		0.581867	-0.173092		0.581867	0.261784	-0.061512		0.581867	-0.657558		0.581867	0.261784	0.169754		0.5852	-0.0348091		0.5852	-0.014782	-0.0138283
0.58895	-0.00905991		0.58895	0.0224113	0.0915527		0.5877	-0.192642		0.5877	0.00858307	0.0953674		0.588533	-0.0185966		0.588533	-0.0944138	0.204086		0.588533	-0.120163		0.588533	0.26083	-0.0038147		0.588533	-0.685215		0.588533	0.26083	0.235081		0.59187	-0.0329018		0.59187	-0.0166893	-0.0138283
0.595617	-0.00238419		0.595617	0.000476837	0.0696182		0.594367	-0.207424		0.594367	0.00429153	0.102997		0.5952	-0.0762939		0.5952	-0.0772476	0.162601		0.5952	-0.0786781		0.5952	0.267506	0.0815392		0.5952	-0.725746		0.5952	0.267506	0.296593		0.59853	-0.0309944		0.59853	-0.0200272	-0.0128746
0.602283	-0.00905991		0.602283	-0.00715256	0.0562668		0.601033	-0.214577		0.601033	0.00143051	0.109196		0.601867	-0.123978		0.601867	-0.0739098	0.118256		0.601867	-0.0629425		0.601867	0.240803	0.142574		0.601867	-0.755787		0.601867	0.240803	0.305176		0.6052	-0.0300407		0.6052	-0.0219345	-0.0119209
0.60895	-0.0143051		0.60895	-0.000953674	0.0338554		0.6077	-0.195026		0.6077	0.0038147	0.102043		0.608533	-0.130177		0.608533	-0.0810623	0.079155		0.608533	-0.0562668		0.608533	0.163555	0.18549		0.608533	-0.80061		0.608533	0.163555	0.316143		0.61187	-0.0290871		0.61187	-0.0228882	-0.0109673
0.615617	0.000476837		0.615617	0.00190735	0		0.614367	-0.171185		0.614367	0.0114441	0.0786781		0.6152	-0.0858307		0.6152	-0.0696182	0.023365		0.6152	-0.0581741		0.6152	0.0715256	0.227928		0.6152	-0.862598		0.6152	0.0715256	0.326157		0.61853	-0.0295639		0.61853	-0.0219345	-0.0114441
0.622283	0.0209808		0.622283	0.00715256	-0.0267029		0.621033	-0.152111		0.621033	0.0214577	0.0534058		0.621867	-0.0104904		0.621867	-0.0376701	-0.0314713		0.621867	-0.0863075		0.621867	0.023365	0.235081		0.621867	-0.917912		0.621867	0.023365	0.300884		0.6252	-0.0300407		0.6252	-0.0200272	-0.0123978
0.62895	0.0190735		0.62895	0.0185966	-0.041008		0.6277	-0.124454		0.6277	0.017643	0.0228882		0.628533	0.0457764		0.628533	-0.0209808	-0.038147		0.628533	-0.118732		0.628533	-0.0133514	0.201225		0.628533	-0.934601		0.628533	-0.0133514	0.216484		0.63187	-0.0309944		0.63187	-0.0185966	-0.0143051
0.635617	0.0143051		0.635617	0.0309944	-0.0529289		0.634367	-0.079155		0.634367	-0.00858307	-0.0162125		0.6352	0.0724792		0.6352	-0.0247955	-0.0038147		0.6352	-0.139713		0.6352	-0.0472069	0.162125		0.6352	-0.927448		0.6352	-0.0472069	0.155449		0.63853	-0.0309944		0.63853	-0.0181198	-0.0166893
0.642283	0.0214577		0.642283	0.0357628	-0.0653267		0.641033	-0.041008		0.641033	-0.0224113	-0.0634193		0.641867	0.082016		0.641867	-0.0185966	0.0553131		0.641867	-0.138283		0.641867	-0.0634193	0.147343		0.641867	-0.8955		0.641867	-0.0634193	0.127792		0.6452	-0.0314713		0.6452	-0.017643	-0.0190735
0.64895	0.0319481		0.64895	0.0452995	-0.0667572		0.6477	-0.0371933		0.6477	-0.0200272	-0.0958443		0.648533	0.079155		0.648533	-0.00858307	0.116825		0.648533	-0.163555		0.648533	-0.0562668	0.144958		0.648533	-0.835419		0.648533	-0.0562668	0.0905991		0.65187	-0.0324249		0.65187	-0.0181198	-0.0209808
0.655617	0.0243187		0.655617	0.0629425	-0.0557899		0.654367	-0.0591278		0.654367	-0.0138283	-0.106335		0.6552	0.0605583		0.6552	-0.00333786	0.1688		0.6552	-0.196934		0.6552	-0.0510216	0.135422		0.6552	-0.770092		0.6552	-0.0510216	0.0405312		0.65853	-0.0333786		0.65853	-0.0185966	-0.0209808
0.662283	0.0100136		0.662283	0.0834465	-0.0419617		0.661033	-0.0939369		0.661033	-0.0171661	-0.112534		0.661867	0.0338554		0.661867	-0.00190735	0.185013		0.661867	-0.22316		0.661867	-0.0715256	0.137806		0.661867	-0.741482		0.661867	-0.0715256	0.0109673		0.6652	-0.0343323		0.6652	-0.0195503	-0.020504
0.66895	0.023365		0.66895	0.0977516	-0.020504		0.6677	-0.135899		0.6677	-0.0295639	-0.105858		0.668533	0.0290871		0.668533	0.0162125	0.14782		0.668533	-0.248909		0.668533	-0.079155	0.124454		0.668533	-0.760078		0.668533	-0.079155	0.0209808		0.67187	-0.0348091		0.67187	-0.0195503	-0.0185966
0.675617	0.0433922		0.675617	0.116825	0.0114441		0.674367	-0.188351		0.674367	-0.0329018	-0.082016		0.6752	0.0414848		0.6752	0.0333786	0.082016		0.6752	-0.295162		0.6752	-0.0500679	0.0839233		0.6752	-0.77343		0.6752	-0.0500679	0.0371933		0.67853	-0.0357628		0.67853	-0.0190735	-0.0166893
0.682283	0.0519753		0.682283	0.141144	0.0371933		0.681033	-0.235081		0.681033	-0.038147	-0.0395775		0.681867	0.0376701		0.681867	0.0443459	0.0219345		0.681867	-0.338554		0.681867	0.017643	0.0443459		0.681867	-0.789642		0.681867	0.017643	0.0448227		0.6852	-0.0367165		0.6852	-0.0185966	-0.0152588
0.68895	0.0519753		0.68895	0.146866	0.0376701		0.6877	-0.247955		0.6877	-0.0448227	-0.00333786		0.688533	0.0166893		0.688533	0.0600815	-0.0343323		0.688533	-0.312328		0.688533	0.0967979	0.0371933		0.688533	-0.835419		0.688533	0.0967979	0.0638962		0.69187	-0.038147		0.69187	-0.0190735	-0.0143051
0.695617	0.0681877		0.695617	0.128269	0.026226		0.694367	-0.235558		0.694367	-0.0500679	0.00858307		0.6952	0.00762939		0.6952	0.0844002	-0.0782013		0.6952	-0.235081		0.6952	0.175476	0.0691414		0.6952	-0.916481		0.6952	0.175476	0.113487		0.69853	-0.0400543		0.69853	-0.0195503	-0.0143051
0.702283	0.0939369		0.702283	0.0977516	0.0286102		0.701033	-0.210762		0.701033	-0.0576973	-0.000476837		0.701867	0.0162125		0.701867	0.0958443	-0.0886917		0.701867	-0.154018		0.701867	0.256062	0.0667572		0.701867	-0.973701		0.701867	0.256062	0.165462		0.7052	-0.0414848		0.7052	-0.0200272	-0.014782
0.70895	0.0987053		0.70895	0.0715256	0.0371933		0.7077	-0.178814		0.7077	-0.0658035	-0.0333786		0.708533	0.020504		0.708533	0.0844002	-0.0529289		0.708533	-0.0953674		0.708533	0.318527	0.0367165		0.708533	-0.968456		0.708533	0.318527	0.170231		0.71187	-0.043869		0.71187	-0.0200272	-0.0152588
0.715617	0.105381		0.715617	0.0429153	0.0391007		0.714367	-0.133038		0.714367	-0.0748634	-0.082016		0.7152	0.0200272		0.7152	0.0743866	0.00524521		0.7152	-0.035286		0.7152	0.335693	0.0104904		0.7152	-0.9408		0.7152	0.335693	0.13876		0.71853	-0.0457764		0.71853	-0.020504	-0.0152588
0.722283	0.132561		0.722283	0.00619888	0.0448227		0.721033	-0.0829697		0.721033	-0.0944138	-0.131607		0.721867	0.0495911		0.721867	0.0696182	0.04673		0.721867	0.0276566		0.721867	0.31805	-0.00619888		0.721867	-0.93317		0.721867	0.31805	0.119209		0.7252	-0.0472069		0.7252	-0.020504	-0.0143051
0.72895	0.169277		0.72895	-0.0119209	0.0662804		0.7277	-0.0553131		0.7277	-0.135422	-0.153542		0.728533	0.084877		0.728533	0.0557899	0.0944138		0.728533	0.041008		0.728533	0.289917	-0.0419617		0.728533	-0.920773		0.728533	0.289917	0.123978		0.73187	-0.04673		0.73187	-0.020504	-0.0123978
0.735617	0.185013		0.735617	0.00190735	0.0777245		0.734367	-0.0457764		0.734367	-0.189781	-0.144482		0.7352	0.0824928		0.7352	0.0343323	0.160217		0.7352	-0.00905991		0.7352	0.265598	-0.110626		0.7352	-0.884056		0.7352	0.265598	0.112534		0.73853	-0.0452995		0.73853	-0.020504	-0.0100136
0.742283	0.17786		0.742283	0.0357628	0.0605583		0.741033	-0.0495911		0.741033	-0.220299	-0.120163		0.741867	0.0433922		0.741867	0.0286102	0.225544		0.741867	-0.079155		0.741867	0.226021	-0.126362		0.741867	-0.842094		0.741867	0.226021	0.0844002		0.7452	-0.0433922		0.7452	-0.0209808	-0.00905991
0.74895	0.173092		0.74895	0.0576973	0.0433922		0.7477	-0.0681877		0.7477	-0.203133	-0.087738		0.748533	0.00715256		0.748533	0.0510216	0.236034		0.748533	-0.118732		0.748533	0.186443	-0.0519753		0.748533	-0.83971		0.748533	0.186443	0.0581741		0.75187	-0.0419617		0.75187	-0.0219345	-0.00810623
0.755617	0.15831		0.755617	0.0724792	0.0443459		0.754367	-0.0967979		0.754367	-0.155449	-0.0414848		0.7552	-0.0038147		0.7552	0.0772476	0.194073		0.7552	-0.13113		0.7552	0.160694	0.0391006		0.7552	-0.87738		0.7552	0.160694	0.0243187		0.75853	-0.0400543		0.75853	-0.0214577	-0.00715256
0.762283	0.122547		0.762283	0.0929832	0.0500679		0.761033	-0.107288		0.761033	-0.106335	0.00238419		0.761867	-0.020504		0.761867	0.0796318	0.144482		0.761867	-0.1688		0.761867	0.142574	0.0925064		0.761867	-0.90313		0.761867	0.142574	-0.0329018		0.7652	-0.0386238		0.7652	-0.0209808	-0.00619888
0.76895	0.0786781		0.76895	0.104427	0.035286		0.7677	-0.0891685		0.7677	-0.0648499	0.0195503		0.768533	-0.0462532		0.768533	0.0739098	0.0991821		0.768533	-0.19598		0.768533	0.136852	0.100136		0.768533	-0.919819		0.768533	0.136852	-0.0867844		0.77187	-0.038147		0.77187	-0.0209808	-0.00667572
0.775617	0.0538826		0.775617	0.0934601	0.0243187		0.774367	-0.0624657		0.774367	-0.0314713	0.0123978		0.7752	-0.0534058		0.7752	0.0801086	0.0476837		0.7752	-0.173092		0.7752	0.146389	0.107765		0.7752	-0.927925		0.7752	0.146389	-0.104427		0.77853	-0.0391006		0.77853	-0.0214577	-0.00715256
0.782283	0.0500679		0.782283	0.0767708	0.0400543		0.781033	-0.0300407		0.781033	-0.014782	0.000476837		0.781867	-0.0419617		0.781867	0.099659	-0.00905991		0.781867	-0.119686		0.781867	0.189781	0.0886917		0.781867	-0.916004		0.781867	0.189781	-0.103474		0.7852	-0.041008		0.7852	-0.0214577	-0.00762939
0.78895	0.0481606		0.78895	0.084877	0.0557899		0.7877	0.0109673		0.7877	-0.0200272	-0.00810623		0.788533	-0.0214577		0.788533	0.107288	-0.0309944		0.788533	-0.103474		0.788533	0.251293	0.0367165		0.788533	-0.864506		0.788533	0.251293	-0.0948906		0.79187	-0.0429153		0.79187	-0.0209808	-0.00762939
0.795617	0.0495911		0.795617	0.103951	0.0462532		0.794367	0.0491142		0.794367	-0.0391006	-0.0271797		0.7952	-0.00905991		0.7952	0.109673	-0.0166893		0.7952	-0.126839		0.7952	0.318527	-0.0114441		0.7952	-0.80204		0.7952	0.318527	-0.0562668		0.79853	-0.0443459		0.79853	-0.0209808	-0.00762939
0.802283	0.0605583		0.802283	0.106812	0.0290871		0.801033	0.0505447		0.801033	-0.0514984	-0.0476837		0.801867	0.00524521		0.801867	0.145435	0.0038147		0.801867	-0.121593		0.801867	0.380516	-0.043869		0.801867	-0.778198		0.801867	0.380516	0.0104904		0.8052	-0.0448227		0.8052	-0.0209808	-0.00715256
0.80895	0.0658035		0.80895	0.104904	0.0343323		0.8077	0.0257492		0.8077	-0.0638962	-0.0443459		0.808533	0.0243187		0.808533	0.204563	0.0119209		0.808533	-0.102997		0.808533	0.431538	-0.0619888		0.808533	-0.793457		0.808533	0.431538	0.0481606		0.81187	-0.0443459		0.81187	-0.0200272	-0.00619888
0.815617	0.0548363		0.815617	0.11158	0.0491142		0.814367	0.0133514		0.814367	-0.0710487	-0.0238419		0.8152	0.0281334		0.8152	0.239372	0.020504		0.8152	-0.111103		0.8152	0.4673	-0.087738		0.8152	-0.813961		0.8152	0.4673	0.0405312		0.81853	-0.0433922		0.81853	-0.0181198	-0.00476837
0.822283	0.0376701		0.822283	0.119686	0.0414848		0.821033	0.0100136		0.821033	-0.0739098	-0.00143051		0.821867	0.0209808		0.821867	0.230312	0.0338554		0.821867	-0.145912		0.821867	0.482082	-0.0805855		0.821867	-0.851154		0.821867	0.482082	0.0190735		0.8252	-0.041008		0.8252	-0.0171661	-0.00333786
0.82895	0.0281334		0.82895	0.108719	0.0314712		0.8277	0.0143051		0.8277	-0.0762939	0.0209808		0.828533	0.0119209		0.828533	0.203609	0.0510216		0.828533	-0.156403		0.828533	0.475883	-0.0329018		0.828533	-0.914097		0.828533	0.475883	0.0133514		0.83187	-0.038147		0.83187	-0.0166893	-0.00333786
0.835617	0.0181198		0.835617	0.0934601	0.0424385		0.834367	0.0200272		0.834367	-0.0872612	0.0452995		0.8352	0.00190735		0.8352	0.173569	0.0777245		0.8352	-0.14925		0.8352	0.4673	0.0452995		0.8352	-0.964165		0.8352	0.4673	-0.0119209		0.83853	-0.035286		0.83853	-0.0166893	-0.0038147
0.842283	0.00190735		0.842283	0.0944138	0.0572205		0.841033	0.0367165		0.841033	-0.103951	0.0596046		0.841867	-0.0114441		0.841867	0.105381	0.13113		0.841867	-0.166416		0.841867	0.451565	0.115395		0.841867	-0.97084		0.841867	0.451565	-0.0829697		0.8452	-0.0333786		0.8452	-0.0171661	-0.00429153
0.84895	0		0.84895	0.100613	0.0486374		0.8477	0.0519753		0.8477	-0.109673	0.0472069		0.848533	-0.0181198		0.848533	0.00238419	0.203133		0.848533	-0.197411		0.848533	0.420094	0.174046		0.848533	-0.957966		0.848533	0.420094	-0.134468		0.85187	-0.0324249		0.85187	-0.017643	-0.00476837
0.855617	0.0143051		0.855617	0.100136	0.0267029		0.854367	0.041008		0.854367	-0.108719	0.0295639		0.8552	0.00476837		0.8552	-0.0829697	0.250816		0.8552	-0.219345		0.8552	0.378609	0.236511		0.8552	-0.95892		0.8552	0.378609	-0.127316		0.85853	-0.0329018		0.85853	-0.0190735	-0.00524521
0.862283	0.0271797		0.862283	0.0944138	0.0271797		0.861033	0.0224113		0.861033	-0.113964	0.0257492		0.861867	0.0400543		0.861867	-0.12207	0.265598		0.861867	-0.225067		0.861867	0.339985	0.276566		0.861867	-0.936031		0.861867	0.339985	-0.0796318		0.8652	-0.0333786		0.8652	-0.0209808	-0.00429153
0.86895	0.0276566		0.86895	0.101089	0.0338554		0.8677	0.00572205		0.8677	-0.133514	0.0252724		0.868533	0.0538826		0.868533	-0.140667	0.267029		0.868533	-0.240326		0.868533	0.293255	0.269413		0.868533	-0.869751		0.868533	0.293255	-0.0510216		0.87187	-0.0338554		0.87187	-0.0228882	-0.00333786
0.875617	0.0367165		0.875617	0.103951	0.026226		0.874367	-0.00476837		0.874367	-0.152588	0.0209808		0.8752	0.0505447		0.8752	-0.14925	0.255585		0.8752	-0.264168		0.8752	0.222206	0.226021		0.8752	-0.801086		0.8752	0.222206	-0.0247955		0.87853	-0.0338554		0.87853	-0.0238419	-0.00238419
0.882283	0.064373		0.882283	0.0920296	0.0171661		0.881033	-0.0228882		0.881033	-0.160217	0.0252724		0.881867	0.0486374		0.881867	-0.126362	0.216007		0.881867	-0.28038		0.881867	0.160694	0.210285		0.881867	-0.790119		0.881867	0.160694	0.0562668		0.8852	-0.0333786		0.8852	-0.023365	-0.00238419
0.88895	0.087738		0.88895	0.0772476	0.0252724		0.8877	-0.0376701		0.8877	-0.156879	0.0591278		0.888533	0.0429153		0.888533	-0.0724792	0.153542		0.888533	-0.289917		0.888533	0.153542	0.252247		0.888533	-0.800133		0.888533	0.153542	0.169277		0.89187	-0.0324249		0.89187	-0.0228882	-0.00286102
0.895617	0.100136		0.895617	0.0777245	0.0391007		0.894367	-0.0309944		0.894367	-0.154018	0.107765		0.8952	0.0152588		0.8952	-0.0395775	0.121117		0.8952	-0.28038		0.8952	0.192642	0.298977		0.8952	-0.793457		0.8952	0.192642	0.235558		0.89853	-0.0309944		0.89853	-0.0219345	-0.00333786
0.902283	0.105858		0.902283	0.082016	0.0324249		0.901033	-0.0195503		0.901033	-0.142097	0.135422		0.901867	-0.0224113		0.901867	-0.041008	0.132561		0.901867	-0.26226		0.901867	0.24271	0.31805		0.901867	-0.796795		0.901867	0.24271	0.258446		0.9052	-0.0300407		0.9052	-0.0200272	-0.0038147
0.90895	0.112057		0.90895	0.0710487	0.0200272		0.9077	-0.0257492		0.9077	-0.123501	0.139713		0.908533	-0.0333786		0.908533	-0.0414848	0.144005		0.908533	-0.242233		0.908533	0.290871	0.305176		0.908533	-0.848293		0.908533	0.290871	0.290394		0.91187	-0.0305176		0.91187	-0.0185966	-0.00429153
0.915617	0.104904		0.915617	0.0600815	0.0166893		0.914367	-0.0562668		0.914367	-0.103951	0.136852		0.9152	-0.0224113		0.9152	-0.0357628	0.135422		0.9152	-0.227451		0.9152	0.356197	0.277042		0.9152	-0.934124		0.9152	0.356197	0.341415		0.91853	-0.0319481		0.91853	-0.0181198	-0.00429153
0.922283	0.0753403		0.922283	0.0624657	0.014782		0.921033	-0.0805855		0.921033	-0.0944138	0.1297		0.921867	-0.0123978		0.921867	-0.0486374	0.116348		0.921867	-0.210285		0.921867	0.411987	0.227928		0.921867	-0.961304		0.921867	0.411987	0.378609		0.9252	-0.0343323		0.9252	-0.0190735	-0.0038147
0.92895	0.0476837		0.92895	0.0667572	0.00858307		0.9277	-0.101089		0.9277	-0.0867844	0.099659		0.928533	0.00238419		0.928533	-0.0748634	0.103951		0.928533	-0.166416		0.928533	0.43726	0.163078		0.928533	-0.940323		0.928533	0.43726	0.397682		0.93187	-0.0367165		0.93187	-0.0195503	-0.0038147
0.935617	0.0300407		0.935617	0.0543594	0.0133514		0.934367	-0.1297		0.934367	-0.0667572	0.0538826		0.9352	0.0386238		0.9352	-0.0801086	0.0782013		0.9352	-0.107288		0.9352	0.439167	0.11158		0.9352	-0.931263		0.9352	0.439167	0.434875		0.93853	-0.038147		0.93853	-0.0200272	-0.0038147
0.942283	0.0195503		0.942283	0.0367165	0.0419617		0.941033	-0.154018		0.941033	-0.0486374	0.0214577		0.941867	0.0815392		0.941867	-0.0567436	0.0338554		0.941867	-0.0596046		0.941867	0.429153	0.0882149		0.941867	-0.934601		0.941867	0.429153	0.45681		0.9452	-0.0400543		0.9452	-0.0214577	-0.00333786
0.94895	0.00143051		0.94895	0.0295639	0.0677109		0.9477	-0.156879		0.9477	-0.0300407	0.0162125		0.948533	0.0929832		0.948533	-0.0391006	-0.00715256		0.948533	-0.0448227		0.948533	0.422478	0.0634193		0.948533	-0.914574		0.948533	0.422478	0.441074		0.95187	-0.0419617		0.95187	-0.0224113	-0.00143051
0.955617	-0.00524521		0.955617	0.0252724	0.0681877		0.954367	-0.134468		0.954367	-0.00667572	0.014782		0.9552	0.0634193		0.9552	-0.0238419	-0.0295639		0.9552	-0.0376701		0.9552	0.413895	0.035286		0.9552	-0.88644		0.9552	0.413895	0.415802		0.95853	-0.0429153		0.95853	-0.023365	-0.000476837
0.962283	0.0171661		0.962283	0.0143051	0.0591278		0.961033	-0.113964		0.961033	0.0224113	0.017643		0.961867	0.0181198		0.961867	0.0138283	-0.0362396		0.961867	-0.0181198		0.961867	0.41008	0.020504		0.961867	-0.904083		0.961867	0.41008	0.370502		0.9652	-0.0433922		0.9652	-0.023365	0
0.96895	0.0405312		0.96895	0.00238419	0.0648499		0.9677	-0.0915527		0.9677	0.041008	0.0391006		0.968533	-0.0276566		0.968533	0.0600815	-0.0305176		0.968533	-0.00429153		0.968533	0.395775	0.0419617		0.968533	-0.928879		0.968533	0.395775	0.287056		0.97187	-0.043869		0.97187	-0.023365	0.000476837
0.975617	0.038147		0.975617	0.00333786	0.0681877		0.974367	-0.058651		0.974367	0.0505447	0.0777245		0.9752	-0.0753403		0.9752	0.0872612	-0.0128746		0.9752	-0.0133514		0.9752	0.352383	0.0710487		0.9752	-0.880718		0.9752	0.352383	0.183582		0.97853	-0.0443459		0.97853	-0.023365	0.000953674
0.982283	0.0271797		0.982283	0.0100136	0.0476837		0.981033	-0.0395775		0.981033	0.0605583	0.105858		0.981867	-0.106812		0.981867	0.0767708	0.0038147		0.981867	-0.0195503		0.981867	0.322342	0.0691414		0.981867	-0.796318		0.981867	0.322342	0.11301		0.9852	-0.043869		0.9852	-0.0224113	0.000476837
0.98895	0.041008		0.98895	0.0123978	0.0185966		0.9877	-0.0591278		0.9877	0.064373	0.112057		0.988533	-0.11301		0.988533	0.0510216	0.0100136		0.988533	0.00524521		0.988533	0.31805	0.0572205		0.988533	-0.756264		0.988533	0.31805	0.0667572		0.99187	-0.0433922		0.99187	-0.0214577	0
0.995617	0.0596047		0.995617	0.0190735	0.0133514		0.994367	-0.11301		0.994367	0.0567436	0.117302		0.9952	-0.0901222		0.9952	0.0228882	0.0100136		0.9952	0.0319481		0.9952	0.312328	0.0610352		0.9952	-0.756741		0.9952	0.312328	0.00953674		0.99853	-0.0433922		0.99853	-0.0219345	-0.00190735
1.00228	0.0510216		1.00228	0.0391006	0.0219345		1.00103	-0.160694		1.00103	0.0486374	0.123024		1.00187	-0.064373		1.00187	-0.00286102	0.0224113		1.00187	0.00286102		1.00187	0.288486	0.0863075		1.00187	-0.740528		1.00187	0.288486	-0.0333786		1.0052	-0.0433922		1.0052	-0.023365	-0.0038147
1.00895	0.0333786		1.00895	0.0576973	0.0166893		1.0077	-0.196934		1.0077	0.0538826	0.117302		1.00853	-0.0429153		1.00853	-0.0171661	0.0214577		1.00853	-0.067234		1.00853	0.284672	0.111103		1.00853	-0.719547		1.00853	0.284672	-0.0219345		1.01187	-0.0433922		1.01187	-0.0247955	-0.00572205
1.01562	0.0386238		1.01562	0.0553131	0.00953674		1.01437	-0.235558		1.01437	0.0486374	0.0925064		1.0152	-0.0224113		1.0152	-0.00619888	-0.0138283		1.0152	-0.1297		1.0152	0.332355	0.129223		1.0152	-0.748158		1.0152	0.332355	0.0295639		1.01853	-0.0443459		1.01853	-0.0257492	-0.00715256
1.02228	0.0495911		1.02228	0.0462532	0.0200272		1.02103	-0.264168		1.02103	0.026226	0.067234		1.02187	-0.0119209		1.02187	0.0333786	-0.0610352		1.02187	-0.170708		1.02187	0.368118	0.136375		1.02187	-0.798225		1.02187	0.368118	0.0896454		1.0252	-0.0462532		1.0252	-0.026226	-0.00858307
1.02895	0.0391007		1.02895	0.0495911	0.0343323		1.0277	-0.253201		1.0277	0	0.0495911		1.02853	-0.00810623		1.02853	0.0748634	-0.0710487		1.02853	-0.205994		1.02853	0.361443	0.126362		1.02853	-0.803947		1.02853	0.361443	0.163078		1.03187	-0.0476837		1.03187	-0.0257492	-0.0100136
1.03562	0.0214577		1.03562	0.0600815	0.0367165		1.03437	-0.211716		1.03437	-0.0200272	0.0405312		1.0352	-0.00333786		1.0352	0.0953674	-0.0572205		1.0352	-0.22316		1.0352	0.344276	0.0944138		1.0352	-0.75388		1.0352	0.344276	0.243664		1.03853	-0.0486374		1.03853	-0.0252724	-0.0100136
1.04228	0.0247955		1.04228	0.0548363	0.0329018		1.04103	-0.182152		1.04103	-0.0500679	0.0343323		1.04187	0.0157356		1.04187	0.0948906	-0.0724792		1.04187	-0.170708		1.04187	0.361443	0.0491142		1.04187	-0.717163		1.04187	0.361443	0.314236		1.0452	-0.0500679		1.0452	-0.0243187	-0.0100136
1.04895	0.038147		1.04895	0.0543594	0.041008		1.0477	-0.179291		1.0477	-0.0929832	0.0295639		1.04853	0.0300407		1.04853	0.084877	-0.106812		1.04853	-0.079155		1.04853	0.380993	-0.0100136		1.04853	-0.722885		1.04853	0.380993	0.313759		1.05187	-0.0510216		1.05187	-0.0238419	-0.00905991
1.05562	0.0400543		1.05562	0.0753403	0.035286		1.05437	-0.182629		1.05437	-0.129223	0.0271797		1.0552	0.0252724		1.0552	0.0562668	-0.112057		1.0552	0.00667572		1.0552	0.344753	-0.0529289		1.0552	-0.734806		1.0552	0.344753	0.254154		1.05853	-0.0510216		1.05853	-0.0243187	-0.00810623
1.06228	0.0391007		1.06228	0.0939369	0.00333786		1.06103	-0.187874		1.06103	-0.139713	0.0181198		1.06187	0.0152588		1.06187	0.0238419	-0.084877		1.06187	0.0677109		1.06187	0.281334	-0.0457764		1.06187	-0.745296		1.06187	0.281334	0.17786		1.0652	-0.0500679		1.0652	-0.0247955	-0.00715256
1.06895	0.0553131		1.06895	0.0867844	-0.0219345		1.0677	-0.202179		1.0677	-0.135422	0.00715256		1.06853	0.0162125		1.06853	0.0219345	-0.0839233		1.06853	0.123978		1.06853	0.246525	0.00190735		1.06853	-0.772953		1.06853	0.246525	0.114441		1.07187	-0.0486374		1.07187	-0.0238419	-0.00619888
1.07562	0.0710487		1.07562	0.0610352	-0.0171661		1.07437	-0.211239		1.07437	-0.139713	-0.00238419		1.0752	0.0281334		1.0752	0.0433922	-0.110626		1.0752	0.164032		1.0752	0.257015	0.0414848		1.0752	-0.817776		1.0752	0.257015	0.0371933		1.07853	-0.0472069		1.07853	-0.0219345	-0.00524521
1.08228	0.0653267		1.08228	0.0486374	-0.00190735		1.08103	-0.201702		1.08103	-0.140667	0.00524521		1.08187	0.0329018		1.08187	0.0529289	-0.123501		1.08187	0.161171		1.08187	0.257015	0.0653267		1.08187	-0.848293		1.08187	0.257015	-0.0696182		1.0852	-0.0452995		1.0852	-0.020504	-0.00429153
1.08895	0.0500679		1.08895	0.038147	-0.0143051		1.0877	-0.180721		1.0877	-0.127792	0.0290871		1.08853	0.0495911		1.08853	0.0405312	-0.113964		1.08853	0.131607		1.08853	0.210285	0.0948906		1.08853	-0.863075		1.08853	0.210285	-0.137329		1.09187	-0.0433922		1.09187	-0.0195503	-0.00333786
1.09562	0.0452995		1.09562	0.0133514	-0.0371933		1.09437	-0.173569		1.09437	-0.0972748	0.0591278		1.0952	0.0915527		1.0952	0.0462532	-0.112057		1.0952	0.0972748		1.0952	0.158787	0.132084		1.0952	-0.895023		1.0952	0.158787	-0.138283		1.09853	-0.0433922		1.09853	-0.0190735	-0.00333786
1.10228	0.0481606		1.10228	-0.0100136	-0.0395775		1.10103	-0.164509		1.10103	-0.0767708	0.0910759		1.10187	0.141144		1.10187	0.0700951	-0.123978		1.10187	0.0405312		1.10187	0.132561	0.141621		1.10187	-0.943661		1.10187	0.132561	-0.101566		1.1052	-0.0448227		1.1052	-0.0195503	-0.0038147
1.10895	0.0419617		1.10895	-0.0190735	-0.0333786		1.1077	-0.140667		1.1077	-0.0705719	0.118732		1.10853	0.172138		1.10853	0.0715256	-0.104904		1.10853	-0.035286		1.10853	0.122547	0.147343		1.10853	-0.977993		1.10853	0.122547	-0.0619888		1.11187	-0.04673		1.11187	-0.020504	-0.0038147
1.11562	0.0414848		1.11562	-0.023365	-0.0481606		1.11437	-0.11158		1.11437	-0.0600815	0.138283		1.1152	0.182152		1.1152	0.0581741	-0.0596046		1.1152	-0.0925064		1.1152	0.0905991	0.203609		1.1152	-0.994205		1.1152	0.0905991	-0.0123978		1.11853	-0.0481606		1.11853	-0.0214577	-0.00333786
1.12228	0.0686646		1.12228	-0.0452995	-0.0681877		1.12103	-0.103474		1.12103	-0.0433922	0.148296		1.12187	0.182152		1.12187	0.0696182	-0.00619888		1.12187	-0.108719		1.12187	0.0538826	0.282288		1.12187	-1.01185		1.12187	0.0538826	0.0481606		1.1252	-0.0486374		1.1252	-0.0224113	-0.00286102
1.12895	0.105858		1.12895	-0.0658035	-0.0543594		1.1277	-0.11301		1.1277	-0.0214577	0.161171		1.12853	0.171185		1.12853	0.0982285	0.0300407		1.12853	-0.112534		1.12853	0.0462532	0.315189		1.12853	-1.02139		1.12853	0.0462532	0.0753403		1.13187	-0.0481606		1.13187	-0.0228882	-0.00190735
1.13562	0.12064		1.13562	-0.0638962	-0.00476837		1.13437	-0.11158		1.13437	-0.00238419	0.181198		1.1352	0.143528		1.1352	0.104427	0.0724792		1.1352	-0.155449		1.1352	0.0648499	0.254631		1.1352	-1.01423		1.1352	0.0648499	0.0581741		1.13853	-0.04673		1.13853	-0.023365	-0.000953674
1.14228	0.113964		1.14228	-0.058651	0.0433922		1.14103	-0.0977516		1.14103	0.0181198	0.203609		1.14187	0.108719		1.14187	0.0686646	0.128269		1.14187	-0.201702		1.14187	0.0767708	0.163555		1.14187	-0.998497		1.14187	0.0767708	0.0481606		1.1452	-0.0448227		1.1452	-0.0247955	0
1.14895	0.11301		1.14895	-0.061512	0.0739098		1.1477	-0.0948906		1.1477	0.0309944	0.231743		1.14853	0.0853539		1.14853	0.0367165	0.160217		1.14853	-0.233173		1.14853	0.0705719	0.0905991		1.14853	-1.00088		1.14853	0.0705719	0.0624657		1.15187	-0.0429153		1.15187	-0.026226	0.000953674
1.15562	0.115395		1.15562	-0.058651	0.0953674		1.15437	-0.112057		1.15437	0.0281334	0.27132		1.1552	0.0710487		1.1552	0.017643	0.161648		1.1552	-0.266075		1.1552	0.0634193	0.0295639		1.1552	-1.00231		1.1552	0.0634193	0.102997		1.15853	-0.0424385		1.15853	-0.0276566	0.00238419
1.16228	0.0929833		1.16228	-0.0267029	0.100613		1.16103	-0.113964		1.16103	0.0143051	0.303745		1.16187	0.0658035		1.16187	-0.00953674	0.136852		1.16187	-0.316143		1.16187	0.0562668	-0.0448227		1.16187	-0.967503		1.16187	0.0562668	0.141621		1.1652	-0.0419617		1.1652	-0.0290871	0.00333786
1.16895	0.058651		1.16895	0.0109673	0.0834465		1.1677	-0.0915527		1.1677	0.00429153	0.315666		1.16853	0.0505447		1.16853	-0.0452995	0.119686		1.16853	-0.342369		1.16853	0.0400543	-0.103951		1.16853	-0.911713		1.16853	0.0400543	0.200748		1.17187	-0.0414848		1.17187	-0.0295639	0.00476837
1.17562	0.0448227		1.17562	0.0252724	0.0648499		1.17437	-0.0629425		1.17437	-0.00429153	0.303745		1.1752	0.035286		1.1752	-0.0600815	0.0872612		1.1752	-0.301838		1.1752	0.0247955	-0.102997		1.1752	-0.865459		1.1752	0.0247955	0.27132		1.17853	-0.041008		1.17853	-0.0290871	0.00476837
1.18228	0.0519753		1.18228	0.0343323	0.0681877		1.18103	-0.0414848		1.18103	-0.0100136	0.283241		1.18187	0.0247955		1.18187	-0.0319481	0.041008		1.18187	-0.222206		1.18187	0.017643	-0.0629425		1.18187	-0.831127		1.18187	0.017643	0.286102		1.1852	-0.041008		1.1852	-0.0276566	0.00429153
1.18895	0.0472069		1.18895	0.0534058	0.0777245		1.1877	-0.0224113		1.1877	-0.00333786	0.257492		1.18853	0.0138283		1.18853	0.0157356	0.0123978		1.18853	-0.154495		1.18853	0.0109673	-0.0448227		1.18853	-0.789642		1.18853	0.0109673	0.240326		1.19187	-0.0414848		1.19187	-0.0271797	0.00333786
1.19562	0.0300407		1.19562	0.0648499	0.0705719		1.19437	-0.00190735		1.19437	0.0200272	0.223637		1.1952	-0.00333786		1.1952	0.0634193	0.00810623		1.1952	-0.0777245		1.1952	-0.00810623	-0.0653267		1.1952	-0.777721		1.1952	-0.00810623	0.189304		1.19853	-0.0419617		1.19853	-0.026226	0.00286102
1.20228	0.0228882		1.20228	0.0472069	0.061512		1.20103	-0.0038147		1.20103	0.035286	0.190258		1.20187	-0.0200272		1.20187	0.104427	0.0143051		1.20187	0.0181198		1.20187	-0.014782	-0.0562668		1.20187	-0.806808		1.20187	-0.014782	0.197887		1.2052	-0.0424385		1.2052	-0.0267029	0.00286102
1.20895	0.0214577		1.20895	0.0114441	0.0677109		1.2077	-0.0209808		1.2077	0.00762939	0.15974		1.20853	-0.0166893		1.20853	0.136852	0.0228882		1.20853	0.111103		1.20853	-0.00333786	-0.0128746		1.20853	-0.83828		1.20853	-0.00333786	0.238895		1.21187	-0.0433922		1.21187	-0.0271797	0.00333786
1.21562	0.00667572		1.21562	-0.00429153	0.0700951		1.21437	-0.0214577		1.21437	-0.0429153	0.141144		1.2152	-0.0104904		1.2152	0.14019	0.0605583		1.2152	0.168324		1.2152	0.0123978	0.0400543		1.2152	-0.836849		1.2152	0.0123978	0.280857		1.21853	-0.043869		1.21853	-0.0276566	0.00333786
1.22228	-0.0166893		1.22228	-0.0038147	0.0500679		1.22103	-0.0228882		1.22103	-0.0886917	0.136375		1.22187	-0.0181198		1.22187	0.133514	0.112534		1.22187	0.193596		1.22187	0.0457764	0.0724792		1.22187	-0.817776		1.22187	0.0457764	0.332355		1.2252	-0.0433922		1.2252	-0.0267029	0.00333786
1.22895	-0.0214577		1.22895	-0.00953674	0.035286		1.2277	-0.0424385		1.2277	-0.127792	0.138283		1.22853	-0.0267029		1.22853	0.126362	0.133991		1.22853	0.216484		1.22853	0.111103	0.100136		1.22853	-0.832081		1.22853	0.111103	0.39959		1.23187	-0.0419617		1.23187	-0.0247955	0.00333786
1.23562	-0.0123978		1.23562	-0.0119209	0.0557899		1.23437	-0.0824928		1.23437	-0.158787	0.143528		1.2352	-0.0238419		1.2352	0.116825	0.133038		1.2352	0.212193		1.2352	0.202656	0.145435		1.2352	-0.853539		1.2352	0.202656	0.431061		1.23853	-0.0405312		1.23853	-0.0224113	0.00143051
1.24228	-0.00667572		1.24228	0.00715256	0.0915527		1.24103	-0.10252		1.24103	-0.172615	0.145435		1.24187	0		1.24187	0.100136	0.156403		1.24187	0.174999		1.24187	0.280857	0.174522		1.24187	-0.872135		1.24187	0.280857	0.397682		1.2452	-0.0395775		1.2452	-0.020504	-0.00143051
1.24895	0.00286102		1.24895	0.0357628	0.101089		1.2477	-0.106335		1.2477	-0.155449	0.142097		1.24853	0.0324249		1.24853	0.082016	0.203133		1.24853	0.128746		1.24853	0.32711	0.184536		1.24853	-0.928402		1.24853	0.32711	0.328541		1.25187	-0.038147		1.25187	-0.0185966	-0.00429153
1.25562	0.0276566		1.25562	0.0391006	0.0910759		1.25437	-0.129223		1.25437	-0.14019	0.134468		1.2552	0.0753403		1.2552	0.0844002	0.226021		1.2552	0.103474		1.2552	0.357151	0.170708		1.2552	-1.00708		1.2552	0.357151	0.255108		1.25853	-0.0376701		1.25853	-0.0166893	-0.00476837
1.26228	0.0505447		1.26228	0.0200272	0.0920296		1.26103	-0.151634		1.26103	-0.143051	0.117302		1.26187	0.117302		1.26187	0.079155	0.210285		1.26187	0.0982285		1.26187	0.368595	0.153065		1.26187	-1.07813		1.26187	0.368595	0.184059		1.2652	-0.0376701		1.2652	-0.0166893	-0.00429153
1.26895	0.043869		1.26895	0.0209808	0.0948906		1.2677	-0.157356		1.2677	-0.157356	0.0939369		1.26853	0.138283		1.26853	0.0600815	0.196934		1.26853	0.0891685		1.26853	0.346661	0.13113		1.26853	-1.08004		1.26853	0.346661	0.128269		1.27187	-0.038147		1.27187	-0.0166893	-0.00286102
1.27562	0.0200272		1.27562	0.0367165	0.0801086		1.27437	-0.152111		1.27437	-0.173092	0.0534058		1.2752	0.136852		1.2752	0.0343323	0.191212		1.2752	0.0739098		1.2752	0.310898	0.0910759		1.2752	-1.0457		1.2752	0.310898	0.12207		1.27853	-0.038147		1.27853	-0.0171661	-0.00190735
1.28228	0.00810623		1.28228	0.041008	0.0562668		1.28103	-0.171661		1.28103	-0.182629	0		1.28187	0.117779		1.28187	0.0219345	0.153542		1.28187	0.0681877		1.28187	0.279903	0.0119209		1.28187	-1.019		1.28187	0.279903	0.169754		1.2852	-0.0391006		1.2852	-0.0171661	-0.000476837
1.28895	0.00190735		1.28895	0.0448227	0.0624657		1.2877	-0.209332		1.2877	-0.189781	-0.0405312		1.28853	0.0777245		1.28853	0.0252724	0.079155		1.28853	0.0386238		1.28853	0.277042	-0.084877		1.28853	-0.966072		1.28853	0.277042	0.217438		1.29187	-0.041008		1.29187	-0.0171661	0.000953674
1.29562	-0.0123978		1.29562	0.064373	0.0844002		1.29437	-0.242233		1.29437	-0.184536	-0.0638962		1.2952	0.017643		1.2952	0.020504	0.00953674		1.2952	-0.0138283		1.2952	0.254631	-0.166893		1.2952	-0.926018		1.2952	0.254631	0.236988		1.29853	-0.0424385		1.29853	-0.0181198	0.00190735
1.30228	-0.0238419		1.30228	0.0891685	0.0929833		1.30103	-0.264168		1.30103	-0.181198	-0.0553131		1.30187	-0.0433922		1.30187	0.0181198	-0.0405312		1.30187	-0.0677109		1.30187	0.211716	-0.194073		1.30187	-0.914574		1.30187	0.211716	0.241756		1.3052	-0.043869		1.3052	-0.0195503	0.00238419
1.30895	-0.0133514		1.30895	0.0844002	0.0934601		1.3077	-0.285149		1.3077	-0.180244	-0.020504		1.30853	-0.0634193		1.30853	0.0162125	-0.0863075		1.30853	-0.0867844		1.30853	0.171661	-0.169277		1.30853	-0.954151		1.30853	0.171661	0.242233		1.31187	-0.0457764		1.31187	-0.0209808	0.00286102
1.31562	0.00858307		1.31562	0.0591278	0.107765		1.31437	-0.290871		1.31437	-0.183582	0.0448227		1.3152	-0.0452995		1.3152	0.0286102	-0.122547		1.3152	-0.0844002		1.3152	0.164032	-0.115871		1.3152	-0.98753		1.3152	0.164032	0.226498		1.31853	-0.0481606		1.31853	-0.0224113	0.00333786
1.32228	0.0166893		1.32228	0.0348091	0.124931		1.32103	-0.265121		1.32103	-0.185966	0.115395		1.32187	-0.017643		1.32187	0.0357628	-0.126362		1.32187	-0.0967979		1.32187	0.164986	-0.0300407		1.32187	-0.998497		1.32187	0.164986	0.194073		1.3252	-0.0500679		1.3252	-0.023365	0.0038147
1.32895	0.0185966		1.32895	0.00810623	0.114918		1.3277	-0.21553		1.3277	-0.187397	0.165462		1.32853	0.0162125		1.32853	0.0324249	-0.102997		1.32853	-0.114918		1.32853	0.15831	0.0600815		1.32853	-1.05047		1.32853	0.15831	0.161171		1.33187	-0.0510216		1.33187	-0.0243187	0.00429153
[truncated: 5,802 more rows]

## Sheet: Supplementary Fig. 11
Liberation of cAMP from cAMP-AM by porcine liver esterases
top panel				bottom panel
time [min]	cAMP 1nmol			time [min]	cAMP-AM 1nmol	cAMP-AM 1nmol after PLE digest
0.00125	0.0925064			0.00125	0.0324249	-0.0300407
[truncated: 6,000 more rows]

[truncated: 8 more sheets: Supplementary Fig. 12 a, Supplementary Fig. 12 b, Supplementary Fig. 13 a, Supplementary Fig. 13 b, Supplementary Fig. 14, Supplementary Fig. 15, Supplementary Fig. 16, Supplementary Fig. 17]
